# Supplementary material for: Crystal structures of (2E)-1-(3-bromo­thio­phen-2-yl)-3-(2-meth­oxy­phen­yl)prop-2-en-1-one and (2E)-1-(3-bromo­thio­phen-2-yl)-3-(3,4-di­meth­oxy­phen­yl)prop-2-en-1-one
Source: Acta Crystallogr E Crystallogr Commun. 2015 Jul 25;71(Pt 8):965–71. doi: 10.1107/S2056989015013420 (PMC4571368; doi:10.1107/S2056989015013420)
Supplement: Supplementary file 1 [file e-71-00965-sup1.cif]

##############################################################################
#                                                                            #
# This CIF contains the data in a paper accepted for publication in          #
# Acta Crystallographica Section E. It conforms to the requirements of       #
# Notes for Authors for Acta Crystallographica Section E, and has been       #
# peer reviewed under the auspices of the IUCr Commission on Journals.       #
#                                                                            #
# Full details of the Crystallographic Information File format               #
# are given in the paper "The Crystallographic Information File (CIF):       #
# a New Standard Archive File for Crystallography" by S. R. Hall, F. H.      #
# Allen and I. D. Brown [Acta Cryst. (1991), A47, 655-685].                  #
#                                                                            #
# The current version of the core CIF dictionary is obtainable from          #
# ftp://ftp.iucr.org/pub/cif_core.dic.                                       #
#                                                                            #
# Software is freely available for graphical display of the structure(s)     #
# in this CIF. For information consult the CIF software page                 #
# http://www.iucr.org/resources/cif/software.                                #
#                                                                            #
# This file may be used for bona fide research purposes within the           #
# scientific community so long as proper attribution is given to the journal # 
# article from which it was obtained.                                        #
#                                                                            #
##############################################################################
data_Global
_audit_creation_method
;
Olex2 1.2
(compiled 2015.01.26 svn.r3150 for OlexSys, GUI svn.r4998)
;
_journal_date_recd_electronic     2015-06-23
_journal_date_accepted     2015-07-13
_journal_name_full     'Acta Crystallographica, Section E'
_journal_year     2015
_journal_volume     71
_journal_issue      8
_journal_page_first     966
_journal_page_last     972
_journal_paper_category     GO
_journal_paper_doi     10.1107/S2056989015013420
_journal_coeditor_code     HG5448
_publ_contact_author_name
;
Professor Jerry P. Jasinski
;
_publ_contact_author_address
;
Department of Chemistry,
Keene State College,
229 Main Street, Keene,
NH 03435-2001, USA
;
_publ_contact_author_email     'jpjasinski@keene.edu'
_publ_contact_author_fax     ?
_publ_contact_author_phone     ?
_publ_section_title
;
Crystal structures of
(2<i>E</i>)-1-(3-bromothiophen-2-yl)-3-(2-methoxyphenyl)prop-2-en-1-one and
(2<i>E</i>)-1-(3-bromothiophen-2-yl)-3-(3,4-dimethoxyphenyl)prop-2-en-1-one
;
loop_
    _publ_author_name
    _publ_author_footnote
    _publ_author_address
    'Naik, Vasant S.' .
;
Department of Physics, Government First Grade College,
Kumta 581 343, India,
Research and Development Centre, Bharathiar University,
Coimbatore 641 046, India
;
    'Shettigar, Venkataraya' .
;
Department of Physics, Gokhale Centenary College,
Ankola 581 314, India,
Research and Development Centre, Bharathiar University,
Coimbatore 641 046, India
;
    'Berglin, Tyler S.' .
;
Department of Chemistry,
Keene State College, 229 Main Street, Keene,
NH 03435-2001, USA
;
    'Coburn, Jillian S.' .
;
Department of Chemistry,
Keene State College, 229 Main Street, Keene,
NH 03435-2001, USA
;
    'Jasinski, Jerry P.' .
;
Department of Chemistry,
Keene State College, 229 Main Street, Keene,
NH 03435-2001, USA
;
    'Yathirajan, Hemmige S.' .
;
Department of Studies in Chemistry,
University of Mysore, Manasagangotri,
Mysuru 570 006, India
;
_publ_section_synopsis
;
Two closely related related nearly coplanar molecules of
1-(3-bromothiophen-2-yl)-3-(methoxyphenyl)prop-2-en-1-ones exhibit different
patterns of weak inter- or intramolecular interactions and crystallize in
different space groups.
;
_shelxl_version_number     2014/6
data_I
_audit_creation_method
;
Olex2 1.2
(compiled 2015.01.26 svn.r3150 for OlexSys, GUI svn.r4998)
;
_publ_contact_author_name     ' '
_publ_contact_author_address     ?
_publ_contact_author_email     ?
_publ_contact_author_phone     ?
_database_code_depnum_ccdc_archive     'CCDC 1412490'
_chemical_name_systematic
;
(2<i>E</i>)-1-(3-Bromothiophen-2-yl)-3-(2-methoxyphenyl)prop-2-en-1-one
;
_chemical_name_common     ?
_chemical_formula_moiety     'C14 H11 Br O2 S'
_chemical_formula_sum     'C14 H11 Br O2 S'
_chemical_formula_iupac     'C14 H11 Br O2 S'
_chemical_formula_weight     323.20
_chemical_melting_point     ?
_shelx_space_group_comment
;
The symmetry employed for this shelxl refinement is uniquely defined
by the following loop, which should always be used as a source of
symmetry information in preference to the above space-group names.
They are only intended as comments.
;
_space_group_crystal_system     triclinic
_space_group_name_H-M_alt     'P -1'
_space_group_name_Hall     '-P 1'
loop_
    _space_group_symop_operation_xyz
    'x, y, z'
    '-x, -y, -z'
_cell_length_a     11.2517(4)
_cell_length_b     14.5397(6)
_cell_length_c     16.7857(6)
_cell_angle_alpha     76.561(3)
_cell_angle_beta     89.989(3)
_cell_angle_gamma     78.836(3)
_cell_volume     2617.44(17)
_cell_formula_units_Z     8
_cell_measurement_reflns_used     5217
_cell_measurement_theta_min     4.6290
_cell_measurement_theta_max     70.9370
_cell_measurement_temperature     173(2)
_exptl_crystal_description     irregular
_exptl_crystal_colour     colourless
_exptl_crystal_size_max     0.49
_exptl_crystal_size_mid     0.44
_exptl_crystal_size_min     0.28
_exptl_crystal_density_diffrn     1.640
_exptl_crystal_density_meas     ?
_exptl_crystal_density_method     ?
_exptl_crystal_F_000     1296
_exptl_absorpt_coefficient_mu     5.698
_exptl_absorpt_correction_type     multi-scan
_exptl_absorpt_process_details
;
(CrysAlis PRO; Agilent, 2014)
;
_shelx_estimated_absorpt_T_min     ?
_shelx_estimated_absorpt_T_max     ?
_exptl_absorpt_correction_T_min     0.35311
_exptl_absorpt_correction_T_max     1.00000
_exptl_special_details
;
Absorption correction: CrysAlisPro, Agilent Technologies,
Version 1.171.37.31 (release 14-01-2014 CrysAlis171 .NET)
(compiled Jan 14 2014,18:38:05)
Empirical absorption correction using spherical harmonics,
 implemented in SCALE3 ABSPACK scaling algorithm.
;
_diffrn_ambient_temperature     173(2)
_diffrn_radiation_type     CuK\a
_diffrn_radiation_wavelength     1.54184
_diffrn_measurement_device_type     'Agilent Eos Gemini'
_diffrn_measurement_method     '\w scans'
_diffrn_detector_area_resol_mean     16.0416
_diffrn_reflns_number     19842
_diffrn_reflns_av_R_equivalents     0.0374
_diffrn_reflns_theta_min     4.009
_diffrn_reflns_theta_max     71.266
_diffrn_reflns_theta_full     67.500
_diffrn_measured_fraction_theta_max     0.983
_diffrn_measured_fraction_theta_full     0.998
_diffrn_reflns_limit_h_min     -13
_diffrn_reflns_limit_h_max     8
_diffrn_reflns_limit_k_min     -17
_diffrn_reflns_limit_k_max     17
_diffrn_reflns_limit_l_min     -20
_diffrn_reflns_limit_l_max     20
_refine_special_details     ?
_reflns_number_total     9990
_reflns_number_gt     4573
_reflns_threshold_expression     'I > 2\s(I)'
_refine_ls_structure_factor_coef     Fsqd
_refine_ls_matrix_type     full
_refine_ls_R_factor_all     0.0758
_refine_ls_R_factor_gt     0.0473
_refine_ls_wR_factor_gt     0.1342
_refine_ls_wR_factor_ref     0.1678
_refine_ls_goodness_of_fit_ref     1.013
_refine_ls_restrained_S_all     1.013
_refine_ls_number_reflns     9990
_refine_ls_number_parameters     653
_refine_ls_number_restraints     0
_refine_ls_hydrogen_treatment     constr
_refine_ls_weighting_scheme     calc
_refine_ls_weighting_details
                      'w=1/[\s^2^(Fo^2^)+(0.0832P)^2^] where P=(Fo^2^+2Fc^2^)/3'
_atom_sites_solution_hydrogens     geom
_atom_sites_solution_primary     direct
_atom_sites_solution_secondary     ?
_refine_ls_shift/su_max     0.148
_refine_ls_shift/su_mean     0.018
_refine_diff_density_max     1.168
_refine_diff_density_min     -0.817
_refine_ls_extinction_method     none
_refine_ls_extinction_coef     .
loop_
    _atom_type_symbol
    _atom_type_description
    _atom_type_scat_dispersion_real
    _atom_type_scat_dispersion_imag
    _atom_type_scat_source
    'C' 'C' 0.0181 0.0091
                         'International Tables Vol C Tables 4.2.6.8 and 6.1.1.4'
    'H' 'H' 0.0000 0.0000
                         'International Tables Vol C Tables 4.2.6.8 and 6.1.1.4'
    'Br' 'Br' -0.6763 1.2805
                         'International Tables Vol C Tables 4.2.6.8 and 6.1.1.4'
    'O' 'O' 0.0492 0.0322
                         'International Tables Vol C Tables 4.2.6.8 and 6.1.1.4'
    'S' 'S' 0.3331 0.5567
                         'International Tables Vol C Tables 4.2.6.8 and 6.1.1.4'
_computing_data_collection
;
CrysAlis PRO (Agilent, 2014)
;
_computing_cell_refinement
;
CrysAlis PRO (Agilent, 2014)
;
_computing_data_reduction
;
CrysAlis RED (Agilent, 2014)
;
_computing_structure_solution
;
<i>SHELXT</i> (Sheldrick, 2015a)
;
_computing_structure_refinement
;
SHELXL2014 (Sheldrick, 2015b)
;
_computing_molecular_graphics
;
OLEX2 (Dolomanov et al., 2009)
;
_computing_publication_material
;
OLEX2 (Dolomanov et al., 2009)
;
loop_
    _atom_site_type_symbol
    _atom_site_label
    _atom_site_fract_x
    _atom_site_fract_y
    _atom_site_fract_z
    _atom_site_U_iso_or_equiv
    _atom_site_adp_type
    _atom_site_calc_flag
    _atom_site_occupancy
    _atom_site_disorder_assembly
    _atom_site_disorder_group
    Br Br1C -0.03752(6) 0.89566(4) 0.11911(4) 0.04215(18) Uani d 1 . .
    S S1C -0.02881(12) 0.58646(10) 0.21914(8) 0.0281(3) Uani d 1 . .
    O O1C 0.4824(3) 0.6319(3) -0.0458(2) 0.0298(9) Uani d 1 . .
    O O2C 0.1708(3) 0.5722(3) 0.1207(2) 0.0303(8) Uani d 1 . .
    C C1C 0.5883(5) 0.5823(4) -0.0767(4) 0.0368(14) Uani d 1 . .
    H H1CA 0.5816 0.5987 -0.1368 0.055 Uiso calc 1 . .
    H H1CB 0.5953 0.5125 -0.0562 0.055 Uiso calc 1 . .
    H H1CC 0.6603 0.6017 -0.0583 0.055 Uiso calc 1 . .
    C C2C 0.4461(4) 0.7277(4) -0.0760(3) 0.0198(10) Uani d 1 . .
    C C3C 0.5054(4) 0.7849(4) -0.1346(3) 0.0268(11) Uani d 1 . .
    H H3C 0.5779 0.7567 -0.1561 0.032 Uiso calc 1 . .
    C C4C 0.4596(5) 0.8819(4) -0.1616(3) 0.0319(12) Uani d 1 . .
    H H4C 0.5019 0.9202 -0.2008 0.038 Uiso calc 1 . .
    C C5C 0.3544(5) 0.9244(4) -0.1332(4) 0.0390(14) Uani d 1 . .
    H H5C 0.3224 0.9914 -0.1534 0.047 Uiso calc 1 . .
    C C6C 0.2948(5) 0.8678(4) -0.0741(3) 0.0306(12) Uani d 1 . .
    H H6C 0.2225 0.8976 -0.0534 0.037 Uiso calc 1 . .
    C C7C 0.3374(4) 0.7697(3) -0.0445(3) 0.0192(10) Uani d 1 . .
    C C8C 0.2771(4) 0.7080(3) 0.0168(3) 0.0211(10) Uani d 1 . .
    H H8C 0.3168 0.6422 0.0335 0.025 Uiso calc 1 . .
    C C9C 0.1732(4) 0.7324(3) 0.0525(3) 0.0231(10) Uani d 1 . .
    H H9C 0.1307 0.7975 0.0403 0.028 Uiso calc 1 . .
    C C10C 0.1253(4) 0.6578(4) 0.1105(3) 0.0187(10) Uani d 1 . .
    C C11C 0.0180(4) 0.6843(4) 0.1582(3) 0.0189(10) Uani d 1 . .
    C C12C -0.0524(5) 0.7689(4) 0.1692(3) 0.0259(11) Uani d 1 . .
    C C13C -0.1438(5) 0.7531(5) 0.2268(3) 0.0361(14) Uani d 1 . .
    H H13C -0.2000 0.8035 0.2416 0.043 Uiso calc 1 . .
    C C14C -0.1415(5) 0.6582(4) 0.2579(3) 0.0303(12) Uani d 1 . .
    H H14C -0.1961 0.6343 0.2968 0.036 Uiso calc 1 . .
    Br Br1D 0.46260(6) 0.89569(4) 0.11921(4) 0.04200(18) Uani d 1 . .
    S S1D 0.47162(12) 0.58643(10) 0.21926(8) 0.0272(3) Uani d 1 . .
    O O1D 0.9843(3) 0.6313(3) -0.0454(2) 0.0300(9) Uani d 1 . .
    O O2D 0.6696(3) 0.5728(3) 0.1210(2) 0.0301(8) Uani d 1 . .
    C C1D 1.0906(4) 0.5823(4) -0.0765(3) 0.0311(12) Uani d 1 . .
    H H1DA 1.0727 0.5782 -0.1325 0.047 Uiso calc 1 . .
    H H1DB 1.1159 0.5171 -0.0415 0.047 Uiso calc 1 . .
    H H1DC 1.1561 0.6181 -0.0767 0.047 Uiso calc 1 . .
    C C2D 0.9458(4) 0.7278(4) -0.0761(3) 0.0187(10) Uani d 1 . .
    C C3D 1.0067(4) 0.7839(4) -0.1352(3) 0.0267(11) Uani d 1 . .
    H H3D 1.0781 0.7552 -0.1574 0.032 Uiso calc 1 . .
    C C4D 0.9610(5) 0.8821(4) -0.1606(3) 0.0355(14) Uani d 1 . .
    H H4D 1.0044 0.9214 -0.1982 0.043 Uiso calc 1 . .
    C C5D 0.8523(5) 0.9244(4) -0.1322(3) 0.0357(13) Uani d 1 . .
    H H5D 0.8193 0.9910 -0.1533 0.043 Uiso calc 1 . .
    C C6D 0.7927(5) 0.8694(4) -0.0735(3) 0.0298(12) Uani d 1 . .
    H H6D 0.7204 0.8990 -0.0528 0.036 Uiso calc 1 . .
    C C7D 0.8376(4) 0.7703(3) -0.0440(3) 0.0193(10) Uani d 1 . .
    C C8D 0.7773(4) 0.7092(4) 0.0175(3) 0.0215(10) Uani d 1 . .
    H H8D 0.8174 0.6435 0.0348 0.026 Uiso calc 1 . .
    C C9D 0.6745(4) 0.7328(3) 0.0525(3) 0.0196(9) Uani d 1 . .
    H H9D 0.6321 0.7980 0.0405 0.024 Uiso calc 1 . .
    C C10D 0.6254(4) 0.6576(4) 0.1104(3) 0.0191(10) Uani d 1 . .
    C C11D 0.5194(4) 0.6847(3) 0.1587(3) 0.0184(9) Uani d 1 . .
    C C12D 0.4472(4) 0.7684(4) 0.1688(3) 0.0236(10) Uani d 1 . .
    C C13D 0.3574(4) 0.7535(4) 0.2272(3) 0.0303(12) Uani d 1 . .
    H H13D 0.3014 0.8039 0.2421 0.036 Uiso calc 1 . .
    C C14D 0.3616(5) 0.6586(5) 0.2588(4) 0.0361(14) Uani d 1 . .
    H H14D 0.3087 0.6346 0.2990 0.043 Uiso calc 1 . .
    Br Br1A 0.41043(6) 0.10433(4) 0.38081(4) 0.04188(19) Uani d 1 . .
    S S1A 0.26463(11) 0.41362(9) 0.28077(7) 0.0270(3) Uani d 1 . .
    O O1A 0.7996(3) 0.3677(3) 0.5461(2) 0.0306(9) Uani d 1 . .
    O O2A 0.4566(3) 0.4277(3) 0.3799(2) 0.0295(8) Uani d 1 . .
    C C1A 0.8804(5) 0.4168(4) 0.5775(3) 0.0350(13) Uani d 1 . .
    H H1AA 0.8602 0.4858 0.5509 0.052 Uiso calc 1 . .
    H H1AB 0.9640 0.3904 0.5665 0.052 Uiso calc 1 . .
    H H1AC 0.8725 0.4080 0.6368 0.052 Uiso calc 1 . .
    C C2A 0.8093(4) 0.2730(3) 0.5760(3) 0.0198(10) Uani d 1 . .
    C C3A 0.8983(5) 0.2159(4) 0.6342(3) 0.0290(12) Uani d 1 . .
    H H3A 0.9572 0.2442 0.6550 0.035 Uiso calc 1 . .
    C C4A 0.9009(5) 0.1179(4) 0.6616(3) 0.0349(14) Uani d 1 . .
    H H4A 0.9623 0.0795 0.7009 0.042 Uiso calc 1 . .
    C C5A 0.8147(5) 0.0747(4) 0.6324(4) 0.0365(13) Uani d 1 . .
    H H5A 0.8160 0.0078 0.6523 0.044 Uiso calc 1 . .
    C C6A 0.7271(4) 0.1315(4) 0.5736(3) 0.0309(13) Uani d 1 . .
    H H6A 0.6690 0.1025 0.5528 0.037 Uiso calc 1 . .
    C C7A 0.7227(4) 0.2300(3) 0.5443(3) 0.0172(9) Uani d 1 . .
    C C8A 0.6313(4) 0.2924(3) 0.4822(3) 0.0194(10) Uani d 1 . .
    H H8A 0.6386 0.3580 0.4645 0.023 Uiso calc 1 . .
    C C9A 0.5392(4) 0.2671(3) 0.4481(3) 0.0203(10) Uani d 1 . .
    H H9A 0.5292 0.2020 0.4610 0.024 Uiso calc 1 . .
    C C10A 0.4538(4) 0.3418(3) 0.3902(3) 0.0188(9) Uani d 1 . .
    C C11A 0.3599(4) 0.3155(3) 0.3419(3) 0.0186(9) Uani d 1 . .
    C C12A 0.3308(4) 0.2328(4) 0.3300(3) 0.0246(11) Uani d 1 . .
    C C13A 0.2337(5) 0.2469(4) 0.2734(3) 0.0315(12) Uani d 1 . .
    H H13A 0.2033 0.1963 0.2585 0.038 Uiso calc 1 . .
    C C14A 0.1897(5) 0.3403(4) 0.2432(4) 0.0352(14) Uani d 1 . .
    H H14A 0.1229 0.3640 0.2044 0.042 Uiso calc 1 . .
    Br Br1B -0.08962(6) 0.10432(4) 0.38073(4) 0.04162(19) Uani d 1 . .
    S S1B -0.23554(11) 0.41352(10) 0.28088(7) 0.0276(3) Uani d 1 . .
    O O1B 0.2986(3) 0.3684(3) 0.5458(2) 0.0301(9) Uani d 1 . .
    O O2B -0.0437(3) 0.4276(3) 0.3792(2) 0.0294(8) Uani d 1 . .
    C C1B 0.3811(4) 0.4181(4) 0.5759(3) 0.0345(13) Uani d 1 . .
    H H1BA 0.4638 0.3934 0.5619 0.052 Uiso calc 1 . .
    H H1BB 0.3773 0.4075 0.6356 0.052 Uiso calc 1 . .
    H H1BC 0.3584 0.4874 0.5507 0.052 Uiso calc 1 . .
    C C2B 0.3094(4) 0.2722(4) 0.5759(3) 0.0201(10) Uani d 1 . .
    C C3B 0.3978(4) 0.2151(4) 0.6341(3) 0.0268(11) Uani d 1 . .
    H H3B 0.4570 0.2432 0.6548 0.032 Uiso calc 1 . .
    C C4B 0.3999(5) 0.1186(4) 0.6617(3) 0.0353(14) Uani d 1 . .
    H H4B 0.4599 0.0806 0.7021 0.042 Uiso calc 1 . .
    C C5B 0.3158(5) 0.0750(4) 0.6318(4) 0.0385(14) Uani d 1 . .
    H H5B 0.3189 0.0077 0.6507 0.046 Uiso calc 1 . .
    C C6B 0.2273(4) 0.1314(4) 0.5738(3) 0.0293(12) Uani d 1 . .
    H H6B 0.1688 0.1022 0.5538 0.035 Uiso calc 1 . .
    C C7B 0.2222(4) 0.2305(3) 0.5441(3) 0.0199(10) Uani d 1 . .
    C C8B 0.1314(4) 0.2912(3) 0.4831(3) 0.0206(10) Uani d 1 . .
    H H8B 0.1373 0.3572 0.4668 0.025 Uiso calc 1 . .
    C C9B 0.0413(4) 0.2668(3) 0.4471(3) 0.0223(10) Uani d 1 . .
    H H9B 0.0323 0.2015 0.4586 0.027 Uiso calc 1 . .
    C C10B -0.0450(4) 0.3420(4) 0.3890(3) 0.0221(10) Uani d 1 . .
    C C11B -0.1379(4) 0.3144(3) 0.3419(3) 0.0188(9) Uani d 1 . .
    C C12B -0.1673(4) 0.2310(4) 0.3310(3) 0.0249(11) Uani d 1 . .
    C C13B -0.2675(5) 0.2455(4) 0.2742(3) 0.0329(13) Uani d 1 . .
    H H13B -0.2993 0.1950 0.2603 0.039 Uiso calc 1 . .
    C C14B -0.3121(5) 0.3430(4) 0.2419(3) 0.0358(14) Uani d 1 . .
    H H14B -0.3781 0.3675 0.2025 0.043 Uiso calc 1 . .
loop_
    _atom_site_aniso_label
    _atom_site_aniso_U_11
    _atom_site_aniso_U_22
    _atom_site_aniso_U_33
    _atom_site_aniso_U_12
    _atom_site_aniso_U_13
    _atom_site_aniso_U_23
    Br1C 0.0574(4) 0.0177(3) 0.0475(4) -0.0001(3) 0.0161(3) -0.0062(3)
    S1C 0.0354(7) 0.0243(7) 0.0253(6) -0.0110(5) 0.0106(5) -0.0031(5)
    O1C 0.0301(19) 0.0184(19) 0.034(2) 0.0029(15) 0.0126(16) 0.0010(16)
    O2C 0.0347(19) 0.0195(18) 0.0290(19) -0.0002(16) 0.0118(16) 0.0054(15)
    C1C 0.038(3) 0.028(3) 0.045(3) 0.002(3) 0.011(3) -0.017(3)
    C2C 0.023(2) 0.020(2) 0.015(2) -0.0043(19) -0.0031(18) -0.0017(18)
    C3C 0.025(2) 0.036(3) 0.021(3) -0.009(2) 0.000(2) -0.006(2)
    C4C 0.043(3) 0.028(3) 0.023(3) -0.014(2) 0.002(2) 0.003(2)
    C5C 0.045(3) 0.024(3) 0.041(4) -0.008(3) 0.001(3) 0.008(3)
    C6C 0.028(3) 0.019(3) 0.041(3) -0.003(2) 0.005(2) -0.002(2)
    C7C 0.021(2) 0.019(2) 0.015(2) -0.0024(19) -0.0018(18) 0.0007(19)
    C8C 0.026(2) 0.015(2) 0.016(2) -0.0005(19) -0.0015(19) 0.0051(18)
    C9C 0.037(3) 0.013(2) 0.016(2) -0.004(2) 0.004(2) 0.0013(18)
    C10C 0.020(2) 0.022(3) 0.012(2) -0.003(2) -0.0016(18) -0.0009(19)
    C11C 0.020(2) 0.023(2) 0.013(2) -0.0047(19) 0.0022(18) -0.0034(19)
    C12C 0.030(3) 0.025(3) 0.024(3) -0.005(2) 0.003(2) -0.008(2)
    C13C 0.032(3) 0.046(4) 0.033(3) -0.003(3) 0.007(2) -0.020(3)
    C14C 0.032(3) 0.039(3) 0.028(3) -0.020(2) 0.012(2) -0.015(2)
    Br1D 0.0565(4) 0.0175(3) 0.0486(4) -0.0002(3) 0.0165(3) -0.0068(3)
    S1D 0.0340(7) 0.0239(6) 0.0238(6) -0.0105(5) 0.0095(5) -0.0017(5)
    O1D 0.0310(19) 0.0191(19) 0.034(2) 0.0019(15) 0.0109(16) 0.0006(16)
    O2D 0.0306(18) 0.0201(19) 0.0296(19) 0.0050(15) 0.0082(15) 0.0054(15)
    C1D 0.027(3) 0.030(3) 0.036(3) -0.001(2) 0.013(2) -0.011(2)
    C2D 0.023(2) 0.020(2) 0.011(2) -0.0044(19) -0.0006(18) -0.0006(18)
    C3D 0.026(3) 0.033(3) 0.017(2) -0.009(2) 0.007(2) 0.004(2)
    C4D 0.040(3) 0.036(3) 0.027(3) -0.017(3) 0.007(2) 0.008(2)
    C5D 0.042(3) 0.018(3) 0.037(3) -0.002(2) 0.003(3) 0.012(2)
    C6D 0.034(3) 0.017(3) 0.031(3) -0.001(2) 0.004(2) 0.005(2)
    C7D 0.022(2) 0.016(2) 0.018(2) -0.0052(19) -0.0002(19) -0.0004(19)
    C8D 0.023(2) 0.021(2) 0.018(2) -0.0030(19) 0.0023(18) -0.0007(19)
    C9D 0.020(2) 0.011(2) 0.023(2) 0.0011(17) 0.0016(18) 0.0016(18)
    C10D 0.021(2) 0.020(2) 0.015(2) -0.0027(19) 0.0007(19) -0.0017(19)
    C11D 0.025(2) 0.015(2) 0.015(2) -0.0083(18) -0.0047(18) -0.0002(18)
    C12D 0.026(2) 0.026(3) 0.019(2) -0.005(2) 0.000(2) -0.007(2)
    C13D 0.029(3) 0.040(3) 0.026(3) -0.009(2) 0.011(2) -0.014(2)
    C14D 0.033(3) 0.042(4) 0.037(3) -0.010(3) 0.016(2) -0.017(3)
    Br1A 0.0596(4) 0.0172(3) 0.0477(4) -0.0055(3) -0.0119(3) -0.0071(3)
    S1A 0.0270(6) 0.0241(6) 0.0251(7) 0.0023(5) -0.0075(5) -0.0021(5)
    O1A 0.0327(19) 0.024(2) 0.034(2) -0.0096(16) -0.0082(16) -0.0006(16)
    O2A 0.038(2) 0.0177(19) 0.0289(19) -0.0072(15) -0.0100(16) 0.0035(15)
    C1A 0.040(3) 0.027(3) 0.044(3) -0.011(2) -0.002(3) -0.015(3)
    C2A 0.019(2) 0.020(2) 0.019(2) -0.0024(19) 0.0033(18) -0.0020(19)
    C3A 0.028(3) 0.035(3) 0.020(3) -0.003(2) -0.002(2) 0.000(2)
    C4A 0.029(3) 0.031(3) 0.031(3) 0.011(2) -0.008(2) 0.008(2)
    C5A 0.038(3) 0.018(3) 0.043(3) 0.001(2) -0.002(3) 0.008(2)
    C6A 0.028(3) 0.020(3) 0.042(3) -0.004(2) -0.007(2) 0.000(2)
    C7A 0.017(2) 0.016(2) 0.017(2) -0.0018(18) 0.0017(18) -0.0016(18)
    C8A 0.019(2) 0.015(2) 0.021(2) -0.0014(18) 0.0007(19) 0.0015(18)
    C9A 0.025(2) 0.017(2) 0.017(2) -0.0041(19) -0.0005(19) -0.0007(18)
    C10A 0.021(2) 0.016(2) 0.017(2) -0.0044(19) 0.0048(18) 0.0028(17)
    C11A 0.020(2) 0.020(2) 0.013(2) 0.0004(18) 0.0007(17) -0.0014(17)
    C12A 0.029(3) 0.023(3) 0.022(2) -0.004(2) 0.002(2) -0.006(2)
    C13A 0.029(3) 0.037(3) 0.035(3) -0.014(2) -0.003(2) -0.016(3)
    C14A 0.025(3) 0.044(4) 0.038(3) -0.003(2) -0.007(2) -0.016(3)
    Br1B 0.0586(4) 0.0174(3) 0.0474(4) -0.0054(3) -0.0120(3) -0.0066(3)
    S1B 0.0285(6) 0.0249(7) 0.0246(7) 0.0032(5) -0.0073(5) -0.0029(5)
    O1B 0.035(2) 0.0191(19) 0.034(2) -0.0066(15) -0.0118(16) 0.0001(15)
    O2B 0.0334(19) 0.0164(18) 0.033(2) -0.0056(15) -0.0105(16) 0.0056(15)
    C1B 0.033(3) 0.032(3) 0.043(3) -0.010(2) -0.008(2) -0.014(3)
    C2B 0.025(2) 0.022(3) 0.013(2) -0.005(2) 0.0034(18) -0.0040(19)
    C3B 0.026(3) 0.032(3) 0.020(3) -0.001(2) -0.003(2) -0.005(2)
    C4B 0.032(3) 0.036(3) 0.027(3) 0.000(2) -0.004(2) 0.010(2)
    C5B 0.037(3) 0.023(3) 0.046(4) -0.002(2) -0.008(3) 0.008(2)
    C6B 0.030(3) 0.020(3) 0.031(3) -0.004(2) -0.003(2) 0.005(2)
    C7B 0.021(2) 0.019(2) 0.018(2) -0.0038(19) 0.0042(19) -0.0023(19)
    C8B 0.026(2) 0.011(2) 0.022(2) -0.0033(19) 0.003(2) 0.0003(18)
    C9B 0.030(3) 0.016(2) 0.018(2) -0.004(2) -0.001(2) 0.0004(18)
    C10B 0.027(2) 0.023(3) 0.014(2) -0.004(2) 0.0019(19) -0.0002(19)
    C11B 0.020(2) 0.020(2) 0.015(2) -0.0024(19) 0.0049(17) -0.0011(18)
    C12B 0.022(2) 0.026(3) 0.025(3) 0.001(2) 0.001(2) -0.007(2)
    C13B 0.031(3) 0.041(3) 0.031(3) -0.006(2) 0.001(2) -0.019(3)
    C14B 0.037(3) 0.037(3) 0.030(3) 0.003(3) -0.008(2) -0.011(3)
_geom_special_details
;
All e.s.d.'s (except the e.s.d. in the dihedral angle between two l.s. planes)
are estimated using the full covariance matrix. The cell e.s.d.'s are taken
into account individually in the estimation of e.s.d.'s in distances, angles
and torsion angles; correlations between e.s.d.'s in cell parameters are only
used when they are defined by crystal symmetry. An approximate (isotropic)
treatment of cell e.s.d.'s is used for estimating e.s.d.'s involving l.s.
planes.
;
loop_
    _geom_bond_atom_site_label_1
    _geom_bond_atom_site_label_2
    _geom_bond_site_symmetry_2
    _geom_bond_distance
    _geom_bond_publ_flag
    Br1C C12C . 1.880(5) ?
    S1C C11C . 1.721(5) ?
    S1C C14C . 1.710(5) ?
    O1C C1C . 1.431(6) ?
    O1C C2C . 1.348(6) ?
    O2C C10C . 1.223(6) ?
    C1C H1CA . 0.9800 ?
    C1C H1CB . 0.9800 ?
    C1C H1CC . 0.9800 ?
    C2C C3C . 1.393(7) ?
    C2C C7C . 1.418(6) ?
    C3C H3C . 0.9500 ?
    C3C C4C . 1.371(7) ?
    C4C H4C . 0.9500 ?
    C4C C5C . 1.364(8) ?
    C5C H5C . 0.9500 ?
    C5C C6C . 1.395(7) ?
    C6C H6C . 0.9500 ?
    C6C C7C . 1.384(7) ?
    C7C C8C . 1.460(6) ?
    C8C H8C . 0.9500 ?
    C8C C9C . 1.337(6) ?
    C9C H9C . 0.9500 ?
    C9C C10C . 1.466(6) ?
    C10C C11C . 1.487(6) ?
    C11C C12C . 1.379(7) ?
    C12C C13C . 1.425(7) ?
    C13C H13C . 0.9500 ?
    C13C C14C . 1.351(8) ?
    C14C H14C . 0.9500 ?
    Br1D C12D . 1.886(5) ?
    S1D C11D . 1.728(5) ?
    S1D C14D . 1.701(5) ?
    O1D C1D . 1.433(5) ?
    O1D C2D . 1.360(6) ?
    O2D C10D . 1.208(6) ?
    C1D H1DA . 0.9800 ?
    C1D H1DB . 0.9800 ?
    C1D H1DC . 0.9800 ?
    C2D C3D . 1.400(6) ?
    C2D C7D . 1.420(6) ?
    C3D H3D . 0.9500 ?
    C3D C4D . 1.385(8) ?
    C4D H4D . 0.9500 ?
    C4D C5D . 1.395(7) ?
    C5D H5D . 0.9500 ?
    C5D C6D . 1.378(7) ?
    C6D H6D . 0.9500 ?
    C6D C7D . 1.401(7) ?
    C7D C8D . 1.458(6) ?
    C8D H8D . 0.9500 ?
    C8D C9D . 1.319(6) ?
    C9D H9D . 0.9500 ?
    C9D C10D . 1.479(6) ?
    C10D C11D . 1.484(6) ?
    C11D C12D . 1.372(7) ?
    C12D C13D . 1.419(7) ?
    C13D H13D . 0.9500 ?
    C13D C14D . 1.349(8) ?
    C14D H14D . 0.9500 ?
    Br1A C12A . 1.905(5) ?
    S1A C11A . 1.722(4) ?
    S1A C14A . 1.705(5) ?
    O1A C1A . 1.430(6) ?
    O1A C2A . 1.334(6) ?
    O2A C10A . 1.226(6) ?
    C1A H1AA . 0.9800 ?
    C1A H1AB . 0.9800 ?
    C1A H1AC . 0.9800 ?
    C2A C3A . 1.395(6) ?
    C2A C7A . 1.420(6) ?
    C3A H3A . 0.9500 ?
    C3A C4A . 1.386(8) ?
    C4A H4A . 0.9500 ?
    C4A C5A . 1.399(8) ?
    C5A H5A . 0.9500 ?
    C5A C6A . 1.391(7) ?
    C6A H6A . 0.9500 ?
    C6A C7A . 1.392(7) ?
    C7A C8A . 1.472(6) ?
    C8A H8A . 0.9500 ?
    C8A C9A . 1.336(6) ?
    C9A H9A . 0.9500 ?
    C9A C10A . 1.466(6) ?
    C10A C11A . 1.490(6) ?
    C11A C12A . 1.363(7) ?
    C12A C13A . 1.401(7) ?
    C13A H13A . 0.9500 ?
    C13A C14A . 1.329(8) ?
    C14A H14A . 0.9500 ?
    Br1B C12B . 1.875(5) ?
    S1B C11B . 1.742(5) ?
    S1B C14B . 1.696(6) ?
    O1B C1B . 1.439(6) ?
    O1B C2B . 1.353(6) ?
    O2B C10B . 1.221(6) ?
    C1B H1BA . 0.9800 ?
    C1B H1BB . 0.9800 ?
    C1B H1BC . 0.9800 ?
    C2B C3B . 1.392(6) ?
    C2B C7B . 1.414(6) ?
    C3B H3B . 0.9500 ?
    C3B C4B . 1.367(8) ?
    C4B H4B . 0.9500 ?
    C4B C5B . 1.388(8) ?
    C5B H5B . 0.9500 ?
    C5B C6B . 1.387(7) ?
    C6B H6B . 0.9500 ?
    C6B C7B . 1.400(7) ?
    C7B C8B . 1.449(6) ?
    C8B H8B . 0.9500 ?
    C8B C9B . 1.325(6) ?
    C9B H9B . 0.9500 ?
    C9B C10B . 1.477(6) ?
    C10B C11B . 1.478(6) ?
    C11B C12B . 1.368(7) ?
    C12B C13B . 1.429(7) ?
    C13B H13B . 0.9500 ?
    C13B C14B . 1.387(8) ?
    C14B H14B . 0.9500 ?
loop_
    _geom_angle_atom_site_label_1
    _geom_angle_atom_site_label_2
    _geom_angle_atom_site_label_3
    _geom_angle_site_symmetry_1
    _geom_angle_site_symmetry_3
    _geom_angle
    _geom_angle_publ_flag
    C14C S1C C11C . . 92.4(2) ?
    C2C O1C C1C . . 119.0(4) ?
    O1C C1C H1CA . . 109.5 ?
    O1C C1C H1CB . . 109.5 ?
    O1C C1C H1CC . . 109.5 ?
    H1CA C1C H1CB . . 109.5 ?
    H1CA C1C H1CC . . 109.5 ?
    H1CB C1C H1CC . . 109.5 ?
    O1C C2C C3C . . 125.2(5) ?
    O1C C2C C7C . . 114.9(4) ?
    C3C C2C C7C . . 119.9(5) ?
    C2C C3C H3C . . 119.9 ?
    C4C C3C C2C . . 120.3(5) ?
    C4C C3C H3C . . 119.9 ?
    C3C C4C H4C . . 119.3 ?
    C5C C4C C3C . . 121.4(5) ?
    C5C C4C H4C . . 119.3 ?
    C4C C5C H5C . . 120.6 ?
    C4C C5C C6C . . 118.8(5) ?
    C6C C5C H5C . . 120.6 ?
    C5C C6C H6C . . 118.9 ?
    C7C C6C C5C . . 122.2(5) ?
    C7C C6C H6C . . 118.9 ?
    C2C C7C C8C . . 118.6(4) ?
    C6C C7C C2C . . 117.5(5) ?
    C6C C7C C8C . . 123.9(5) ?
    C7C C8C H8C . . 115.9 ?
    C9C C8C C7C . . 128.2(5) ?
    C9C C8C H8C . . 115.9 ?
    C8C C9C H9C . . 120.2 ?
    C8C C9C C10C . . 119.5(5) ?
    C10C C9C H9C . . 120.2 ?
    O2C C10C C9C . . 121.6(4) ?
    O2C C10C C11C . . 117.8(4) ?
    C9C C10C C11C . . 120.6(4) ?
    C10C C11C S1C . . 113.6(3) ?
    C12C C11C S1C . . 110.2(4) ?
    C12C C11C C10C . . 136.1(5) ?
    C11C C12C Br1C . . 127.4(4) ?
    C11C C12C C13C . . 113.0(5) ?
    C13C C12C Br1C . . 119.6(4) ?
    C12C C13C H13C . . 123.9 ?
    C14C C13C C12C . . 112.3(5) ?
    C14C C13C H13C . . 123.9 ?
    S1C C14C H14C . . 123.9 ?
    C13C C14C S1C . . 112.2(4) ?
    C13C C14C H14C . . 123.9 ?
    C14D S1D C11D . . 92.0(3) ?
    C2D O1D C1D . . 119.1(4) ?
    O1D C1D H1DA . . 109.5 ?
    O1D C1D H1DB . . 109.5 ?
    O1D C1D H1DC . . 109.5 ?
    H1DA C1D H1DB . . 109.5 ?
    H1DA C1D H1DC . . 109.5 ?
    H1DB C1D H1DC . . 109.5 ?
    O1D C2D C3D . . 123.7(5) ?
    O1D C2D C7D . . 115.7(4) ?
    C3D C2D C7D . . 120.6(5) ?
    C2D C3D H3D . . 120.6 ?
    C4D C3D C2D . . 118.8(5) ?
    C4D C3D H3D . . 120.6 ?
    C3D C4D H4D . . 119.4 ?
    C3D C4D C5D . . 121.2(5) ?
    C5D C4D H4D . . 119.4 ?
    C4D C5D H5D . . 120.0 ?
    C6D C5D C4D . . 120.0(5) ?
    C6D C5D H5D . . 120.0 ?
    C5D C6D H6D . . 119.6 ?
    C5D C6D C7D . . 120.7(5) ?
    C7D C6D H6D . . 119.6 ?
    C2D C7D C8D . . 118.8(4) ?
    C6D C7D C2D . . 118.5(4) ?
    C6D C7D C8D . . 122.7(5) ?
    C7D C8D H8D . . 115.7 ?
    C9D C8D C7D . . 128.6(5) ?
    C9D C8D H8D . . 115.7 ?
    C8D C9D H9D . . 120.1 ?
    C8D C9D C10D . . 119.8(4) ?
    C10D C9D H9D . . 120.1 ?
    O2D C10D C9D . . 122.1(4) ?
    O2D C10D C11D . . 117.5(4) ?
    C9D C10D C11D . . 120.3(4) ?
    C10D C11D S1D . . 113.3(3) ?
    C12D C11D S1D . . 109.7(4) ?
    C12D C11D C10D . . 137.0(5) ?
    C11D C12D Br1D . . 127.0(4) ?
    C11D C12D C13D . . 113.9(5) ?
    C13D C12D Br1D . . 119.0(4) ?
    C12D C13D H13D . . 124.3 ?
    C14D C13D C12D . . 111.4(5) ?
    C14D C13D H13D . . 124.3 ?
    S1D C14D H14D . . 123.5 ?
    C13D C14D S1D . . 113.0(4) ?
    C13D C14D H14D . . 123.5 ?
    C14A S1A C11A . . 91.3(3) ?
    C2A O1A C1A . . 119.2(4) ?
    O1A C1A H1AA . . 109.5 ?
    O1A C1A H1AB . . 109.5 ?
    O1A C1A H1AC . . 109.5 ?
    H1AA C1A H1AB . . 109.5 ?
    H1AA C1A H1AC . . 109.5 ?
    H1AB C1A H1AC . . 109.5 ?
    O1A C2A C3A . . 124.4(5) ?
    O1A C2A C7A . . 116.0(4) ?
    C3A C2A C7A . . 119.7(5) ?
    C2A C3A H3A . . 119.9 ?
    C4A C3A C2A . . 120.1(5) ?
    C4A C3A H3A . . 119.9 ?
    C3A C4A H4A . . 119.5 ?
    C3A C4A C5A . . 121.0(5) ?
    C5A C4A H4A . . 119.5 ?
    C4A C5A H5A . . 120.6 ?
    C6A C5A C4A . . 118.8(5) ?
    C6A C5A H5A . . 120.6 ?
    C5A C6A H6A . . 119.2 ?
    C5A C6A C7A . . 121.5(5) ?
    C7A C6A H6A . . 119.2 ?
    C2A C7A C8A . . 118.0(4) ?
    C6A C7A C2A . . 118.9(4) ?
    C6A C7A C8A . . 123.1(5) ?
    C7A C8A H8A . . 116.4 ?
    C9A C8A C7A . . 127.2(5) ?
    C9A C8A H8A . . 116.4 ?
    C8A C9A H9A . . 120.6 ?
    C8A C9A C10A . . 118.7(4) ?
    C10A C9A H9A . . 120.6 ?
    O2A C10A C9A . . 121.6(4) ?
    O2A C10A C11A . . 117.6(4) ?
    C9A C10A C11A . . 120.8(4) ?
    C10A C11A S1A . . 113.7(3) ?
    C12A C11A S1A . . 109.4(4) ?
    C12A C11A C10A . . 136.9(4) ?
    C11A C12A Br1A . . 126.4(4) ?
    C11A C12A C13A . . 114.8(5) ?
    C13A C12A Br1A . . 118.8(4) ?
    C12A C13A H13A . . 124.5 ?
    C14A C13A C12A . . 111.1(5) ?
    C14A C13A H13A . . 124.5 ?
    S1A C14A H14A . . 123.2 ?
    C13A C14A S1A . . 113.5(4) ?
    C13A C14A H14A . . 123.2 ?
    C14B S1B C11B . . 92.8(3) ?
    C2B O1B C1B . . 119.4(4) ?
    O1B C1B H1BA . . 109.5 ?
    O1B C1B H1BB . . 109.5 ?
    O1B C1B H1BC . . 109.5 ?
    H1BA C1B H1BB . . 109.5 ?
    H1BA C1B H1BC . . 109.5 ?
    H1BB C1B H1BC . . 109.5 ?
    O1B C2B C3B . . 124.8(5) ?
    O1B C2B C7B . . 115.1(4) ?
    C3B C2B C7B . . 120.1(5) ?
    C2B C3B H3B . . 119.9 ?
    C4B C3B C2B . . 120.3(5) ?
    C4B C3B H3B . . 119.9 ?
    C3B C4B H4B . . 119.4 ?
    C3B C4B C5B . . 121.2(5) ?
    C5B C4B H4B . . 119.4 ?
    C4B C5B H5B . . 120.5 ?
    C6B C5B C4B . . 118.9(6) ?
    C6B C5B H5B . . 120.6 ?
    C5B C6B H6B . . 119.2 ?
    C5B C6B C7B . . 121.6(5) ?
    C7B C6B H6B . . 119.2 ?
    C2B C7B C8B . . 119.2(5) ?
    C6B C7B C2B . . 117.9(5) ?
    C6B C7B C8B . . 122.9(5) ?
    C7B C8B H8B . . 115.7 ?
    C9B C8B C7B . . 128.6(5) ?
    C9B C8B H8B . . 115.7 ?
    C8B C9B H9B . . 120.2 ?
    C8B C9B C10B . . 119.6(4) ?
    C10B C9B H9B . . 120.2 ?
    O2B C10B C9B . . 121.9(5) ?
    O2B C10B C11B . . 118.1(4) ?
    C9B C10B C11B . . 120.0(4) ?
    C10B C11B S1B . . 113.0(4) ?
    C12B C11B S1B . . 109.7(4) ?
    C12B C11B C10B . . 137.3(5) ?
    C11B C12B Br1B . . 127.1(4) ?
    C11B C12B C13B . . 114.3(5) ?
    C13B C12B Br1B . . 118.6(4) ?
    C12B C13B H13B . . 124.5 ?
    C14B C13B C12B . . 111.0(5) ?
    C14B C13B H13B . . 124.5 ?
    S1B C14B H14B . . 123.9 ?
    C13B C14B S1B . . 112.2(4) ?
    C13B C14B H14B . . 123.9 ?
loop_
    _geom_torsion_atom_site_label_1
    _geom_torsion_atom_site_label_2
    _geom_torsion_atom_site_label_3
    _geom_torsion_atom_site_label_4
    _geom_torsion_site_symmetry_1
    _geom_torsion_site_symmetry_2
    _geom_torsion_site_symmetry_3
    _geom_torsion_site_symmetry_4
    _geom_torsion
    _geom_torsion_publ_flag
    Br1C C12C C13C C14C . . . . -179.2(4) ?
    S1C C11C C12C Br1C . . . . 178.8(3) ?
    S1C C11C C12C C13C . . . . -0.3(6) ?
    O1C C2C C3C C4C . . . . 179.4(5) ?
    O1C C2C C7C C6C . . . . -179.2(5) ?
    O1C C2C C7C C8C . . . . 1.0(7) ?
    O2C C10C C11C S1C . . . . -2.3(6) ?
    O2C C10C C11C C12C . . . . 174.3(5) ?
    C1C O1C C2C C3C . . . . -1.7(8) ?
    C1C O1C C2C C7C . . . . 177.2(4) ?
    C2C C3C C4C C5C . . . . -1.3(9) ?
    C2C C7C C8C C9C . . . . -178.1(5) ?
    C3C C2C C7C C6C . . . . -0.2(7) ?
    C3C C2C C7C C8C . . . . 179.9(4) ?
    C3C C4C C5C C6C . . . . 1.6(9) ?
    C4C C5C C6C C7C . . . . -1.3(9) ?
    C5C C6C C7C C2C . . . . 0.6(8) ?
    C5C C6C C7C C8C . . . . -179.5(5) ?
    C6C C7C C8C C9C . . . . 2.1(9) ?
    C7C C2C C3C C4C . . . . 0.5(8) ?
    C7C C8C C9C C10C . . . . 177.3(4) ?
    C8C C9C C10C O2C . . . . -7.8(8) ?
    C8C C9C C10C C11C . . . . 172.9(4) ?
    C9C C10C C11C S1C . . . . 177.0(4) ?
    C9C C10C C11C C12C . . . . -6.4(8) ?
    C10C C11C C12C Br1C . . . . 2.1(9) ?
    C10C C11C C12C C13C . . . . -176.9(5) ?
    C11C S1C C14C C13C . . . . -0.5(5) ?
    C11C C12C C13C C14C . . . . -0.1(7) ?
    C12C C13C C14C S1C . . . . 0.4(6) ?
    C14C S1C C11C C10C . . . . 177.9(3) ?
    C14C S1C C11C C12C . . . . 0.5(4) ?
    Br1D C12D C13D C14D . . . . -177.7(4) ?
    S1D C11D C12D Br1D . . . . 178.3(3) ?
    S1D C11D C12D C13D . . . . 2.3(5) ?
    O1D C2D C3D C4D . . . . -178.4(5) ?
    O1D C2D C7D C6D . . . . -179.6(5) ?
    O1D C2D C7D C8D . . . . -0.1(7) ?
    O2D C10D C11D S1D . . . . -3.4(6) ?
    O2D C10D C11D C12D . . . . 176.5(5) ?
    C1D O1D C2D C3D . . . . -2.2(8) ?
    C1D O1D C2D C7D . . . . 178.0(4) ?
    C2D C3D C4D C5D . . . . -3.9(9) ?
    C2D C7D C8D C9D . . . . -177.0(5) ?
    C3D C2D C7D C6D . . . . 0.6(7) ?
    C3D C2D C7D C8D . . . . -179.9(5) ?
    C3D C4D C5D C6D . . . . 4.5(9) ?
    C4D C5D C6D C7D . . . . -2.5(9) ?
    C5D C6D C7D C2D . . . . -0.1(8) ?
    C5D C6D C7D C8D . . . . -179.6(5) ?
    C6D C7D C8D C9D . . . . 2.5(9) ?
    C7D C2D C3D C4D . . . . 1.3(8) ?
    C7D C8D C9D C10D . . . . 176.3(4) ?
    C8D C9D C10D O2D . . . . -7.7(8) ?
    C8D C9D C10D C11D . . . . 171.6(4) ?
    C9D C10D C11D S1D . . . . 177.2(3) ?
    C9D C10D C11D C12D . . . . -2.9(8) ?
    C10D C11D C12D Br1D . . . . -1.6(8) ?
    C10D C11D C12D C13D . . . . -177.6(5) ?
    C11D S1D C14D C13D . . . . 1.4(5) ?
    C11D C12D C13D C14D . . . . -1.3(7) ?
    C12D C13D C14D S1D . . . . -0.3(7) ?
    C14D S1D C11D C10D . . . . 177.8(4) ?
    C14D S1D C11D C12D . . . . -2.1(4) ?
    Br1A C12A C13A C14A . . . . -179.2(4) ?
    S1A C11A C12A Br1A . . . . 178.5(3) ?
    S1A C11A C12A C13A . . . . -0.3(6) ?
    O1A C2A C3A C4A . . . . 179.9(5) ?
    O1A C2A C7A C6A . . . . -179.4(5) ?
    O1A C2A C7A C8A . . . . 0.1(6) ?
    O2A C10A C11A S1A . . . . -2.4(6) ?
    O2A C10A C11A C12A . . . . 174.3(5) ?
    C1A O1A C2A C3A . . . . -3.4(7) ?
    C1A O1A C2A C7A . . . . 177.4(4) ?
    C2A C3A C4A C5A . . . . -0.5(9) ?
    C2A C7A C8A C9A . . . . -176.5(4) ?
    C3A C2A C7A C6A . . . . 1.3(7) ?
    C3A C2A C7A C8A . . . . -179.2(4) ?
    C3A C4A C5A C6A . . . . 1.4(9) ?
    C4A C5A C6A C7A . . . . -0.9(9) ?
    C5A C6A C7A C2A . . . . -0.4(8) ?
    C5A C6A C7A C8A . . . . -179.9(5) ?
    C6A C7A C8A C9A . . . . 3.0(8) ?
    C7A C2A C3A C4A . . . . -0.9(8) ?
    C7A C8A C9A C10A . . . . 176.8(4) ?
    C8A C9A C10A O2A . . . . -8.6(7) ?
    C8A C9A C10A C11A . . . . 171.6(4) ?
    C9A C10A C11A S1A . . . . 177.4(3) ?
    C9A C10A C11A C12A . . . . -5.9(8) ?
    C10A C11A C12A Br1A . . . . 1.7(9) ?
    C10A C11A C12A C13A . . . . -177.0(5) ?
    C11A S1A C14A C13A . . . . -0.8(5) ?
    C11A C12A C13A C14A . . . . -0.4(7) ?
    C12A C13A C14A S1A . . . . 0.8(7) ?
    C14A S1A C11A C10A . . . . 178.2(4) ?
    C14A S1A C11A C12A . . . . 0.6(4) ?
    Br1B C12B C13B C14B . . . . -178.6(4) ?
    S1B C11B C12B Br1B . . . . 179.0(3) ?
    S1B C11B C12B C13B . . . . 0.0(5) ?
    O1B C2B C3B C4B . . . . 178.9(5) ?
    O1B C2B C7B C6B . . . . -179.0(4) ?
    O1B C2B C7B C8B . . . . 0.6(7) ?
    O2B C10B C11B S1B . . . . -1.9(6) ?
    O2B C10B C11B C12B . . . . 175.8(5) ?
    C1B O1B C2B C3B . . . . -1.4(7) ?
    C1B O1B C2B C7B . . . . 178.4(4) ?
    C2B C3B C4B C5B . . . . 1.0(9) ?
    C2B C7B C8B C9B . . . . -178.6(5) ?
    C3B C2B C7B C6B . . . . 0.9(7) ?
    C3B C2B C7B C8B . . . . -179.6(4) ?
    C3B C4B C5B C6B . . . . -1.1(9) ?
    C4B C5B C6B C7B . . . . 1.0(9) ?
    C5B C6B C7B C2B . . . . -0.9(8) ?
    C5B C6B C7B C8B . . . . 179.5(5) ?
    C6B C7B C8B C9B . . . . 0.9(8) ?
    C7B C2B C3B C4B . . . . -0.9(8) ?
    C7B C8B C9B C10B . . . . 177.1(4) ?
    C8B C9B C10B O2B . . . . -7.7(7) ?
    C8B C9B C10B C11B . . . . 173.6(4) ?
    C9B C10B C11B S1B . . . . 176.9(3) ?
    C9B C10B C11B C12B . . . . -5.4(9) ?
    C10B C11B C12B Br1B . . . . 1.2(9) ?
    C10B C11B C12B C13B . . . . -177.8(5) ?
    C11B S1B C14B C13B . . . . 0.7(5) ?
    C11B C12B C13B C14B . . . . 0.5(7) ?
    C12B C13B C14B S1B . . . . -0.8(6) ?
    C14B S1B C11B C10B . . . . 178.0(4) ?
    C14B S1B C11B C12B . . . . -0.4(4) ?
loop_
    _geom_hbond_atom_site_label_D
    _geom_hbond_atom_site_label_H
    _geom_hbond_atom_site_label_A
    _geom_hbond_site_symmetry_A
    _geom_hbond_distance_DH
    _geom_hbond_distance_HA
    _geom_hbond_distance_DA
    _geom_hbond_angle_DHA
    C9C H9C Br1C . 0.95 2.68 3.401(5) 132.7
    C9D H9D Br1D . 0.95 2.69 3.405(4) 132.7
    C9A H9A Br1A . 0.95 2.69 3.398(5) 131.8
    C9B H9B Br1B . 0.95 2.68 3.401(5) 132.9
_shelx_hkl_file
;
   0   0  -2   12.05    1.19
   0   0  -2   15.54    1.25
   0   0  -3    3.41    0.75
   0   0  -3    1.73    0.60
   0   0  -4 3459.78   26.50
   0   0  -4 3714.97   29.47
   0   0  -5    0.39    0.43
   0   0  -5    0.35    0.27
   0   0  -6  771.94   16.41
   0   0  -6  809.42   17.78
   0   0  -6  810.15   10.96
   0   0  -7    1.88    0.45
   0   0  -7    1.00    0.25
   0   0   8 1171.55   25.67
   0   0   9    2.39    1.25
   0   0  10   59.10    6.39
   0   0  11    0.37    0.90
   0   0  12  812.54   27.86
   0   0 -12  717.72   26.62
   0   0 -13    1.52    0.54
   0   0 -14    0.85    0.84
   0   0 -15    2.39    1.25
   0   0 -16   19.90    3.54
   0   0 -17    0.61    0.29
   0   0 -18  255.29    9.51
   0   0 -18  272.80   11.97
   0   0  19    0.40    0.37
   0   0 -19    0.55    0.67
   0   1  20  145.67    6.83
   0   1  20  150.84    6.88
   0   1  19    0.36    0.13
   0   1  19    0.24    0.30
   0   1  18    1.39    0.80
   0  -1 -18    2.01    1.22
   0  -1 -17   -0.13    0.83
   0  -1 -16   10.89    2.56
   0  -1 -15    1.00    0.78
   0  -1 -14  122.69    8.31
   0  -1 -13    1.90    0.78
   0   1  12   32.08    6.21
   0   1  12   24.59    4.80
   0   1  11    1.27    1.16
   0   1  10 1181.82   30.42
   0   1   9    3.69    1.41
   0  -1  -9    0.60    0.79
   0  -1  -8   75.69    5.93
   0  -1  -8   76.24    6.54
   0  -1  -7   13.01    2.39
   0  -1  -7    1.87    0.86
   0  -1  -6   65.76    5.07
   0  -1  -6   67.55    4.58
   0  -1  -5    8.69    1.44
   0  -1  -5    2.79    1.06
   0  -1  -4 8475.52   45.89
   0  -1  -4 8141.91   40.89
   0  -1  -3   13.28    1.55
   0  -1  -2 1974.41   16.88
   0  -1  -1    2.98    0.55
   0   1  -1    1.83    0.42
   0  -1   1    1.85    0.41
   0   1  -2  424.14    8.09
   0  -1   2  390.63    7.09
   0  -1   3    5.91    1.10
   0   1  -3    2.63    0.71
   0  -1   4  855.52   14.40
   0   1  -4  977.80   14.40
   0   1  -5    0.66    0.42
   0  -1   5    1.29    0.59
   0  -1   6 1032.76   19.66
   0  -1   7    1.71    0.90
   0  -1   8 1183.00   24.56
   0  -1   9    1.07    0.74
   0   1 -10  640.39   22.43
   0  -1  10  658.27   21.65
   0  -1  11    0.52    0.24
   0   1 -11    5.16    2.08
   0   1 -12  226.68   15.08
   0   1 -12  301.96   12.27
   0  -1  12  331.46   13.14
   0  -1  12  239.00   15.15
   0   1 -13    0.93    0.40
   0  -1  13   -0.25    0.84
   0   1 -14   64.69    6.24
   0   1 -15    1.02    1.07
   0   1 -16  591.94   19.29
   0   1 -17    1.37    1.23
   0   1 -18   35.20    4.39
   0   1 -19    0.68    0.76
   0  -1  19    0.38    0.24
   0   2  20   65.26    4.70
   0   2  20   64.31    4.67
   0   2  19   -0.35    0.59
   0   2  19   -0.46    1.05
   0  -2 -18  107.81    7.60
   0   2  18  108.23    7.25
   0  -2 -17    0.54    0.23
   0  -2 -16   31.58    4.26
   0  -2 -15    0.30    0.50
   0  -2 -14  235.12   11.27
   0  -2 -13    0.75    0.65
   0   2  12    3.74    1.89
   0   2  12    3.44    1.92
   0   2  11    0.70    0.38
   0   2  11    0.50    0.77
   0  -2 -10  667.85   20.89
   0   2  10  651.08   23.13
   0  -2 -10  645.05   22.64
   0   2   9    0.48    0.52
   0  -2  -9    1.38    1.09
   0  -2  -8  200.15   10.67
   0  -2  -8  203.69    9.56
   0  -2  -7    0.31    0.61
   0  -2  -7    5.60    1.41
   0  -2  -6 1507.41   22.86
   0  -2  -6 1538.46   25.47
   0  -2  -5    5.09    1.28
   0  -2  -4  140.13    6.51
   0  -2  -3    0.33    0.49
   0  -2  -2   52.96    3.44
   0   2   1    9.56    1.58
   0   2   0 1141.78   11.60
   0   2   0 1140.81   17.56
   0   2   0 1160.96   15.36
   0   2  -1    2.57    0.65
   0  -2   1    1.44    0.46
   0   2  -1    2.50    0.78
   0   2  -2  764.99   13.78
   0   2  -2  718.95   11.29
   0   2  -3    8.37    1.39
   0   2  -3    8.02    1.53
   0  -2   4 2799.84   27.42
   0   2  -4 3029.02   31.69
   0  -2   5    1.25    0.62
   0   2  -5    0.35    0.40
   0  -2   6  387.13   12.22
   0   2  -6  406.02   13.64
   0  -2   7    1.03    0.49
   0   2  -7    0.10    0.10
   0  -2   8  290.62   12.60
   0   2  -8  291.32   13.43
   0   2  -9    0.53    0.90
   0  -2   9    0.78    0.42
   0   2 -10   73.60    7.51
   0  -2  10   71.83    7.17
   0   2 -10   61.70    7.26
   0  -2  11    0.84    0.81
   0   2 -11    0.86    0.50
   0   2 -11    0.40    0.94
   0  -2  12  666.72   19.35
   0   2 -12  644.56   18.59
   0  -2  13    1.44    0.89
   0   2 -13    2.33    0.98
   0   2 -14  379.14   15.39
   0  -2  14  404.73   16.34
   0   2 -15    1.33    0.49
   0   2 -16   78.81    6.99
   0   2 -17    0.63    0.62
   0   2 -18   42.94    4.55
   0   2 -18   37.17    3.54
   0   2 -19   -0.26    0.20
   0  -2  19   -1.10    0.95
   0   3  20   96.07    5.85
   0   3  20   97.85    5.84
   0   3  19    0.29    0.42
   0   3  19    0.03    0.54
   0   3  18   21.36    3.27
   0   3  18   22.29    3.33
   0  -3 -17   -0.81    0.39
   0   3  17   -0.28    0.59
   0  -3 -16  102.73    7.57
   0  -3 -15    1.01    0.66
   0  -3 -14  391.14   14.02
   0  -3 -13    2.02    0.97
   0  -3 -12  223.50   15.86
   0   3  12  231.23   16.25
   0   3  12  228.11   16.05
   0   3  11   13.41    3.51
   0  -3 -11   -0.01    0.49
   0  -3 -10 1555.34   31.81
   0   3  10 1554.23   35.75
   0   3   9    1.29    1.08
   0  -3  -9    1.34    0.84
   0   3   8 1754.86   32.65
   0  -3  -8 1781.53   28.98
   0  -3  -8 1840.79   34.61
   0   3   7    1.94    1.26
   0  -3  -7    7.94    2.15
   0  -3  -6 2451.38   34.12
   0   3   6 2199.97   31.55
   0  -3  -5    6.12    1.76
   0   3   5   14.97    2.47
   0  -3  -4  833.96   18.27
   0  -3  -3    3.60    1.13
   0   3   2 1689.98   25.16
   0   3   2 1728.90   23.94
   0   3   1    1.90    0.43
   0   3   1    3.59    1.34
   0   3   0   18.69    1.78
   0   3   0   20.95    2.96
   0   3   0   18.47    2.43
   0   3  -1    4.70    1.34
   0  -3   1    3.75    0.98
   0   3  -2 1395.57   22.47
   0   3  -2 1378.59   18.89
   0  -3   2 1327.39   18.61
   0   3  -3    1.21    0.52
   0   3  -3    1.95    0.92
   0   3  -4 1129.23   21.67
   0   3  -4 1106.14   18.78
   0   3  -5    3.02    1.04
   0   3  -5    6.23    1.80
   0   3  -5    3.32    1.34
   0   3  -6 1624.55   26.86
   0   3  -6 1529.30   28.77
   0   3  -7    1.11    0.80
   0   3  -7    0.41    0.25
   0   3  -7    0.75    0.56
   0   3  -8  503.06   18.86
   0   3  -8  554.91   18.25
   0   3  -9    1.10    0.95
   0   3  -9    1.74    1.18
   0   3 -10 1779.16   38.02
   0   3 -10 1607.29   38.65
   0  -3  11    3.44    1.24
   0   3 -11    0.06    0.51
   0   3 -11    0.53    1.17
   0   3 -11    2.01    0.99
   0  -3  12    3.01    1.59
   0   3 -12    3.51    1.52
   0   3 -13   -0.11    0.57
   0  -3  13    1.03    0.87
   0  -3  14  227.60   12.43
   0   3 -14  215.72   11.83
   0   3 -15   -0.62    0.90
   0   3 -16    0.80    0.90
   0   3 -17   -0.26    0.72
   0   3 -17   -0.68    0.54
   0   3 -18   13.91    2.02
   0   3 -18   15.00    2.52
   0   4  20   42.97    3.89
   0   4  20   48.50    4.05
   0   4  19    0.39    0.56
   0   4  19   -0.40    0.46
   0   4  18   29.33    3.75
   0   4  18   28.62    3.77
   0   4  17    0.20    0.35
   0   4  17    0.63    0.40
   0  -4 -16   60.21    5.80
   0   4  16   59.11    5.48
   0   4  15    0.07    0.55
   0  -4 -15    1.03    0.48
   0  -4 -14    6.06    1.78
   0  -4 -13    0.60    0.57
   0   4  12 1122.26   34.94
   0  -4 -12  977.00   34.21
   0  -4 -11    2.23    1.43
   0   4  11    1.72    1.19
   0  -4 -10  172.98   12.50
   0  -4 -10  167.22   10.45
   0   4  10  157.29   11.60
   0  -4  -9   -0.04    0.57
   0   4   9    4.37    1.79
   0  -4  -9    3.62    1.60
   0  -4  -8  274.74   14.06
   0   4   8  283.26   13.48
   0  -4  -7    0.18    0.46
   0   4   7    0.17    0.67
   0   4   6   33.14    4.18
   0  -4  -6   43.83    5.02
   0   4   5    0.73    0.17
   0  -4  -5    0.95    0.54
   0  -4  -4 4920.39   49.87
   0   4   4 4445.51   45.56
   0   4   3    1.33    0.73
   0  -4  -3    2.03    0.94
   0   4   2  852.00   21.25
   0   4   1    0.55    0.24
   0   4   1    3.93    1.47
   0   4   0 4086.85   47.73
   0   4   0 4111.18   30.09
   0   4  -1    2.41    1.05
   0   4  -1    3.49    1.49
   0  -4   1    2.13    0.92
   0   4  -1    1.74    0.57
   0  -4   2  157.08    7.36
   0   4  -2  158.19    9.06
   0  -4   3    6.98    1.57
   0   4  -3    2.62    1.10
   0  -4   4  227.90    9.37
   0   4  -4  225.98    9.57
   0   4  -4  220.59   10.86
   0   4  -5    0.15    0.41
   0   4  -5    0.22    0.68
   0   4  -6 1652.74   35.07
   0   4  -6 1570.98   28.18
   0   4  -7    1.74    1.42
   0   4  -7    3.24    1.46
   0   4  -7    1.91    1.12
   0   4  -8 1580.21   32.30
   0   4  -8 1362.49   32.57
   0   4  -9    6.55    2.05
   0   4  -9    0.00    0.34
   0   4 -10   80.52    9.01
   0   4 -10   88.89    8.75
   0  -4  11    0.74    0.30
   0   4 -11    0.78    0.59
   0  -4  12   43.24    5.22
   0   4 -12   39.52    4.94
   0   4 -13    1.36    0.51
   0  -4  13   -1.16    1.29
   0  -4  14   89.30    7.75
   0   4 -14   88.95    7.48
   0  -4  15   -0.49    0.95
   0   4 -15   -0.36    0.77
   0   4 -16    8.61    2.21
   0   4 -17   -0.91    0.80
   0   4 -17   -0.76    0.84
   0   4 -18   83.41    5.47
   0   4 -18   75.16    4.47
   0  -5 -20    6.86    1.44
   0   5  20    7.18    1.52
   0   5  19    0.71    0.70
   0   5  19    1.45    0.87
   0   5  18   -0.47    0.67
   0   5  18   -0.18    0.54
   0   5  17    1.73    0.85
   0   5  17    0.81    0.51
   0   5  16  488.69   15.67
   0   5  16  438.27   15.44
   0   5  15    0.50    0.35
   0   5  15   -0.11    0.58
   0  -5 -14  334.69   12.75
   0   5  14  359.65   12.93
   0   5  13    1.05    0.73
   0  -5 -13    0.38    0.19
   0  -5 -12   21.07    5.09
   0   5  12   32.18    6.07
   0  -5 -11    1.02    1.10
   0   5  11    0.71    1.19
   0   5  10   15.67    3.80
   0  -5 -10   14.76    3.85
   0   5   9    0.75    0.30
   0  -5  -9    3.26    1.83
   0  -5  -8 1169.19   30.30
   0   5   8 1054.21   27.65
   0   5   7   -0.52    0.91
   0  -5  -7    1.01    0.90
   0  -5  -6  663.66   21.48
   0   5   6  656.26   17.72
   0   5   5    2.40    1.12
   0   5   5    0.74    0.49
   0  -5  -4 1919.19   34.81
   0   5   4 1941.69   31.54
   0   5   3    2.42    1.22
   0   5   2  552.24   20.33
   0   5   2  489.63   18.32
   0   5   1    2.63    1.59
   0   5   1    3.51    0.95
   0   5   1    1.67    1.09
   0   5   1    0.73    0.24
   0   5   0 1158.95   24.83
   0   5   0 1188.46   28.72
   0   5   0 1212.92   29.99
   0   5   0 1086.80   16.91
   0   5   0 1046.55   16.73
   0   5  -1    0.15    0.52
   0   5  -1    0.13    0.18
   0  -5   2  360.37   12.80
   0   5  -2  384.97   16.06
   0  -5   3    0.87    0.74
   0   5  -3   -0.19    0.57
   0  -5   4 2960.08   36.66
   0   5  -4 2928.64   44.26
   0   5  -5   -0.20    0.55
   0  -5   5    1.01    0.59
   0   5  -6  709.17   25.97
   0  -5   6  668.14   19.39
   0   5  -7    1.53    0.98
   0   5  -7    1.75    1.30
   0   5  -7    2.21    0.67
   0   5  -8  518.10   19.63
   0   5  -8  435.77   20.00
   0   5  -9    0.62    0.63
   0   5  -9    1.03    0.64
   0   5 -10   41.50    4.84
   0   5 -10   54.88    5.18
   0   5 -11    1.30    1.09
   0  -5  11    0.76    1.01
   0   5 -11    0.95    0.40
   0   5 -12   57.08    5.94
   0  -5  12   61.46    6.34
   0   5 -12   64.99    6.02
   0  -5  13    0.15    0.68
   0   5 -13    0.87    0.29
   0  -5  14   31.51    4.64
   0   5 -14   31.33    4.42
   0  -5  15   -0.73    1.04
   0   5 -15    1.20    0.76
   0   5 -16   61.05    5.53
   0   5 -17   -0.18    0.72
   0   5 -17   -1.01    0.91
   0   6  20  179.23    7.65
   0  -6 -20  165.51    7.52
   0  -6 -19    0.36    0.12
   0   6  19    0.59    0.71
   0   6  18  220.24   10.29
   0   6  18  224.10   10.05
   0   6  17   -0.05    0.36
   0   6  17    0.23    0.26
   0   6  16   20.45    3.15
   0   6  16   18.32    3.13
   0   6  15    0.07    0.57
   0   6  15    0.65    0.43
   0   6  14  106.60    7.20
   0   6  14  108.18    7.17
   0   6  14  123.23    7.75
   0   6  13    0.74    0.53
   0   6  13    1.18    0.86
   0   6  13    0.70    0.14
   0   6  12  356.23   12.28
   0   6  12  376.45   12.30
   0   6  11   -1.92    1.42
   0  -6 -11    1.04    1.21
   0   6  10 1568.83   39.60
   0  -6 -10 1657.42   42.91
   0   6   9    2.76    1.35
   0  -6  -9    2.06    1.60
   0   6   8  643.88   23.01
   0  -6  -8  630.64   23.95
   0  -6  -7    3.43    1.44
   0   6   7    0.55    0.59
   0   6   6 1636.21   31.58
   0  -6  -6 1602.91   36.80
   0   6   5    0.69    0.68
   0   6   5    2.76    1.18
   0  -6  -5    3.29    1.64
   0   6   4  208.91   13.86
   0  -6  -4  187.53   12.01
   0   6   4  216.81   12.28
   0   6   3    2.70    1.44
   0   6   2 1082.64   20.15
   0   6   2 1028.31   29.36
   0   6   1    2.33    0.69
   0   6   1    2.48    0.84
   0   6   1    0.69    0.47
   0   6   0 7219.43   78.85
   0   6   0 7517.35   82.28
   0   6  -1    1.64    1.05
   0   6  -1    5.55    1.81
   0   6  -1    2.11    1.55
   0   6  -2 2012.55   34.93
   0   6  -2 1910.51   39.27
   0   6  -3    0.12    0.12
   0  -6   3    0.09    0.07
   0  -6   4 1333.84   27.71
   0   6  -4 1270.33   32.81
   0   6  -5   -0.51    1.64
   0   6  -5    1.98    1.31
   0   6  -6   61.75    8.30
   0   6  -6   47.82    6.80
   0   6  -7    0.22    1.08
   0   6  -7   -1.51    1.68
   0   6  -8   48.49    7.14
   0   6  -9    1.21    0.93
   0   6  -9    0.83    0.52
   0   6 -10  393.44   15.55
   0   6 -10  445.48   15.38
   0   6 -11    1.13    0.92
   0  -6  11    2.17    1.04
   0   6 -11   -0.11    0.48
   0  -6  12  693.41   21.64
   0   6 -12  721.49   20.20
   0   6 -12  714.34   21.22
   0   6 -13   -0.07    0.49
   0  -6  13    0.83    0.90
   0  -6  14  400.26   15.97
   0   6 -14  451.06   16.13
   0  -6  15   -0.86    0.99
   0   6 -15    1.32    0.96
   0   6 -16   51.23    4.28
   0   6 -16   51.15    4.64
   0   6 -17    0.37    0.32
   0   6 -17   -0.35    0.49
   0   7  20  143.16    6.54
   0  -7 -20  141.73    6.64
   0  -7 -19    0.03    0.17
   0   7  19    0.65    0.66
   0   7  18   56.70    5.05
   0   7  17   -0.24    0.14
   0   7  17    0.36    0.78
   0   7  16   15.98    2.83
   0   7  16   17.45    2.98
   0   7  15    0.21    0.33
   0   7  15   -0.15    0.35
   0   7  14  828.30   20.41
   0   7  14  765.55   19.73
   0   7  14  791.59   19.60
   0   7  13    1.53    0.85
   0   7  13    1.41    0.63
   0   7  13    0.62    0.09
   0   7  12    7.33    1.82
   0   7  12    9.46    1.97
   0   7  12    5.90    1.65
   0   7  11   -0.06    0.90
   0  -7 -11    0.01    1.61
   0   7  10  728.44   27.75
   0  -7 -10  648.15   28.26
   0  -7  -9    1.75    1.64
   0   7   9   11.63    3.13
   0   7   8  255.33   15.43
   0  -7  -8  257.71   16.42
   0   7   7    7.07    2.47
   0  -7  -7   -0.44    1.43
   0  -7  -6  229.83   15.08
   0   7   6  242.06   15.76
   0   7   5    0.23    0.49
   0  -7  -5    0.45    1.17
   0   7   4  428.47   20.62
   0  -7  -4  421.79   19.79
   0   7   3    3.45    2.12
   0   7   2  940.66   30.45
   0   7   2  938.78   31.54
   0   7   1    1.53    1.27
   0   7   1    5.61    2.32
   0   7   0   40.04    6.37
   0   7   0   34.24    5.98
   0   7  -1    1.46    1.17
   0   7  -1    1.13    0.72
   0   7  -2  606.73   20.86
   0   7  -2  566.12   23.18
   0   7  -3   -0.23    0.44
   0   7  -3    1.44    0.86
   0   7  -4    1.82    1.24
   0   7  -5   -0.04    0.95
   0   7  -5    0.80    0.17
   0   7  -6  697.89   29.84
   0   7  -6  545.85   24.49
   0   7  -7   -0.42    1.41
   0   7  -7   -0.69    1.84
   0   7  -8  742.72   19.62
   0   7  -9    3.47    1.70
   0   7  -9    1.22    0.84
   0   7 -10 1286.88   27.91
   0   7 -10 1266.35   26.61
   0  -7  11    1.24    1.08
   0   7 -11    0.01    0.84
   0   7 -11    1.12    0.91
   0   7 -12   69.57    6.43
   0  -7  12   61.00    6.41
   0   7 -12   62.88    5.86
   0   7 -13    0.68    0.69
   0  -7  13   -0.04    0.90
   0  -7  14    2.18    0.95
   0   7 -14    5.96    1.76
   0  -7  15   -0.93    0.81
   0   7 -15   -0.14    0.30
   0   7 -16  146.79    6.30
   0   7 -16  156.97    6.92
   0   8  19   -0.44    0.29
   0  -8 -19    0.01    0.48
   0   8  18   29.72    3.61
   0  -8 -18   30.19    3.77
   0   8  17    0.81    0.27
   0  -8 -17   -0.11    0.63
   0   8  16  103.94    7.28
   0   8  15   -0.23    0.77
   0   8  15   -0.03    0.71
   0   8  14    5.58    1.76
   0   8  14    7.92    2.03
   0   8  13   -0.82    1.01
   0   8  13   -0.01    0.79
   0   8  13   -0.49    0.97
   0   8  12  540.79   16.06
   0   8  12  552.34   16.35
   0   8  12  548.96   15.70
   0   8  11    1.42    0.60
   0   8  11   -0.15    0.70
   0  -8 -10    0.44    1.02
   0   8  10    6.16    2.64
   0   8   9   13.91    4.09
   0  -8  -9    2.38    1.73
   0   8   8   25.07    5.92
   0  -8  -8   20.52    4.99
   0   8   7   -0.20    0.98
   0  -8  -7    2.57    0.90
   0   8   6 1317.10   39.81
   0  -8  -6 1323.32   39.35
   0  -8  -5    2.08    1.25
   0   8   5    0.39    0.90
   0   8   4  547.59   25.91
   0  -8  -4  553.00   24.34
   0   8   3   -0.06    0.81
   0   8   2  187.69   14.43
   0   8   2  195.52   15.06
   0   8   1    3.70    1.47
   0   8   1    2.03    0.79
   0   8   0  835.35   32.81
   0   8   0  750.22   30.15
   0   8  -1    1.32    0.80
   0   8  -2 1321.13   38.66
   0   8  -3    1.27    1.33
   0   8  -4    6.76    2.62
   0   8  -4   14.60    4.55
   0   8  -5    0.58    0.80
   0   8  -5    5.82    2.47
   0   8  -6 1806.45   50.39
   0   8  -6 1857.00   30.49
   0   8  -7    1.51    1.06
   0   8  -8  111.27    7.84
   0   8  -9    0.25    0.91
   0   8  -9    1.12    0.53
   0   8 -10   81.74    6.77
   0   8 -10   86.26    7.29
   0   8 -11   -1.20    0.99
   0   8 -11    0.59    1.23
   0   8 -12  106.59    7.52
   0   8 -12   96.26    7.05
   0  -8  12   82.25    7.13
   0  -8  13    0.51    0.67
   0   8 -13    1.32    0.76
   0   8 -14  165.21    8.19
   0  -8  14  135.07    8.17
   0   8 -15    0.22    0.50
   0   8 -15   -0.07    0.06
   0  -9 -19   -0.15    0.67
   0   9  18   73.37    5.35
   0  -9 -18   77.98    5.71
   0   9  17   -0.14    0.39
   0  -9 -17    0.10    0.43
   0  -9 -16  165.43    9.49
   0   9  16  163.80    8.88
   0   9  15    1.50    0.72
   0   9  15    0.64    0.22
   0   9  14  145.40    8.72
   0   9  14  164.30    9.15
   0   9  13   -0.13    0.73
   0   9  13   -0.54    0.76
   0   9  12  159.70    8.94
   0   9  12  146.95    8.68
   0   9  11    0.40    0.07
   0   9  11    0.19    0.51
   0   9  10  185.97    9.33
   0   9  10  183.30    9.40
   0   9   9    1.43    1.24
   0   9   8 1468.93   45.26
   0  -9  -7   -0.07    0.95
   0   9   7    2.12    1.64
   0   9   6   24.86    5.80
   0  -9  -6   29.30    6.09
   0  -9  -5   -2.94    1.89
   0   9   5    1.35    1.29
   0  -9  -4 2612.76   55.97
   0   9   4 2313.20   54.81
   0   9   3    0.98    0.35
   0   9   2 1052.02   36.59
   0   9   2 1022.28   36.00
   0   9   1   -0.44    1.73
   0   9   1    1.01    1.32
   0   9   0 2190.31   53.05
   0   9  -1   -0.18    1.80
   0   9  -2  246.08   17.84
   0   9  -3    0.58    1.09
   0   9  -4 1689.08   49.82
   0   9  -4 1368.39   42.18
   0   9  -5    5.69    1.44
   0   9  -6   16.79    3.04
   0   9  -7    0.72    0.73
   0   9  -8  334.20   13.69
   0   9  -8  353.06   14.24
   0   9  -9    2.83    1.20
   0   9  -9   -0.04    1.17
   0   9 -10  243.32   11.43
   0   9 -10  253.81   11.87
   0   9 -11    0.33    0.41
   0   9 -11    0.87    0.53
   0  -9  12  155.37    9.27
   0   9 -12  178.68    8.92
   0  -9  13    0.55    0.32
   0   9 -13    0.41    0.47
   0   9 -14   64.99    4.02
   0  -9  14   63.52    4.92
   0   9 -14   75.17    4.56
   0 -10 -19    0.08    0.08
   0 -10 -18   32.11    3.30
   0  10  17   -0.40    0.53
   0 -10 -17   -0.35    0.18
   0 -10 -16    0.67    0.38
   0  10  16    0.81    0.65
   0  10  15   -0.57    0.88
   0 -10 -15    0.37    0.38
   0  10  15    0.31    0.41
   0 -10 -14    1.22    0.21
   0  10  14    0.94    0.58
   0  10  13    0.13    0.37
   0  10  13    0.80    0.52
   0 -10 -13   -0.75    0.94
   0  10  12  259.68   11.57
   0 -10 -12  251.58   11.28
   0 -10 -11    0.03    0.55
   0  10  11   -0.50    0.98
   0  10  11    1.05    0.73
   0  10  10  638.39   18.12
   0  10  10  659.29   18.13
   0 -10 -10  640.83   17.14
   0  10   9    0.91    0.29
   0  10   9   -0.01    0.57
   0 -10  -9    0.54    0.38
   0  10   8  208.63    9.95
   0 -10  -8  198.63    9.15
   0  10   7    0.47    0.63
   0  10   6   82.72   11.66
   0  10   5   -3.45    2.18
   0  10   4 1542.94   45.26
   0  10   3   -0.53    1.32
   0  10   2  295.06   20.55
   0  10   1    0.56    1.11
   0  10   1   -0.68    1.53
   0  10   0 1171.01   40.27
   0  10  -1    2.25    1.51
   0  10  -2  514.14   15.96
   0  10  -3    0.14    0.22
   0 -10   3   -0.39    0.83
   0  10  -4  197.82   10.29
   0  10  -5    1.82    0.62
   0  10  -6   79.04    6.64
   0  10  -7    0.11    0.53
   0  10  -8  951.97   22.33
   0  10  -8  933.83   22.72
   0  10  -9    1.25    0.95
   0  10  -9    0.60    0.81
   0  10 -10   18.19    3.00
   0  10 -10   19.70    2.96
   0  10 -11    0.35    0.27
   0  10 -11   -0.05    0.42
   0 -10  11    0.72    0.62
   0  10 -12  102.68    5.29
   0  10 -12  115.34    6.18
   0 -10  12  103.63    6.89
   0 -10  13   -0.30    0.72
   0  10 -13    0.76    0.35
   0 -11 -18   21.12    2.43
   0 -11 -17    0.55    0.63
   0 -11 -16  238.30    9.55
   0  11  15    0.07    0.38
   0 -11 -15    1.31    0.63
   0  11  14  322.92   12.28
   0 -11 -14  341.39   12.26
   0  11  13    2.33    1.05
   0 -11 -13    1.18    0.30
   0  11  12    0.83    0.61
   0 -11 -12    0.91    0.44
   0 -11 -11    0.13    0.51
   0  11  11    0.02    0.84
   0  11  10  198.79   10.11
   0 -11 -10  188.50    9.20
   0 -11  -9    1.07    0.66
   0  11   9    0.45    0.46
   0  11   8  144.17    8.50
   0  11   7    4.51    1.55
   0  11   6  560.23   16.74
   0  11   6  559.01   16.84
   0  11   5    0.74    0.52
   0  11   5   -0.22    0.48
   0  11   4  113.72    7.53
   0 -11  -4  111.42    7.75
   0  11   4  117.93    7.59
   0 -11  -3    1.38    0.89
   0  11   3    0.68    0.77
   0  11   2  987.55   22.23
   0  11   2  996.58   21.54
   0 -11  -2  961.86   22.32
   0  11   1    1.17    0.83
   0  11   1   -0.31    0.65
   0 -11  -1    0.13    0.53
   0 -11   0    7.89    2.00
   0  11   0   10.48    2.23
   0 -11   1    9.11    2.06
   0  11  -1    6.46    1.81
   0  11  -2   16.64    3.01
   0 -11   2   19.33    3.16
   0 -11   3    1.22    0.92
   0  11  -4  471.26   16.07
   0  11  -5    0.91    0.71
   0  11  -6  153.55    9.12
   0  11  -7    0.06    0.78
   0  11  -7   -0.86    1.17
   0  11  -8   98.65    6.64
   0  11  -8   94.76    6.83
   0  11  -9    0.08    0.11
   0  11  -9    2.20    0.86
   0  11 -10   48.43    4.40
   0  11 -10   44.59    3.45
   0  11 -10   50.04    4.13
   0 -11  10   48.20    4.83
   0  11 -11    0.04    0.31
   0 -11  11    0.08    0.20
   0 -11  12  119.91    6.27
   0 -12 -17    1.12    0.61
   0 -12 -16  133.01    6.35
   0  12  15    0.75    0.73
   0 -12 -15    1.91    0.91
   0  12  14  303.76   11.26
   0 -12 -14  300.02   10.60
   0  12  13    0.06    0.66
   0 -12 -13    0.69    0.53
   0  12  12   33.10    3.97
   0 -12 -12   31.25    3.57
   0  12  11    0.87    1.01
   0 -12 -11    1.07    0.65
   0  12  10  819.83   20.33
   0 -12 -10  824.24   18.31
   0  12   9    0.60    0.82
   0  12   8    2.55    1.23
   0  12   8   15.46    2.75
   0  12   7    1.50    1.40
   0  12   7    1.32    1.22
   0  12   6 1446.34   27.45
   0 -12  -6 1517.06   28.94
   0 -12  -5    1.47    1.26
   0  12   5    2.17    1.27
   0  12   4  240.26   10.95
   0 -12  -4  244.06   11.58
   0 -12  -3   -0.20    0.55
   0  12   3   -2.96    1.19
   0  12   2  149.88    8.47
   0  12   2  152.80    8.78
   0 -12  -2  135.47    8.51
   0  12   1    1.06    0.71
   0 -12  -1    0.00    0.56
   0  12   1    0.73    0.62
   0  12   0  139.17    8.59
   0 -12   0  129.74    8.33
   0  12   0  137.55    8.39
   0 -12   1    4.57    1.79
   0  12  -1    3.48    1.64
   0 -12   2 1696.78   30.42
   0  12  -3    5.76    1.89
   0 -12   3    1.46    0.86
   0  12  -4  119.29    7.89
   0  12  -5   -0.60    0.86
   0  12  -6  266.55   11.49
   0  12  -7   -0.04    0.28
   0  12  -8   81.25    5.85
   0  12  -9    0.22    0.47
   0 -12   9    0.85    0.67
   0  12 -10  193.19    7.61
   0 -12  10  188.98    8.47
   0 -12  11    0.22    0.26
   0 -13 -16  157.73    5.96
   0  13  16  167.00    6.56
   0  13  15    0.03    0.19
   0 -13 -15    1.43    0.75
   0 -13 -14   92.46    6.00
   0  13  14   85.24    5.40
   0  13  14   83.54    5.42
   0 -13 -14   81.11    4.92
   0  13  13    0.72    0.38
   0 -13 -13    0.44    0.59
   0 -13 -12   42.83    3.79
   0 -13 -12   47.37    4.76
   0  13  12   40.23    4.15
   0  13  12   43.15    4.22
   0  13  11    1.80    1.07
   0 -13 -11    0.73    0.53
   0  13  11    0.71    0.51
   0 -13 -11    0.38    0.44
   0  13  10   72.00    5.87
   0 -13 -10   75.96    6.33
   0  13  10   66.31    5.49
   0  13   9    1.50    0.98
   0  13   9    0.38    0.81
   0  13   8  539.43   15.98
   0 -13  -8  564.03   17.23
   0 -13  -7    1.14    0.96
   0  13   7    1.36    1.09
   0  13   6   37.68    4.22
   0 -13  -6   38.68    4.60
   0 -13  -5   -0.02    0.55
   0  13   5   -0.78    1.04
   0 -13  -4  155.83    9.06
   0  13   4  156.69    8.68
   0  13   3    0.11    0.28
   0 -13  -3    1.22    0.79
   0  13   2  890.48   20.83
   0  13   2  931.74   20.76
   0  13   1    3.73    1.70
   0  13   1    2.06    1.36
   0 -13  -1    1.96    1.48
   0 -13   0  686.75   19.02
   0  13   0  671.67   18.46
   0 -13   1    2.58    1.05
   0  13  -2  602.70   17.37
   0 -13   2  570.32   17.29
   0  13  -3    0.76    0.94
   0  13  -4  146.94    8.33
   0  13  -5    1.00    0.89
   0  13  -6  453.71   13.66
   0  13  -7    1.66    0.85
   0  13  -8    1.03    0.52
   0 -13   9    1.21    0.71
   0  13  -9   -0.58    0.47
   0  14  15   -0.58    0.49
   0 -14 -14  128.07    5.15
   0  14  14  135.72    6.07
   0  14  13   -0.29    0.53
   0 -14 -13    1.14    0.65
   0  14  12  142.32    6.99
   0 -14 -12  163.71    8.01
   0  14  11    0.56    0.50
   0 -14 -11    0.12    0.26
   0  14  10  200.13    8.80
   0 -14 -10  216.62    9.89
   0 -14  -9    0.66    0.42
   0  14   9    0.18    0.48
   0 -14  -8  146.45    8.35
   0  14   8  129.51    7.31
   0  14   7   -0.81    0.90
   0 -14  -7    0.67    0.44
   0  14   6  119.28    7.22
   0 -14  -6  132.66    8.01
   0  14   5    1.79    1.03
   0 -14  -5    3.20    1.24
   0 -14  -4  408.19   14.15
   0  14   4  399.67   13.38
   0  14   3    1.33    1.11
   0 -14  -3    0.54    0.66
   0  14   2   47.76    4.60
   0 -14  -2   49.29    4.91
   0 -14  -1    0.75    0.55
   0 -14   0  102.37    6.99
   0 -14   1    0.42    0.33
   0  14  -1   -0.14    0.58
   0 -14   2    0.71    0.38
   0  14  -2    1.44    0.74
   0  14  -3    0.72    0.20
   0  14  -4  218.91    9.21
   0  14  -5   -0.51    0.70
   0  14  -6  114.76    5.97
   0  14  -7    1.37    0.62
   0 -14   8  114.38    5.31
   0  15  14  178.13    5.84
   0  15  13   -0.25    0.16
   0 -15 -13    0.42    0.31
   0 -15 -12  189.42    7.59
   0  15  12  171.98    6.67
   0  15  11    0.54    0.49
   0 -15 -11    0.62    0.56
   0 -15 -10   10.59    2.06
   0  15  10    8.37    1.56
   0 -15  -9   -0.14    0.52
   0  15   9   -0.78    0.59
   0 -15  -8  357.70   11.99
   0  15   8  332.18   10.75
   0  15   7    0.81    0.70
   0 -15  -7    1.74    0.97
   0 -15  -6   91.40    6.18
   0  15   6   93.08    5.97
   0  15   5    0.12    0.57
   0 -15  -5    0.14    0.45
   0 -15  -4  141.62    7.74
   0  15   4  134.48    7.18
   0 -15  -3    0.63    0.79
   0 -15  -2  138.99    7.64
   0 -15  -1    0.99    0.67
   0  15   0  292.49   10.52
   0 -15   0  304.89   11.05
   0 -15   1    1.62    0.83
   0  15  -1   -0.25    0.33
   0  15  -2    7.89    1.63
   0  15  -3   -0.21    0.20
   0  15  -4  308.73    9.35
   0  15  -5    0.04    0.09
   0  16  12    9.70    1.34
   0 -16 -12   10.11    1.47
   0 -16 -11    1.72    0.74
   0  16  11    1.87    0.73
   0 -16 -10  559.16   12.51
   0  16  10  502.72   10.87
   0  16   9    0.72    0.73
   0 -16  -9    2.57    1.06
   0  16   8    2.63    0.77
   0 -16  -8    1.77    0.74
   0 -16  -7    0.55    0.43
   0  16   7    0.05    0.23
   0 -16  -6  479.40   12.82
   0  16   6  443.16   11.41
   0 -16  -5    1.18    0.75
   0 -16  -4   69.52    4.86
   0 -16  -3    0.39    0.43
   0 -16  -2  294.40    9.84
   0 -16  -1   -0.31    0.33
   0  16   1    0.12    0.17
   0 -16   0  138.57    6.30
   0  16   0  142.21    6.32
   0  16  -1    0.12    0.22
   0  16  -2  402.98    9.73
   0  16  -3   -1.54    0.71
   0 -17  -9    2.00    0.66
   0 -17  -8   30.17    2.58
   0 -17  -7   -0.58    0.51
   0 -17  -6  170.94    6.43
   0 -17  -5    0.23    0.07
   0  17   4    9.81    1.35
   0 -17  -4   13.61    1.78
   0 -17  -3    0.68    0.53
   0  17   3    0.47    0.21
   0 -17  -2  432.76    9.62
   0  17   2  433.95    9.28
   0  17   1    1.10    0.53
   1  17   1    0.25    0.17
  -1 -17  -1   -0.04    0.23
  -1 -17  -2    0.70    0.54
   1  17   2    0.26    0.29
  -1 -17  -3   -0.29    0.32
   1  17   3    0.09    0.17
  -1 -17  -4   -0.49    0.48
  -1 -17  -5    0.28    0.14
  -1 -17  -6   -0.36    0.44
  -1 -17  -7   -0.54    0.43
   1  17   8   -0.22    0.28
  -1 -17  -8   -0.06    0.06
   1  17   9    0.02    0.12
  -1 -17  -9   -0.04    0.29
   1  17  10   -0.37    0.28
  -1 -17 -10    0.55    0.39
   1  16  -3   -0.69    0.48
   1  16  -2    0.71    0.59
  -1 -16   2   -0.35    0.33
  -1 -16   1    0.18    0.24
   1  16  -1   -0.10    0.36
   1  16   0    0.73    0.43
  -1 -16   0   -0.32    0.34
   1  16   1   -0.02    0.19
  -1 -16  -1   -0.96    0.71
  -1 -16  -2   -0.69    0.64
  -1 -16  -3   -0.19    0.32
  -1 -16  -4   -0.56    0.59
  -1 -16  -5   -0.13    0.31
   1  16   5   -0.54    0.43
  -1 -16  -6    0.16    0.24
   1  16   6    0.44    0.45
  -1 -16  -7   -0.30    0.50
   1  16   7   -0.45    0.22
  -1 -16  -8   -0.60    0.42
   1  16   8    0.00    0.41
   1  16   9    0.17    0.37
  -1 -16  -9   -0.38    0.54
   1  16  10    0.19    0.47
  -1 -16 -10   -0.39    0.44
  -1 -16 -11   -0.63    0.62
   1  16  11    0.35    0.42
   1  16  12    0.30    0.16
  -1 -16 -12   -0.69    0.56
   1  16  13   -0.43    0.36
  -1 -15   6   -0.08    0.32
   1  15  -5   -0.44    0.34
   1  15  -4   -0.29    0.34
  -1 -15   3   -0.19    0.52
   1  15  -3    0.21    0.51
  -1 -15   2   -0.29    0.28
   1  15  -2    0.01    0.18
   1  15  -1    0.43    0.52
  -1 -15   1   -0.71    0.91
   1  15   0    0.95    0.56
  -1 -15   0   -0.51    0.64
  -1 -15  -1   -0.46    1.05
  -1 -15  -2   -0.78    0.72
  -1 -15  -3    0.29    0.32
   1  15   3   -0.27    0.49
   1  15   4   -0.07    0.47
  -1 -15  -4   -0.07    0.23
   1  15   5    0.21    0.59
  -1 -15  -5   -0.37    0.41
   1  15   6    0.67    0.71
  -1 -15  -6    0.34    0.32
   1  15   7    0.66    0.68
  -1 -15  -7   -0.11    0.34
   1  15   8   -0.36    0.49
  -1 -15  -8   -0.97    0.73
   1  15   9   -0.62    0.55
  -1 -15  -9   -0.45    0.63
   1  15  10   -0.38    0.36
  -1 -15 -10   -0.52    0.50
   1  15  11   -0.39    0.52
  -1 -15 -11   -0.63    0.57
  -1 -15 -12    0.49    0.18
   1  15  12   -0.46    0.43
  -1 -15 -13   -1.34    0.69
   1  15  13   -0.23    0.46
   1  15  14   -0.39    0.35
  -1 -14   8    0.88    0.57
   1  14  -7    0.34    0.34
   1  14  -6    0.78    0.72
   1  14  -5   -0.59    0.60
  -1 -14   4    0.08    0.13
   1  14  -4    0.10    0.12
   1  14  -3    0.05    0.37
  -1 -14   3    0.87    0.93
  -1 -14   2   -0.71    0.77
   1  14  -2    0.03    0.13
   1  14  -1    0.35    0.71
  -1 -14   1   -0.74    0.92
  -1 -14   0   -0.60    0.70
  -1 -14  -1   -0.08    0.60
  -1 -14  -2    0.64    0.27
   1  14   2    0.16    0.48
  -1 -14  -3    0.99    0.93
   1  14   3    0.52    0.83
   1  14   4    0.34    0.63
  -1 -14  -4   -0.05    0.58
  -1 -14  -5   -0.01    0.55
   1  14   5   -0.20    0.40
   1  14   6    0.14    0.56
  -1 -14  -6   -0.24    0.95
   1  14   7   -0.67    0.92
  -1 -14  -7   -1.00    0.91
  -1 -14  -8    0.03    0.70
   1  14   8   -0.55    0.62
  -1 -14  -9   -0.56    0.78
   1  14   9    0.33    0.40
  -1 -14 -10    0.31    0.37
  -1 -14 -10   -0.46    0.66
   1  14  10   -0.16    0.35
  -1 -14 -11   -0.28    0.23
   1  14  11   -0.56    0.42
  -1 -14 -11   -0.33    0.37
   1  14  12    0.44    0.49
  -1 -14 -12    0.56    0.55
  -1 -14 -12   -0.05    0.45
  -1 -14 -13   -0.43    0.06
  -1 -14 -13    0.25    0.32
   1  14  13   -0.39    0.43
  -1 -14 -14    0.25    0.35
   1  14  14    0.10    0.36
   1  14  15   -0.33    0.26
  -1 -14 -15   -0.49    0.48
   1  14  16    0.01    0.09
  -1 -13  10    0.53    0.52
   1  13  -9   -0.16    0.23
  -1 -13   9    0.55    0.48
   1  13  -8   -0.53    0.26
   1  13  -7    0.19    0.42
   1  13  -7    0.16    0.24
   1  13  -6   -0.17    0.18
   1  13  -6   -0.31    0.54
   1  13  -5    0.69    0.71
  -1 -13   4   -0.61    0.77
   1  13  -4   -0.08    0.29
   1  13  -3    0.16    0.59
  -1 -13   3   -0.32    0.59
  -1 -13   2    0.13    0.21
   1  13  -2    0.64    0.95
  -1 -13   1    0.76    0.81
  -1 -13   0    0.87    1.24
  -1 -13  -1   -0.20    0.36
   1  13   1    0.70    0.75
  -1 -13  -2    0.19    0.70
   1  13   2   -0.31    0.52
  -1 -13  -3   -0.46    0.79
   1  13   3   -1.01    1.13
  -1 -13  -4   -1.52    1.32
   1  13   4   -0.34    0.65
  -1 -13  -5   -0.83    1.01
   1  13   5   -0.36    0.55
  -1 -13  -6   -0.34    0.71
   1  13   6    0.16    0.42
  -1 -13  -7    0.60    0.76
   1  13   7    0.89    1.03
   1  13   8    0.49    0.93
  -1 -13  -8    1.23    1.09
   1  13   9    0.87    0.92
  -1 -13  -9    1.13    1.07
  -1 -13  -9    0.90    0.75
  -1 -13 -10    0.21    0.17
  -1 -13 -10    0.05    0.36
   1  13  10    0.99    0.73
  -1 -13 -11    0.04    0.38
   1  13  11    0.61    0.95
  -1 -13 -11    0.58    0.61
  -1 -13 -12    0.18    0.22
  -1 -13 -12    0.09    0.35
   1  13  12   -0.20    0.36
  -1 -13 -13    0.10    0.34
  -1 -13 -13   -0.48    0.49
  -1 -13 -14    0.02    0.29
  -1 -13 -15   -0.39    0.46
  -1 -13 -16   -0.84    0.59
   1  13  16   -0.38    0.40
   1  13  17   -0.20    0.27
  -1 -13 -17   -0.05    0.28
  -1 -12  11   -0.18    0.28
   1  12 -10   -0.72    0.72
   1  12 -10   -0.92    0.72
  -1 -12  10    0.37    0.13
   1  12  -9   -0.17    0.55
   1  12  -9    0.21    0.50
  -1 -12   9    0.53    0.44
   1  12  -8   -0.35    0.67
   1  12  -8   -0.78    0.54
   1  12  -7   -0.29    0.55
   1  12  -7   -0.77    0.93
   1  12  -6    0.10    0.44
   1  12  -5    0.06    0.46
  -1 -12   5    0.70    0.53
   1  12  -4    0.66    0.58
  -1 -12   4    0.32    0.34
   1  12  -3    1.27    1.27
  -1 -12   3   -1.43    1.40
  -1 -12   2   -0.04    0.39
  -1 -12   1    0.03    0.41
  -1 -12   0   -0.64    0.88
   1  12   0   -0.47    0.70
   1  12   0    0.00    0.26
  -1 -12  -1   -0.53    0.69
   1  12   1   -0.35    0.72
  -1 -12  -2   -0.67    0.90
   1  12   2   -0.64    0.79
  -1 -12  -3   -0.74    1.17
   1  12   3    0.03    0.04
  -1 -12  -4   -0.75    1.12
   1  12   4    0.56    0.78
   1  12   5   -0.03    0.85
  -1 -12  -5    0.61    0.73
  -1 -12  -6    0.07    0.28
   1  12   6    1.30    1.04
  -1 -12  -7    0.34    0.17
   1  12   7    0.09    0.44
   1  12   7    1.22    1.02
  -1 -12  -7    0.03    0.44
   1  12   8    0.20    0.48
  -1 -12  -8    0.56    0.47
  -1 -12  -8    0.43    0.76
  -1 -12  -9    0.60    0.59
   1  12   9    0.89    1.04
  -1 -12  -9    0.13    0.58
  -1 -12 -10   -0.12    0.35
  -1 -12 -10    0.41    0.71
   1  12  10    0.70    0.62
  -1 -12 -11    0.19    0.11
   1  12  11    0.29    0.72
  -1 -12 -11   -0.46    0.90
   1  12  12    0.06    0.38
  -1 -12 -12    0.66    0.40
  -1 -12 -12   -0.60    0.82
  -1 -12 -13   -0.58    0.72
  -1 -12 -13   -0.77    1.07
  -1 -12 -14   -0.02    0.44
  -1 -12 -15    0.30    0.36
  -1 -12 -16   -0.15    0.19
  -1 -12 -17    1.08    0.56
  -1 -12 -18   -1.16    0.61
   1  11 -12   -0.73    0.44
  -1 -11  12   -1.21    0.86
   1  11 -12   -0.68    0.66
  -1 -11  11   -0.70    0.90
   1  11 -11   -0.75    0.62
  -1 -11  10   -0.22    0.83
   1  11 -10   -0.03    0.63
   1  11 -10   -0.44    0.48
   1  11  -9    0.15    0.52
   1  11  -9    0.00    0.44
   1  11  -8    0.40    0.59
   1  11  -8   -0.37    0.39
   1  11  -7   -0.89    1.04
   1  11  -6    0.22    0.37
  -1 -11   5   -0.53    1.23
   1  11  -5    1.01    0.37
   1  11  -4   -0.52    0.58
  -1 -11   4   -0.52    0.76
  -1 -11   3   -0.17    0.80
  -1 -11   2   -0.37    0.85
   1  11  -1    0.56    0.74
   1  11  -1   -0.69    0.85
   1  11   0    0.13    0.43
   1  11   0   -1.21    1.04
  -1 -11   0    0.00    0.95
  -1 -11  -1   -0.11    0.46
   1  11   1   -0.60    1.01
   1  11   2    0.16    0.60
  -1 -11  -2    0.14    0.43
   1  11   3    0.33    0.59
  -1 -11  -3    0.73    0.43
  -1 -11  -4   -0.65    0.88
   1  11   4    0.32    0.27
  -1 -11  -5   -0.66    1.09
   1  11   5    0.18    0.69
   1  11   5   -0.14    0.18
   1  11   6    0.41    0.61
  -1 -11  -7    0.34    0.27
   1  11   7    0.10    0.54
   1  11   8   -0.51    0.64
  -1 -11  -8   -0.82    0.60
   1  11   9   -0.20    0.57
  -1 -11  -9   -0.84    0.94
   1  11  10   -0.27    0.13
  -1 -11 -10    0.24    0.09
  -1 -11 -11   -0.96    1.06
   1  11  11   -0.35    0.58
   1  11  12   -0.23    0.52
  -1 -11 -12   -0.59    0.70
   1  11  12    0.58    0.40
  -1 -11 -13   -0.30    0.19
   1  11  13   -0.90    0.67
   1  11  14    0.03    0.35
  -1 -11 -14    0.28    0.41
  -1 -11 -15   -0.66    0.79
   1  11  15    1.11    0.77
  -1 -11 -16    0.48    0.48
  -1 -11 -17    0.29    0.34
  -1 -11 -18   -0.29    0.57
   1  10 -13   -0.38    0.38
  -1 -10  13   -0.83    0.81
   1  10 -13   -0.67    0.44
  -1 -10  12    0.05    0.23
   1  10 -12    0.56    0.52
   1  10 -11    0.01    0.15
   1  10 -11    0.74    0.26
  -1 -10  11   -0.67    0.80
   1  10 -10   -0.53    0.51
  -1 -10  10    0.02    0.09
   1  10 -10   -0.63    0.67
   1  10  -9    0.48    0.28
   1  10  -9    0.27    0.76
   1  10  -8   -0.17    0.37
   1  10  -7   -0.32    0.58
   1  10  -6    0.01    0.20
  -1 -10   5   -0.06    0.41
   1  10  -5   -0.34    0.69
   1  10  -4   -0.19    0.71
  -1 -10   4   -0.12    0.50
  -1 -10   3   -0.38    0.40
   1  10  -2    0.15    1.35
   1  10  -1   -0.69    1.46
   1  10   0   -0.97    1.17
   1  10   1    2.05    2.12
   1  10   1    0.62    0.99
   1  10   2    0.39    0.34
   1  10   2   -0.69    0.66
   1  10   3    0.05    0.85
   1  10   4   -0.03    1.53
   1  10   5    1.03    1.74
   1  10   6    1.16    0.94
   1  10   7   -0.74    1.04
  -1 -10  -8   -0.96    0.92
   1  10   8   -0.04    0.30
   1  10   9   -0.39    0.86
   1  10   9    0.59    0.59
  -1 -10  -9   -0.31    0.73
  -1 -10 -10   -0.20    0.58
   1  10  10   -0.24    0.69
   1  10  10    0.03    0.29
   1  10  11   -0.85    0.64
  -1 -10 -11   -0.87    0.71
   1  10  11   -0.25    0.29
   1  10  12    0.09    0.32
   1  10  12    0.01    0.16
   1  10  13    0.31    0.48
  -1 -10 -13   -0.54    1.06
   1  10  14    0.04    0.18
  -1 -10 -14    0.07    0.50
  -1 -10 -15   -0.83    0.87
   1  10  15   -0.09    0.24
  -1 -10 -16   -0.26    0.70
   1  10  16    0.54    0.51
   1  10  17    0.22    0.55
  -1 -10 -17   -0.06    0.58
   1  10  18   -0.42    0.46
  -1 -10 -18   -0.05    0.19
  -1 -10 -19    0.17    0.32
  -1  -9  14   -0.77    0.79
   1   9 -14    0.59    0.59
  -1  -9  13   -0.13    0.42
   1   9 -13    0.21    0.53
   1   9 -12    0.22    0.35
  -1  -9  12    0.96    0.99
   1   9 -11    0.51    0.83
  -1  -9  11   -0.15    0.56
   1   9 -11   -0.09    0.17
   1   9 -10    0.21    0.41
   1   9 -10   -0.44    0.71
   1   9  -9   -0.01    0.37
   1   9  -9   -1.16    1.11
   1   9  -8   -0.27    0.61
   1   9  -7    0.38    0.83
   1   9  -6   -0.26    0.55
   1   9  -5   -0.24    0.32
   1   9  -4    0.66    1.24
   1   9  -3    1.10    1.65
   1   9  -2    0.09    0.50
   1   9  -1    1.19    1.51
   1   9   0    1.03    1.27
   1   9   0   -0.97    1.28
   1   9   1   -0.33    0.80
   1   9   1   -0.04    0.65
   1   9   2    0.05    1.17
   1   9   2    0.06    0.99
   1   9   3    0.11    0.38
   1   9   4    0.83    1.52
   1   9   5   -0.15    0.67
   1   9   6    0.26    0.87
   1   9   7   -0.44    0.94
   1   9   8    0.20    0.67
   1   9   9   -0.96    1.20
   1   9  10    0.09    0.04
   1   9  10    0.19    0.44
  -1  -9 -10   -0.28    0.80
   1   9  11   -0.06    0.41
  -1  -9 -11    0.78    0.58
  -1  -9 -12    0.33    0.38
   1   9  12   -0.50    0.64
   1   9  13    0.32    0.44
  -1  -9 -13    0.00    0.89
   1   9  14   -0.27    0.41
  -1  -9 -14   -1.29    1.25
  -1  -9 -15   -1.11    1.03
   1   9  15   -0.56    0.74
  -1  -9 -16   -0.58    0.72
   1   9  16    0.36    0.58
  -1  -9 -17   -1.37    1.01
   1   9  17    0.12    0.59
   1   9  18   -0.52    0.72
  -1  -9 -18   -0.75    0.70
  -1  -9 -19   -0.69    0.32
   1   9  19    0.12    0.09
   1   8 -15    0.89    0.80
   1   8 -14    0.81    1.02
  -1  -8  14    0.03    0.25
   1   8 -13   -0.70    0.91
  -1  -8  13   -0.34    0.30
   1   8 -12   -1.24    1.16
  -1  -8  12    0.23    0.47
   1   8 -11    0.05    0.41
  -1  -8  11   -0.29    0.61
   1   8 -11   -0.07    0.42
   1   8 -10   -0.39    0.64
   1   8 -10   -1.23    1.26
   1   8  -9    0.89    0.68
   1   8  -8    0.14    0.10
   1   8  -7   -0.52    0.55
   1   8  -6   -2.38    2.34
   1   8  -6   -0.01    0.68
   1   8  -5    0.65    0.87
   1   8  -4   -0.03    1.00
   1   8  -3   -0.09    0.99
   1   8  -2   -1.21    1.34
   1   8  -1   -0.29    0.84
   1   8   0   -0.78    1.21
   1   8   0   -0.53    1.19
   1   8   1    0.42    0.76
   1   8   1    0.56    1.21
   1   8   2   -0.49    0.99
   1   8   2   -0.45    0.99
   1   8   3    0.02    0.48
  -1  -8  -3    0.82    0.87
  -1  -8  -4    0.57    1.10
   1   8   4    0.10    0.54
   1   8   5    0.18    0.99
  -1  -8  -5    0.65    0.28
   1   8   6   -0.10    0.17
   1   8   6   -0.91    1.41
   1   8   7   -0.14    0.41
   1   8   8    1.15    1.56
   1   8   9   -0.47    1.08
   1   8  10   -0.29    0.88
   1   8  11   -0.15    0.24
   1   8  11    0.34    0.68
   1   8  12    0.27    0.62
   1   8  12    0.46    0.54
   1   8  13   -0.46    0.58
   1   8  13    0.32    0.45
   1   8  14    0.03    0.40
   1   8  14   -0.18    0.42
   1   8  15    0.39    0.29
  -1  -8 -16   -0.29    0.86
   1   8  16   -0.15    0.24
   1   8  17   -0.44    0.69
  -1  -8 -17   -0.50    0.81
  -1  -8 -18   -0.65    0.98
   1   8  18    0.17    0.57
  -1  -8 -19    0.56    0.50
   1   8  19   -0.22    0.39
   1   7 -16   -0.34    0.52
   1   7 -16    0.03    0.18
   1   7 -15    0.39    0.73
   1   7 -14   -0.36    0.36
  -1  -7  14   -0.90    0.81
   1   7 -13   -0.79    0.81
  -1  -7  13   -0.21    0.85
   1   7 -12    0.26    0.37
  -1  -7  12    0.44    0.53
   1   7 -12    0.37    0.44
   1   7 -11    0.68    1.01
  -1  -7  11    1.15    0.82
   1   7 -11    0.69    0.65
   1   7 -10    0.40    0.44
   1   7 -10    1.75    1.02
   1   7  -9    0.10    0.51
   1   7  -8   -0.84    0.73
   1   7  -7    1.39    1.33
   1   7  -6    1.28    1.65
   1   7  -6   -0.20    0.50
  -1  -7   5    0.42    0.82
   1   7  -5   -0.21    0.30
   1   7  -4    0.53    0.87
  -1  -7   4   -0.46    0.74
   1   7  -3    0.58    0.80
   1   7  -2    0.05    0.34
   1   7  -1    0.23    0.92
   1   7  -1   -0.56    0.89
   1   7   0   -0.17    1.19
   1   7   0    0.48    0.76
   1   7   1    0.20    0.84
   1   7   1   -0.08    0.70
   1   7   2    0.73    0.91
   1   7   2   -0.65    1.05
  -1  -7  -3    0.73    0.52
   1   7   3    1.02    1.38
   1   7   4   -0.07    0.78
   1   7   4   -0.19    0.78
  -1  -7  -4   -0.24    0.29
   1   7   5   -0.40    1.09
  -1  -7  -5   -0.24    0.69
   1   7   5   -1.52    1.08
   1   7   6    0.18    0.36
   1   7   6   -0.38    0.60
  -1  -7  -7    0.39    0.93
   1   7   7   -0.32    0.47
   1   7   7    0.02    0.52
  -1  -7  -8    0.05    0.40
   1   7   8    0.09    0.42
   1   7   8   -1.06    0.98
   1   7   9   -0.03    1.07
   1   7  10   -0.16    1.07
   1   7  11    1.15    1.60
   1   7  12    0.07    0.07
   1   7  12   -0.19    0.43
   1   7  13   -0.11    0.39
   1   7  13    0.14    0.55
   1   7  14    0.12    0.29
   1   7  14   -0.47    0.37
   1   7  15    0.31    0.08
   1   7  15    0.26    0.43
   1   7  16   -0.01    0.41
   1   7  16    0.16    0.12
   1   7  17    0.48    0.65
   1   7  17   -0.41    0.63
  -1  -7 -17   -1.63    1.33
  -1  -7 -18   -0.11    0.74
   1   7  18    0.13    0.64
   1   7  19    0.63    0.42
  -1  -7 -19   -1.11    0.61
   1   7  20    0.17    0.25
   1   6 -17   -0.56    0.53
   1   6 -17   -0.57    0.31
   1   6 -16   -0.52    0.39
  -1  -6  15   -0.81    1.09
   1   6 -15    0.81    0.62
  -1  -6  14   -0.19    0.88
   1   6 -14   -0.96    0.99
   1   6 -13   -1.58    1.17
  -1  -6  13    0.51    1.02
   1   6 -12    0.16    0.36
  -1  -6  12   -0.23    0.58
   1   6 -11   -0.33    0.38
  -1  -6  11    0.40    0.61
   1   6 -11    0.28    0.75
   1   6 -10   -0.53    0.51
   1   6 -10    0.89    1.06
   1   6  -9   -0.31    0.36
   1   6  -8   -0.48    0.74
   1   6  -7   -0.49    1.39
  -1  -6   6    0.16    0.60
   1   6  -6   -1.11    1.23
   1   6  -6    0.64    1.34
  -1  -6   5    0.36    0.64
   1   6  -5    0.43    1.10
   1   6  -4   -0.07    0.58
  -1  -6   4   -0.02    0.64
  -1  -6   3    0.46    0.81
   1   6  -3    0.29    0.92
   1   6  -2    0.25    1.20
  -1  -6   2    0.03    0.67
   1   6  -2    0.11    0.66
   1   6  -1    0.40    0.11
   1   6  -1    0.31    0.79
   1   6  -1    0.06    0.28
   1   6   0   -0.53    0.11
   1   6   0   -0.09    0.82
   1   6   1   -0.84    1.44
   1   6   1    0.86    1.51
   1   6   2    0.22    0.25
   1   6   2   -0.12    0.93
   1   6   3   -0.32    0.74
  -1  -6  -3    0.17    0.56
   1   6   3   -0.17    0.63
   1   6   4   -0.24    0.68
   1   6   4   -0.16    0.47
  -1  -6  -4   -0.30    0.35
  -1  -6  -5    0.00    0.51
   1   6   5   -0.06    0.56
   1   6   5   -0.20    0.66
   1   6   6    0.33    0.71
   1   6   6   -1.25    0.95
  -1  -6  -6    0.17    0.41
   1   6   7    0.61    0.53
  -1  -6  -7    0.87    0.58
   1   6   7    0.16    0.57
   1   6   8    0.38    0.79
  -1  -6  -8    0.02    0.61
   1   6   8    0.04    0.47
  -1  -6  -9   -2.95    1.60
   1   6   9    0.27    0.73
   1   6  10   -0.03    0.49
  -1  -6 -10    0.72    1.00
  -1  -6 -11    0.61    0.79
   1   6  11    0.32    0.91
   1   6  12    0.24    0.39
   1   6  13    0.02    0.63
   1   6  13    0.96    0.79
   1   6  14    0.35    0.17
   1   6  14   -0.12    0.49
   1   6  15    0.40    0.29
   1   6  15    0.60    0.56
   1   6  16   -0.69    0.83
   1   6  16    0.04    0.66
   1   6  17   -0.53    0.63
   1   6  17   -0.29    0.54
  -1  -6 -18   -1.20    0.96
   1   6  18   -0.78    0.65
   1   6  18    0.29    0.57
  -1  -6 -19   -0.54    0.58
   1   6  19   -0.17    0.33
   1   6  20    0.58    0.55
   1   5 -17    0.02    0.34
   1   5 -16   -0.63    0.47
  -1  -5  15   -0.47    0.81
   1   5 -15   -0.52    0.98
  -1  -5  14    0.04    0.41
   1   5 -14   -0.69    0.84
  -1  -5  13    0.75    0.80
   1   5 -13   -1.33    1.14
   1   5 -12    0.05    0.62
  -1  -5  12   -0.90    0.67
  -1  -5  11   -0.88    0.97
   1   5 -11    0.75    0.85
   1   5 -11   -1.05    0.79
   1   5 -10   -0.50    0.57
   1   5 -10   -0.14    0.38
   1   5  -9    0.46    1.12
  -1  -5   8   -0.15    0.55
   1   5  -8    0.04    0.92
   1   5  -7   -0.51    0.84
   1   5  -7    1.85    1.53
  -1  -5   7    0.48    0.79
   1   5  -7   -0.74    1.87
  -1  -5   6    0.46    0.88
   1   5  -6   -0.21    0.71
   1   5  -6    0.04    0.46
   1   5  -5   -0.78    0.90
  -1  -5   5   -0.56    0.86
   1   5  -5   -0.13    0.50
  -1  -5   4    0.26    0.43
   1   5  -4    0.58    0.47
   1   5  -3   -0.25    0.97
  -1  -5   3    0.66    0.82
  -1  -5   2    0.87    0.84
   1   5  -2    0.79    0.61
  -1  -5   1   -0.26    0.37
   1   5  -1    0.30    0.63
   1   5  -1   -0.24    0.46
   1   5  -1    0.13    0.35
   1   5   0    1.49    1.21
   1   5   0    1.25    1.05
   1   5   1   -0.10    0.08
   1   5   1    0.43    0.52
  -1  -5  -1   -0.06    0.12
   1   5   1   -0.13    0.78
   1   5   2    0.14    0.34
   1   5   2    0.06    0.22
   1   5   2   -0.48    0.57
  -1  -5  -3    0.03    0.20
   1   5   3    0.15    0.39
   1   5   3   -0.42    0.26
  -1  -5  -4    0.75    0.72
   1   5   4    0.29    0.07
   1   5   4    0.54    0.66
   1   5   5    0.28    0.60
  -1  -5  -5   -0.72    0.62
   1   5   5   -0.26    0.53
  -1  -5  -6   -0.12    0.49
   1   5   6   -0.13    0.22
  -1  -5  -7   -0.32    0.65
   1   5   7    0.18    0.60
   1   5   8    0.45    0.91
  -1  -5  -8   -0.02    0.46
   1   5   9    0.41    0.88
  -1  -5  -9   -0.12    0.75
   1   5  10    0.70    0.89
  -1  -5 -10   -0.01    0.16
  -1  -5 -10    0.21    0.59
  -1  -5 -11   -0.68    1.00
  -1  -5 -11   -0.71    1.41
   1   5  11    0.57    1.23
   1   5  12    1.13    1.39
  -1  -5 -12   -1.83    1.45
  -1  -5 -13    0.13    0.22
   1   5  13   -0.10    0.16
   1   5  14    0.10    0.11
   1   5  15   -0.06    0.37
   1   5  16   -0.03    0.24
   1   5  16    0.80    0.83
   1   5  17    0.17    0.21
   1   5  17   -0.20    0.23
   1   5  18   -0.33    0.25
   1   5  18   -0.37    0.55
   1   5  19   -0.12    0.53
  -1  -5 -19   -0.23    0.38
   1   5  19    0.27    0.59
   1   5  20   -0.37    0.32
   1   4 -18   -0.85    0.62
   1   4 -18    0.17    0.53
   1   4 -17   -0.70    0.67
   1   4 -16   -0.39    0.74
   1   4 -15   -1.05    1.09
   1   4 -14    0.29    0.79
  -1  -4  14    0.14    0.15
   1   4 -13    0.26    0.78
  -1  -4  13   -0.30    0.58
   1   4 -12   -0.20    0.05
  -1  -4  12   -0.40    0.81
  -1  -4  11   -0.43    0.14
   1   4 -11    0.01    0.26
   1   4 -11    0.06    0.49
   1   4 -10   -2.42    1.37
   1   4 -10   -1.78    1.30
   1   4  -9    0.31    0.45
   1   4  -9   -0.41    0.66
   1   4  -8   -0.22    0.36
   1   4  -8    0.05    0.50
   1   4  -7    0.26    0.59
   1   4  -7   -0.25    0.79
   1   4  -7    0.21    0.56
   1   4  -6   -0.41    0.63
   1   4  -6    0.43    0.39
   1   4  -5    0.28    0.44
   1   4  -5    0.21    0.35
   1   4  -4   -0.38    0.37
   1   4  -4   -0.35    0.41
   1   4  -3   -0.57    0.63
   1   4  -3    0.30    0.29
  -1  -4   3    0.10    0.22
  -1  -4   2    0.11    0.24
   1   4  -2    0.09    0.52
   1   4  -1    0.37    0.45
  -1  -4   1    0.32    0.49
   1   4  -1    0.75    0.58
   1   4   0    0.03    0.50
   1   4   1    0.75    0.97
   1   4   1    0.48    0.20
  -1  -4  -1    0.22    0.16
   1   4   2   -0.06    0.77
  -1  -4  -3   -0.22    0.24
   1   4   4    0.16    0.30
  -1  -4  -4   -0.07    0.26
  -1  -4  -5    0.55    0.43
   1   4   5    0.11    0.42
   1   4   6    0.24    0.37
  -1  -4  -6    0.10    0.52
  -1  -4  -7   -1.21    0.80
   1   4   7   -0.02    0.04
  -1  -4  -8   -0.48    0.20
   1   4   8    0.19    0.58
  -1  -4  -9    0.88    0.82
   1   4   9   -0.13    0.76
  -1  -4  -9   -0.23    0.14
  -1  -4 -10    0.44    0.74
  -1  -4 -10   -0.97    0.91
   1   4  10   -0.15    0.78
   1   4  11   -0.07    0.68
  -1  -4 -11   -0.59    2.04
  -1  -4 -11   -0.30    0.50
   1   4  12   -0.24    0.70
  -1  -4 -13   -0.37    0.32
  -1  -4 -13    0.00    0.39
  -1  -4 -14   -0.01    0.18
  -1  -4 -14   -0.21    0.57
  -1  -4 -15    0.43    0.70
   1   4  15    0.56    0.88
  -1  -4 -15   -1.14    0.97
  -1  -4 -16   -0.01    0.31
   1   4  16   -0.22    0.37
   1   4  17    0.03    0.53
   1   4  17    0.06    0.22
   1   4  18   -0.07    0.54
   1   4  18    0.23    0.24
   1   4  19   -0.36    0.66
   1   4  19   -0.66    0.61
   1   4  20    0.00    0.40
   1   4  20    0.63    0.58
   1   3 -18   -0.91    0.53
   1   3 -18   -1.01    0.90
   1   3 -17    0.38    0.31
   1   3 -16   -1.31    0.99
   1   3 -15   -2.67    1.26
   1   3 -14    0.45    0.17
  -1  -3  14   -0.29    0.88
  -1  -3  13    0.38    0.42
   1   3 -13   -0.75    0.77
   1   3 -12    0.45    0.52
  -1  -3  12    0.39    0.74
   1   3 -11   -0.69    0.98
  -1  -3  11    0.00    0.51
   1   3 -11    0.64    0.17
   1   3 -11    0.94    1.60
   1   3 -10    0.30    0.69
   1   3 -10   -2.08    1.35
   1   3  -9   -0.36    1.13
   1   3  -9   -0.27    0.72
   1   3  -8   -0.01    0.79
   1   3  -8   -0.11    0.76
   1   3  -7   -0.37    0.54
   1   3  -6   -0.48    0.31
   1   3  -6   -0.18    0.69
   1   3  -5    0.33    0.50
   1   3  -4    0.42    0.33
   1   3  -4    0.67    0.64
   1   3  -3    0.10    0.23
   1   3  -3    0.09    0.30
   1   3  -2   -0.15    0.27
   1   3  -2    0.52    0.16
  -1  -3   1    0.80    0.56
   1   3  -1    0.93    0.54
   1   3   0    0.95    0.78
   1   3   0    0.89    0.41
  -1  -3   0    2.42    0.98
  -1  -3  -1    0.23    0.20
   1   3   1    1.16    0.78
  -1  -3  -2    0.91    0.43
  -1  -3  -3    0.28    0.32
  -1  -3  -4    0.22    0.11
   1   3   5    0.29    0.38
  -1  -3  -5    0.03    0.31
   1   3   6    0.33    0.27
  -1  -3  -6   -0.80    0.57
  -1  -3  -7    0.12    0.24
   1   3   7    0.03    0.39
   1   3   8   -0.10    0.40
  -1  -3  -8    0.28    0.38
  -1  -3  -8    0.04    0.36
  -1  -3  -9   -0.18    0.67
   1   3   9   -0.55    0.63
  -1  -3  -9    0.08    0.25
   1   3  10   -0.52    0.80
  -1  -3 -10   -1.40    1.05
  -1  -3 -10   -0.16    0.53
   1   3  11    0.14    0.76
  -1  -3 -11    1.03    1.40
   1   3  12   -0.54    0.89
  -1  -3 -13    0.65    0.58
  -1  -3 -14   -0.03    0.32
  -1  -3 -15    0.43    0.56
  -1  -3 -16    0.74    0.85
  -1  -3 -16    0.05    0.15
   1   3  17    0.05    0.20
  -1  -3 -17    0.14    0.21
   1   3  18   -0.05    0.41
   1   3  18   -0.85    0.76
   1   3  19   -0.37    0.58
   1   3  19    0.27    0.52
   1   3  20   -0.19    0.17
   1   3  20   -0.19    0.64
   1   2 -19   -1.19    0.83
  -1  -2  19    0.08    0.21
   1   2 -18    0.19    0.35
   1   2 -17   -0.42    0.29
   1   2 -16   -0.06    0.11
   1   2 -15   -0.41    0.90
   1   2 -14    0.24    0.84
  -1  -2  14    0.63    0.63
  -1  -2  13    0.15    0.61
   1   2 -13   -0.65    1.08
  -1  -2  12    0.01    0.61
   1   2 -12   -0.12    0.47
  -1  -2  11   -0.42    0.72
   1   2 -11    0.44    0.62
  -1  -2  10   -0.12    0.27
   1   2 -10    0.01    0.37
   1   2  -9   -0.27    0.40
  -1  -2   9   -0.84    1.08
  -1  -2   8    0.35    0.65
   1   2  -8   -0.22    0.68
  -1  -2   7   -0.19    0.48
   1   2  -7   -0.53    0.56
  -1  -2   6    0.63    0.40
   1   2  -6   -0.03    0.32
   1   2  -6    0.28    0.37
   1   2  -5    0.39    0.56
  -1  -2   5   -0.14    0.45
  -1  -2   5    0.60    0.26
  -1  -2   4    0.23    0.22
   1   2  -4    0.29    0.43
   1   2  -3    0.82    0.52
  -1  -2   3    4.13    1.41
   1   2  -2    0.54    0.25
   1   2  -1    2.07    0.68
  -1  -2   1    2.48    0.73
   1   2  -1    2.56    0.42
  -1  -2   0    2.39    0.84
   1   2   0    3.08    0.93
   1   2   1    1.16    0.46
  -1  -2  -1    1.73    0.52
  -1  -2  -2    0.13    0.06
  -1  -2  -3    1.01    0.42
  -1  -2  -4    1.48    0.61
  -1  -2  -5   -0.05    0.27
   1   2   5   -0.12    0.23
  -1  -2  -6    0.06    0.09
   1   2   6    0.19    0.31
  -1  -2  -6    0.02    0.46
  -1  -2  -6    0.09    0.33
  -1  -2  -7    0.11    0.19
  -1  -2  -7    0.36    0.10
  -1  -2  -8   -0.31    0.61
  -1  -2  -8   -0.01    0.56
   1   2   8   -0.22    0.41
   1   2   9   -0.11    0.64
  -1  -2  -9    0.65    0.81
  -1  -2  -9   -0.03    0.58
   1   2  10   -0.08    0.36
  -1  -2 -10    0.58    0.98
   1   2  11   -0.18    0.37
   1   2  12   -1.51    1.79
   1   2  12   -0.43    1.02
  -1  -2 -13   -0.87    0.55
  -1  -2 -14   -0.20    0.37
  -1  -2 -15   -0.35    0.15
  -1  -2 -16   -0.08    0.19
  -1  -2 -17   -0.48    1.05
  -1  -2 -17   -0.14    0.88
  -1  -2 -18   -1.40    0.97
   1   2  18   -0.43    0.78
   1   2  19   -0.27    0.58
   1   2  19   -0.21    0.45
   1   2  20   -0.60    0.51
  -1  -1  19   -0.23    0.39
   1   1 -19   -0.11    0.35
   1   1 -18    0.01    0.28
   1   1 -17   -0.70    0.80
   1   1 -16   -0.80    0.85
   1   1 -15    1.09    1.18
   1   1 -14    0.16    0.69
   1   1 -13   -0.49    0.94
  -1  -1  13   -0.10    0.30
  -1  -1  12    0.74    1.49
  -1  -1  12   -0.70    0.76
   1   1 -12    0.22    0.20
   1   1 -11    0.24    0.55
  -1  -1  11   -0.84    0.93
   1   1 -10   -0.26    1.04
  -1  -1  10   -0.33    0.38
  -1  -1   9    0.35    0.22
  -1  -1   8   -0.45    0.32
  -1  -1   7    0.21    0.30
   1   1  -6   -0.22    0.56
  -1  -1   6    0.33    0.23
  -1  -1   5   -0.16    0.27
  -1  -1   5    0.00    0.01
   1   1  -5    0.22    0.40
   1   1  -5    0.06    0.29
   1   1  -4    0.74    0.70
  -1  -1   4    0.39    0.55
  -1  -1   3   -0.05    0.04
   1   1  -3   -0.11    0.22
  -1  -1   3   -0.01    0.28
   1   1  -2    0.04    0.06
  -1  -1   2    0.00    0.07
   1   1  -1    2.08    0.46
   1   1  -1    2.52    0.46
  -1  -1   0    0.10    0.18
   1   1   0    0.19    0.14
  -1  -1  -1    0.81    0.32
  -1  -1  -1    0.42    0.12
  -1  -1  -2    2.53    0.49
  -1  -1  -3    0.08    0.18
  -1  -1  -3    0.04    0.09
  -1  -1  -3    0.14    0.14
  -1  -1  -4    0.38    0.25
  -1  -1  -4    0.12    0.12
  -1  -1  -4    0.00    0.03
  -1  -1  -4    0.10    0.13
  -1  -1  -5   -0.01    0.16
  -1  -1  -5    0.15    0.08
  -1  -1  -5   -0.22    0.17
  -1  -1  -6   -0.10    0.44
  -1  -1  -6   -0.14    0.34
  -1  -1  -6    0.17    0.34
  -1  -1  -7    0.27    0.56
  -1  -1  -8    0.36    0.53
  -1  -1  -9   -0.92    0.65
   1   1  10   -0.96    1.03
   1   1  11    0.37    0.86
   1   1  12    0.01    1.04
   1   1  12    0.67    1.07
  -1  -1 -13   -0.49    0.70
  -1  -1 -14   -0.58    1.04
  -1  -1 -15    0.15    0.11
  -1  -1 -16    0.61    0.31
  -1  -1 -17    0.06    0.90
   1   1  18    0.08    0.28
  -1  -1 -18   -1.29    1.09
  -1  -1 -18    0.17    0.65
  -1  -1 -19    0.69    0.39
   1   1  19    0.04    0.41
   1   1  20    0.04    0.36
  -1   0  20    0.34    0.56
  -1   0  19   -0.46    0.55
  -1   0  19   -0.09    0.26
   1   0 -19    0.48    0.49
   1   0 -18   -0.68    0.62
   1   0 -17    0.54    0.50
   1   0 -16   -0.92    1.10
   1   0 -15   -0.14    0.68
   1   0 -14    0.21    0.30
  -1   0  14   -0.89    0.66
  -1   0  13    0.35    0.43
   1   0 -13   -0.30    0.73
  -1   0  12   -0.47    0.69
  -1   0  11    0.49    0.99
  -1   0  10   -0.19    0.53
   1   0  -9   -0.28    0.76
  -1   0   9   -0.29    0.31
   1   0  -8   -0.19    0.45
  -1   0   8    0.11    0.56
  -1   0   7   -0.44    0.62
   1   0  -7   -0.43    0.77
   1   0  -6    0.01    0.07
  -1   0   6   -0.70    0.52
  -1   0   5   -0.21    0.49
   1   0  -5    0.08    0.43
   1   0  -5    0.14    0.08
   1   0  -4    0.47    0.31
  -1   0   4    0.52    0.37
  -1   0   3    0.24    0.14
   1   0  -3    0.30    0.28
  -1   0   3    0.69    0.62
  -1   0   2    4.67    0.90
   1   0  -2    4.51    0.84
  -1   0   2    3.90    0.58
   1   0  -1    0.39    0.20
  -1   0   1    0.39    0.21
  -1   0   0    1.00    0.41
  -1   0  -1    0.24    0.16
  -1   0  -1    0.56    0.24
  -1   0  -2    4.51    0.79
  -1   0  -2    3.64    0.54
  -1   0  -3    0.67    0.22
  -1   0  -3    0.93    0.28
  -1   0  -4    0.57    0.21
  -1   0  -4    0.98    0.54
  -1   0  -5    0.16    0.32
  -1   0  -5    0.06    0.09
  -1   0  -6   -0.11    0.07
  -1   0  -6    0.12    0.30
  -1   0  -7   -0.51    0.47
  -1   0  -7   -0.06    0.38
   1   0   8    0.12    0.36
   1   0   9   -0.04    0.41
   1   0  10   -0.09    0.40
  -1   0 -11    0.11    1.05
  -1   0 -11   -0.35    1.03
   1   0  11    0.48    0.57
  -1   0 -12   -0.22    0.90
  -1   0 -12    0.89    0.55
  -1   0 -13   -0.20    0.40
   1   0  13   -0.55    0.67
  -1   0 -14   -0.69    0.87
  -1   0 -15   -0.79    1.37
  -1   0 -16   -0.84    0.67
  -1   0 -17   -0.54    0.96
  -1   0 -18    1.07    0.73
  -1   0 -18    1.15    0.95
   1   0  19    0.57    0.56
  -1   0 -19    0.85    0.63
  -1   1  20    0.00    0.14
  -1   1  19   -1.01    0.85
  -1   1  19    0.64    0.45
   1  -1 -18    0.02    0.72
  -1   1  18   -0.41    0.52
   1  -1 -17    0.88    0.62
   1  -1 -16   -0.07    0.73
  -1   1  15   -0.16    0.48
   1  -1 -15   -0.55    0.81
   1  -1 -14   -1.15    1.07
  -1   1  14   -0.31    0.49
  -1   1  13    0.27    0.38
   1  -1 -13   -0.16    0.26
  -1   1  12   -0.26    0.77
  -1   1  12    0.00    0.49
  -1   1  11   -0.49    0.94
   1  -1 -10    0.12    0.40
  -1   1  10   -0.50    1.05
   1  -1  -9   -0.25    0.54
  -1   1   9    0.50    0.65
  -1   1   8   -0.55    0.94
   1  -1  -8    0.20    0.42
   1  -1  -7    0.09    0.41
   1  -1  -7   -0.19    0.62
  -1   1   6    0.02    0.15
   1  -1  -6   -0.14    0.41
   1  -1  -6   -0.03    0.37
   1  -1  -5    0.89    0.49
  -1   1   5    0.53    0.32
   1  -1  -5    0.45    0.19
   1  -1  -4    0.02    0.08
   1  -1  -4    0.17    0.18
  -1   1   4   -0.02    0.21
   1  -1  -3    2.26    0.82
  -1   1   2    0.24    0.13
   1  -1  -2    0.24    0.09
  -1   1   2    0.27    0.20
  -1   1   1    3.92    0.63
  -1   1   1    3.48    0.71
  -1   1   0    0.53    0.25
  -1   1   0    0.12    0.21
  -1   1   0    0.57    0.26
  -1   1  -1    0.11    0.08
  -1   1  -1    0.27    0.22
  -1   1  -2    0.08    0.15
  -1   1  -2    0.42    0.39
  -1   1  -2   -0.12    0.15
   1  -1   2    0.27    0.16
  -1   1  -3    0.04    0.18
  -1   1  -3    0.18    0.16
  -1   1  -3    0.72    0.46
   1  -1   3    0.30    0.24
  -1   1  -4   -0.10    0.38
   1  -1   4    0.54    0.38
   1  -1   5    0.41    0.09
   1  -1   6   -0.54    0.59
   1  -1   7   -0.11    0.42
   1  -1   8    0.04    0.07
  -1   1  -8    0.16    0.42
  -1   1  -8    0.34    0.45
  -1   1  -8   -0.24    0.41
   1  -1   9   -0.26    0.19
  -1   1  -9   -0.37    0.56
  -1   1  -9   -0.45    1.01
  -1   1 -10   -0.45    0.72
   1  -1  10   -0.81    1.01
  -1   1 -10   -0.40    1.13
  -1   1 -11   -0.73    1.64
  -1   1 -11    0.73    0.76
  -1   1 -12   -1.06    1.03
   1  -1  12   -0.09    0.46
   1  -1  13    0.32    0.35
  -1   1 -13    0.37    0.66
  -1   1 -14   -0.73    0.82
   1  -1  14   -0.94    1.11
  -1   1 -15    0.36    1.08
  -1   1 -16   -0.38    0.55
  -1   1 -17   -0.08    0.64
  -1   1 -17    0.81    0.78
  -1   1 -18    0.89    0.89
   1  -1  19   -0.44    0.52
  -1   1 -19    0.35    0.50
  -1   2  20    0.13    0.12
  -1   2  19   -0.52    0.59
  -1   2  19    0.22    0.13
  -1   2  18    0.70    0.54
   1  -2 -18    1.16    0.46
  -1   2  17    0.03    0.35
   1  -2 -17    0.26    0.73
   1  -2 -16   -0.55    0.99
  -1   2  15   -0.04    0.90
   1  -2 -15   -0.77    0.57
  -1   2  14    0.05    0.13
   1  -2 -14   -0.59    0.52
  -1   2  13    0.07    0.47
   1  -2 -13   -0.46    0.74
  -1   2  12   -0.26    0.89
   1  -2 -12   -0.09    1.43
  -1   2  12   -0.19    1.17
  -1   2  11    0.14    0.32
  -1   2  11   -0.68    0.81
  -1   2  10   -0.16    0.76
  -1   2  10   -0.08    0.67
   1  -2 -10    0.34    0.70
   1  -2  -9    1.17    0.95
  -1   2   9    0.21    0.68
   1  -2  -8   -0.30    0.93
   1  -2  -8    0.06    0.30
  -1   2   8    0.58    0.69
   1  -2  -7   -0.04    0.59
  -1   2   7    0.15    0.29
   1  -2  -7   -0.16    0.47
   1  -2  -6    0.00    0.03
  -1   2   6   -0.04    0.14
   1  -2  -5    0.04    0.15
  -1   2   5   -0.14    0.36
   1  -2  -4    0.05    0.31
  -1   2   3    0.12    0.18
   1  -2  -3    0.62    0.57
  -1   2   2    0.54    0.31
  -1   2   2    1.05    0.43
  -1   2   2    0.92    0.40
  -1   2   1   -0.15    0.37
  -1   2   1   -0.01    0.19
  -1   2   1    0.09    0.08
  -1   2   0    0.21    0.41
  -1   2   0    1.00    0.50
  -1   2   0    0.51    0.56
  -1   2   0    0.64    0.52
  -1   2   0    0.31    0.34
  -1   2  -1   -0.33    0.47
   1  -2   1    0.37    0.26
  -1   2  -1    0.27    0.26
  -1   2  -2    0.37    0.38
  -1   2  -2    0.84    0.42
  -1   2  -2    0.45    0.44
  -1   2  -3   -0.22    0.38
  -1   2  -3    0.00    0.25
  -1   2  -3   -0.37    0.51
  -1   2  -3    0.06    0.10
   1  -2   3   -0.12    0.16
   1  -2   4    0.45    0.26
  -1   2  -4    0.34    0.53
  -1   2  -4    0.42    0.55
  -1   2  -4    0.21    0.30
   1  -2   5   -0.12    0.19
  -1   2  -5    0.01    0.26
  -1   2  -5   -0.23    0.50
  -1   2  -5    0.36    0.03
  -1   2  -6   -0.18    0.63
  -1   2  -6    0.12    0.40
   1  -2   6    0.24    0.10
  -1   2  -7   -0.14    0.31
  -1   2  -7   -0.63    0.79
   1  -2   7    0.10    0.16
  -1   2  -8   -0.29    0.26
  -1   2  -8    0.37    0.12
   1  -2   8    0.55    0.73
  -1   2  -9    0.25    0.46
  -1   2  -9   -0.35    0.72
  -1   2 -10   -0.35    0.74
  -1   2 -10    1.06    0.71
  -1   2 -11   -3.14    1.71
  -1   2 -11    0.19    0.38
   1  -2  12   -0.20    0.16
  -1   2 -12   -0.91    0.69
  -1   2 -13   -0.80    1.27
   1  -2  13   -0.55    0.16
  -1   2 -14   -0.34    0.52
   1  -2  14   -0.15    0.49
  -1   2 -15   -1.05    0.95
  -1   2 -16    0.18    0.60
  -1   2 -17   -0.18    0.53
  -1   2 -17    0.04    0.27
  -1   2 -18   -0.15    0.77
  -1   2 -18   -0.17    0.46
  -1   3  20   -0.11    0.33
  -1   3  20    0.14    0.16
  -1   3  19    0.42    0.43
  -1   3  19    0.51    0.64
  -1   3  18   -0.69    0.66
  -1   3  18   -0.63    0.94
  -1   3  17   -0.04    0.44
   1  -3 -17    0.21    0.81
  -1   3  17    0.81    0.51
  -1   3  16    0.27    0.38
   1  -3 -16   -0.09    0.50
   1  -3 -15   -0.36    0.77
  -1   3  14   -0.10    0.52
   1  -3 -14    0.12    0.54
   1  -3 -13   -0.23    0.39
  -1   3  13    0.10    0.13
  -1   3  12   -0.26    1.11
  -1   3  12   -0.54    1.02
   1  -3 -12   -3.58    1.96
   1  -3 -11    0.16    1.25
  -1   3  11   -0.26    0.50
  -1   3  11   -1.02    1.29
  -1   3  10   -0.63    0.70
   1  -3 -10   -0.72    1.26
  -1   3   9   -0.12    0.48
   1  -3  -9   -0.23    0.90
   1  -3  -8   -0.10    0.71
  -1   3   8   -0.14    0.15
   1  -3  -8    0.09    0.50
  -1   3   7    0.25    0.51
   1  -3  -7    0.67    0.69
   1  -3  -7    0.56    0.87
  -1   3   6   -0.07    0.10
   1  -3  -6   -0.21    0.51
  -1   3   5    0.31    0.42
   1  -3  -5    1.25    1.14
   1  -3  -4    0.01    0.48
  -1   3   3    0.67    0.34
   1  -3  -3    0.13    0.49
  -1   3   3    0.88    0.41
  -1   3   2   -0.01    0.07
  -1   3   2   -0.06    0.09
  -1   3   1    0.80    0.43
  -1   3   1    0.77    0.80
  -1   3   1    1.05    0.78
  -1   3   0    0.08    0.26
  -1   3   0    0.39    0.44
  -1   3   0    0.11    0.21
  -1   3   0    0.01    0.21
  -1   3   0   -0.14    0.40
  -1   3  -1    0.32    0.37
  -1   3  -1    0.10    0.44
  -1   3  -2    0.14    0.26
   1  -3   2    0.25    0.30
  -1   3  -3    0.52    0.51
  -1   3  -3   -0.27    0.83
  -1   3  -3    0.59    0.53
   1  -3   3    0.26    0.25
  -1   3  -3    0.49    0.41
  -1   3  -4    0.07    0.10
  -1   3  -4   -0.16    0.07
  -1   3  -4   -0.18    0.60
  -1   3  -4   -0.31    0.38
  -1   3  -5   -0.16    0.40
  -1   3  -5   -0.60    0.64
  -1   3  -5   -0.11    0.03
  -1   3  -6   -0.09    0.50
  -1   3  -6    0.03    0.46
  -1   3  -6    0.47    0.63
  -1   3  -7   -0.10    0.32
  -1   3  -7    0.94    0.80
  -1   3  -8    0.02    0.59
  -1   3  -8    0.42    0.48
  -1   3  -9   -0.51    0.97
  -1   3  -9    0.14    0.36
  -1   3 -10    0.25    0.27
  -1   3 -10    0.56    0.39
  -1   3 -11    0.64    0.66
   1  -3  11    0.44    0.38
  -1   3 -11   -0.55    0.67
  -1   3 -12   -1.10    1.03
   1  -3  12    0.08    0.61
  -1   3 -13   -1.07    0.91
   1  -3  13   -0.05    0.93
   1  -3  14   -0.52    0.93
  -1   3 -14   -0.97    0.95
  -1   3 -15   -1.08    0.93
  -1   3 -16    0.03    0.79
  -1   3 -16   -0.62    0.91
  -1   3 -17   -0.40    0.80
  -1   3 -17   -0.64    0.78
  -1   3 -18    0.57    0.34
  -1   3 -18   -0.20    0.25
  -1   4  20    0.38    0.53
  -1   4  20    0.05    0.02
  -1   4  19    0.49    0.36
  -1   4  19   -0.09    0.17
  -1   4  18    0.12    0.18
  -1   4  18    0.54    0.61
  -1   4  17   -0.65    0.75
  -1   4  17    0.41    0.53
  -1   4  17   -0.20    0.49
  -1   4  16    0.17    0.24
   1  -4 -16    0.88    0.90
  -1   4  16    0.25    0.33
   1  -4 -15   -0.84    0.81
  -1   4  15   -0.04    0.26
   1  -4 -14   -0.36    0.42
  -1   4  14    0.19    0.41
   1  -4 -13   -0.36    0.49
  -1   4  12    0.58    1.09
  -1   4  12   -1.98    1.91
   1  -4 -12   -1.04    1.08
   1  -4 -11    0.71    1.08
  -1   4  11   -0.18    1.10
   1  -4 -10   -2.40    1.51
  -1   4  10   -0.18    0.76
  -1   4   9   -0.28    0.40
   1  -4  -9    0.87    1.09
  -1   4   8    0.07    0.52
   1  -4  -8    0.98    0.91
   1  -4  -8    0.25    0.14
  -1   4   7   -0.22    0.65
   1  -4  -7   -0.08    0.27
   1  -4  -6    0.13    1.06
  -1   4   6    0.85    0.80
  -1   4   5   -0.09    0.26
  -1   4   5   -0.06    0.36
   1  -4  -5    0.85    1.08
  -1   4   4    0.00    0.34
   1  -4  -4    0.86    0.17
  -1   4   4    0.43    0.30
  -1   4   4    0.52    0.32
  -1   4   3    0.39    0.64
  -1   4   3    0.55    0.21
  -1   4   2    0.36    0.14
  -1   4   1    0.66    0.72
  -1   4   1    0.16    0.19
  -1   4   0    0.28    0.31
  -1   4   0    0.01    0.35
  -1   4   0    0.40    0.60
  -1   4  -1    0.52    0.55
  -1   4  -1    0.65    0.74
  -1   4  -1    0.17    0.12
  -1   4  -2    0.74    0.78
   1  -4   3    0.08    0.25
  -1   4  -3   -0.44    0.59
  -1   4  -3   -0.41    0.70
  -1   4  -4    0.06    0.63
   1  -4   4   -0.17    0.45
  -1   4  -4   -0.31    0.30
  -1   4  -4   -0.75    0.88
  -1   4  -5    0.39    0.64
  -1   4  -5   -0.01    0.85
   1  -4   5   -0.10    0.34
  -1   4  -5    0.47    0.54
  -1   4  -6   -0.23    0.48
  -1   4  -6   -0.84    0.97
  -1   4  -6    0.19    0.37
  -1   4  -7   -0.39    1.04
  -1   4  -7   -0.22    0.50
  -1   4  -8    0.25    0.41
  -1   4  -8    0.94    1.05
  -1   4  -9    0.42    0.44
  -1   4  -9   -0.50    1.15
  -1   4 -10    0.76    0.57
  -1   4 -10   -0.69    0.99
  -1   4 -10    0.89    1.10
   1  -4  11   -0.32    0.75
  -1   4 -11   -0.31    0.86
  -1   4 -11    0.36    0.53
  -1   4 -12   -0.70    0.85
   1  -4  12   -0.21    0.75
  -1   4 -12   -1.17    1.56
  -1   4 -13   -0.36    0.85
   1  -4  13   -0.25    0.55
  -1   4 -14   -1.09    1.12
   1  -4  14    0.20    0.38
   1  -4  15   -0.02    0.50
  -1   4 -15   -0.15    0.38
  -1   4 -16    0.64    0.24
  -1   4 -16   -0.45    0.74
  -1   4 -17   -1.59    1.09
  -1   4 -17   -0.60    0.42
  -1   4 -18   -1.10    0.75
   1  -5 -20   -1.39    0.76
  -1   5  19    0.78    0.73
  -1   5  19    0.38    0.24
  -1   5  18    0.30    0.31
  -1   5  18    0.40    0.58
  -1   5  17    0.54    0.34
  -1   5  17    0.16    0.30
  -1   5  17   -0.55    0.87
  -1   5  16   -0.06    0.34
  -1   5  16    0.64    0.69
  -1   5  16    0.54    0.49
  -1   5  15    0.38    0.57
  -1   5  15    0.12    0.20
  -1   5  15   -0.04    0.11
  -1   5  14    0.41    0.58
  -1   5  14   -0.16    0.40
  -1   5  13    0.62    0.79
   1  -5 -13    0.00    0.20
  -1   5  13    0.48    0.54
   1  -5 -12    1.90    1.93
  -1   5  12    0.68    0.85
   1  -5 -11   -0.05    0.23
  -1   5  11    0.49    1.09
  -1   5  10    1.23    1.31
   1  -5 -10    0.97    1.15
  -1   5   9    0.13    0.73
   1  -5  -9    0.46    0.71
  -1   5   8   -0.04    0.54
   1  -5  -8    0.77    1.04
   1  -5  -7   -1.10    1.07
  -1   5   7    0.01    0.52
  -1   5   6    0.23    0.03
   1  -5  -6    1.64    1.40
  -1   5   5   -0.33    0.42
   1  -5  -5   -0.16    0.86
  -1   5   4    0.72    0.79
   1  -5  -4   -0.25    0.63
  -1   5   3   -0.30    0.83
  -1   5   2    0.40    0.48
  -1   5   2   -0.36    0.63
  -1   5   1    0.16    0.43
  -1   5   1   -0.12    0.47
  -1   5   1    0.31    0.32
  -1   5   0    0.14    0.25
  -1   5   0    0.28    0.94
  -1   5   0   -0.04    0.18
  -1   5   0    0.11    0.68
  -1   5  -1    0.31    0.41
  -1   5  -1    0.49    0.98
  -1   5  -1    0.84    0.69
  -1   5  -1    0.49    0.12
  -1   5  -2    0.00    0.53
  -1   5  -2   -0.09    0.23
  -1   5  -3   -1.13    1.54
  -1   5  -3    0.00    0.37
  -1   5  -4   -0.26    0.28
  -1   5  -4    1.05    0.87
  -1   5  -5   -0.02    0.17
  -1   5  -5   -0.59    0.88
  -1   5  -6    0.52    0.39
  -1   5  -6   -0.22    0.78
  -1   5  -7   -0.79    1.12
  -1   5  -7    0.16    0.10
  -1   5  -8   -0.18    0.46
  -1   5  -9   -0.31    0.80
  -1   5 -10    0.36    0.40
  -1   5 -10   -0.15    0.04
  -1   5 -11    0.25    0.51
   1  -5  11   -0.41    0.75
  -1   5 -11   -1.78    1.21
  -1   5 -12   -1.60    1.60
  -1   5 -12    0.25    0.60
   1  -5  12   -0.13    0.80
   1  -5  13    0.56    0.76
  -1   5 -13    0.50    0.59
  -1   5 -14    0.01    0.33
   1  -5  14    0.52    0.63
   1  -5  15   -0.52    1.04
  -1   5 -15    0.55    0.49
  -1   5 -16   -0.19    0.11
  -1   5 -16   -0.28    0.56
  -1   5 -17   -1.01    0.78
  -1   5 -17   -1.77    0.97
   1  -6 -20   -1.11    0.78
  -1   6  19    0.10    0.52
  -1   6  18    0.09    0.58
  -1   6  18    0.36    0.48
  -1   6  17   -0.49    0.62
  -1   6  17   -0.12    0.12
  -1   6  17    0.25    0.70
  -1   6  16    0.04    0.35
  -1   6  16   -0.41    0.56
  -1   6  16    0.73    0.54
  -1   6  15    0.34    0.43
  -1   6  15   -0.32    0.58
  -1   6  15    0.67    0.71
  -1   6  14    0.73    0.90
  -1   6  14    0.16    0.41
  -1   6  14    1.40    0.84
  -1   6  13   -0.13    0.06
  -1   6  13    0.05    0.32
  -1   6  12   -0.01    0.32
  -1   6  12   -0.51    0.72
  -1   6  12   -0.33    0.37
   1  -6 -11   -3.96    2.23
  -1   6  11   -0.38    1.19
   1  -6 -10   -0.30    1.34
  -1   6  10   -1.30    1.11
   1  -6  -9    0.77    1.45
  -1   6   9   -0.37    0.56
  -1   6   8    0.02    0.22
   1  -6  -8   -1.10    1.51
   1  -6  -7   -1.51    1.72
  -1   6   7   -0.20    0.48
   1  -6  -6    0.17    1.08
  -1   6   6    0.70    0.78
   1  -6  -5   -0.84    1.17
  -1   6   5    0.45    0.77
  -1   6   4    0.29    0.29
   1  -6  -4    0.14    0.38
  -1   6   3    0.48    0.91
  -1   6   2    0.46    0.30
  -1   6   2    0.08    0.13
  -1   6   1    0.03    0.33
  -1   6   1    0.08    0.22
  -1   6   1   -0.17    0.91
  -1   6   0   -0.31    0.49
  -1   6   0    0.72    0.44
  -1   6   0    0.21    1.14
  -1   6   0   -0.02    0.39
  -1   6   0   -0.44    0.69
  -1   6  -1    0.09    0.32
  -1   6  -1    0.59    0.76
  -1   6  -1   -0.02    0.21
  -1   6  -2   -0.30    0.85
  -1   6  -2   -0.08    1.05
  -1   6  -2    0.49    1.05
  -1   6  -3   -0.26    0.62
  -1   6  -3    0.63    0.89
  -1   6  -3   -0.60    0.72
  -1   6  -4    0.46    0.28
  -1   6  -4   -1.61    1.92
  -1   6  -5   -0.61    0.63
  -1   6  -5   -0.46    0.42
  -1   6  -6   -0.73    1.64
  -1   6  -6    0.10    0.28
  -1   6  -7   -0.18    1.25
  -1   6  -7   -0.20    0.25
  -1   6  -8   -0.39    0.98
  -1   6  -9    0.08    0.57
  -1   6  -9    1.26    1.02
  -1   6 -10   -0.32    0.36
  -1   6 -10   -0.05    0.28
   1  -6  11   -0.08    0.22
  -1   6 -11    0.02    0.73
  -1   6 -11   -0.97    1.03
  -1   6 -12    1.09    0.96
   1  -6  12   -0.16    0.41
  -1   6 -12    0.15    0.60
   1  -6  13    0.62    1.28
  -1   6 -13    0.83    0.64
   1  -6  14   -0.75    1.12
  -1   6 -14   -0.06    0.57
  -1   6 -15    0.52    0.43
  -1   6 -15    0.15    0.25
  -1   6 -16   -0.76    0.67
  -1   6 -16   -0.03    0.13
   1  -7 -20   -0.12    0.20
  -1   7  19   -0.19    0.39
   1  -7 -19   -0.33    0.31
  -1   7  18    0.20    0.54
  -1   7  17    0.66    0.79
  -1   7  17    0.20    0.43
  -1   7  17    0.06    0.45
  -1   7  16   -0.22    0.46
  -1   7  16   -0.20    0.27
  -1   7  16    0.60    0.67
  -1   7  15    0.52    0.69
  -1   7  15    0.90    0.95
  -1   7  15    0.06    0.48
  -1   7  14    0.35    0.51
  -1   7  14   -0.09    0.27
  -1   7  14    0.11    0.27
  -1   7  13   -0.19    0.05
  -1   7  13    0.25    0.16
  -1   7  13    0.05    0.27
  -1   7  12   -0.20    0.27
  -1   7  12    0.28    0.10
  -1   7  12   -0.04    0.21
  -1   7  11   -0.38    0.65
  -1   7  11   -0.12    0.51
   1  -7 -10    0.85    0.97
  -1   7  10   -0.76    1.14
  -1   7   9    0.35    0.57
   1  -7  -9    0.89    1.24
   1  -7  -8   -0.03    0.53
  -1   7   8    0.68    0.88
  -1   7   7    1.05    1.36
   1  -7  -7    0.25    0.99
   1  -7  -6   -1.43    1.26
  -1   7   6    0.41    0.51
  -1   7   5   -0.42    0.59
   1  -7  -5    0.48    1.17
   1  -7  -4   -0.25    0.50
  -1   7   4    0.46    0.88
  -1   7   3    0.24    1.50
  -1   7   3    0.42    0.68
  -1   7   2   -0.59    0.82
  -1   7   2    0.18    0.22
  -1   7   2   -0.09    0.29
  -1   7   1   -0.05    0.87
  -1   7   1   -0.42    0.92
  -1   7   1    0.32    0.56
  -1   7   0    0.18    0.74
  -1   7   0    0.37    0.67
  -1   7  -1   -0.32    1.01
  -1   7  -1   -0.13    0.62
  -1   7  -2   -0.55    0.64
  -1   7  -2    0.28    0.53
  -1   7  -3   -0.20    0.42
  -1   7  -3   -0.60    1.61
  -1   7  -3    0.00    0.10
  -1   7  -4   -1.62    2.12
  -1   7  -4   -0.05    0.82
  -1   7  -4   -0.25    0.88
  -1   7  -5    0.22    0.84
  -1   7  -5    0.25    0.57
  -1   7  -5   -1.36    1.19
  -1   7  -6   -0.13    0.61
  -1   7  -6   -1.01    1.17
  -1   7  -7   -0.14    0.39
  -1   7  -7   -6.18    2.85
  -1   7  -8   -0.03    0.90
  -1   7  -8    0.07    0.55
  -1   7  -9    0.57    0.82
  -1   7  -9    0.93    1.17
  -1   7 -10   -0.69    0.98
  -1   7 -10    0.25    0.57
  -1   7 -11   -0.29    0.19
  -1   7 -11   -0.28    0.63
   1  -7  11   -0.15    0.69
  -1   7 -12    0.78    0.64
  -1   7 -12    0.28    0.49
   1  -7  12    0.23    0.69
  -1   7 -13   -1.01    0.84
   1  -7  13   -0.28    0.35
  -1   7 -14    0.76    0.83
  -1   7 -14    0.19    0.34
   1  -7  14    0.91    0.94
  -1   7 -15   -0.34    0.57
  -1   7 -15   -0.39    0.45
  -1   7 -16    0.15    0.18
  -1   8  19    0.68    0.56
   1  -8 -19   -0.71    0.69
  -1   8  18    0.00    0.24
   1  -8 -18    0.05    0.10
  -1   8  17   -0.63    0.84
  -1   8  17    0.31    0.48
  -1   8  16    0.09    0.42
  -1   8  16   -0.19    0.45
  -1   8  15   -0.52    0.79
  -1   8  15   -0.07    0.39
  -1   8  14   -1.04    0.92
  -1   8  14    0.21    0.59
  -1   8  13    0.04    0.31
  -1   8  13   -0.29    0.10
  -1   8  12   -0.32    0.54
  -1   8  12    0.36    0.63
  -1   8  11   -0.03    0.37
  -1   8  11   -0.66    0.83
   1  -8 -10    0.71    0.82
  -1   8  10    1.29    1.79
   1  -8  -9    0.62    1.47
  -1   8   9    0.97    1.16
  -1   8   8   -0.99    1.12
   1  -8  -8   -0.28    1.35
   1  -8  -7   -0.70    1.03
  -1   8   7   -1.49    1.32
   1  -8  -6    0.15    1.03
  -1   8   6   -0.13    0.12
  -1   8   5    1.38    1.46
   1  -8  -5   -0.30    1.44
   1  -8  -4    1.47    1.57
  -1   8   4   -0.11    0.52
  -1   8   3   -0.73    0.54
  -1   8   2   -0.77    0.76
  -1   8   2   -0.64    0.75
  -1   8   1    0.30    0.99
  -1   8   1   -0.07    1.00
  -1   8   0   -0.82    1.44
  -1   8  -1    1.00    0.98
  -1   8  -2    0.38    1.22
  -1   8  -2   -0.27    0.61
  -1   8  -2    0.28    0.93
  -1   8  -3    0.14    0.98
  -1   8  -3    0.89    1.31
  -1   8  -3    1.13    1.39
  -1   8  -4    0.15    0.52
  -1   8  -4   -0.23    0.08
  -1   8  -5   -0.36    0.76
  -1   8  -5    0.56    0.73
  -1   8  -6    0.56    0.73
  -1   8  -7    0.36    0.48
  -1   8  -8   -1.45    0.89
  -1   8  -8   -0.24    0.64
  -1   8  -9   -0.21    0.71
  -1   8  -9   -0.06    0.50
  -1   8 -10   -1.15    1.06
  -1   8 -10   -0.32    0.50
  -1   8 -11    0.31    0.60
   1  -8  11    0.39    0.59
  -1   8 -11   -0.12    0.23
  -1   8 -12   -0.23    0.51
   1  -8  12    0.08    0.36
  -1   8 -12   -0.20    0.78
   1  -8  13    0.58    0.65
  -1   8 -13    0.25    0.34
  -1   8 -13   -0.60    0.48
  -1   8 -14   -0.17    0.39
   1  -8  14    0.32    0.52
  -1   8 -14    0.05    0.29
  -1   8 -15    0.43    0.31
   1  -9 -19    0.17    0.25
   1  -9 -18   -0.71    0.62
  -1   9  17   -0.15    0.40
   1  -9 -17   -0.74    0.68
  -1   9  17   -0.49    0.78
  -1   9  16   -1.04    1.20
  -1   9  16    0.67    0.58
  -1   9  15    0.11    0.74
  -1   9  15    0.23    0.32
  -1   9  14    0.21    0.32
  -1   9  14   -0.28    0.41
  -1   9  13    0.05    0.52
  -1   9  13   -0.85    1.02
  -1   9  12    1.14    0.93
  -1   9  12   -0.59    0.50
  -1   9  11   -0.09    0.40
  -1   9  11    0.06    0.56
  -1   9  10   -0.28    0.58
  -1   9  10   -0.55    0.60
   1  -9  -9    0.93    0.71
  -1   9   9    0.27    0.46
  -1   9   9    0.03    0.31
   1  -9  -8   -3.77    2.33
  -1   9   8    0.78    1.00
   1  -9  -7    2.86    2.18
  -1   9   7    0.70    1.56
   1  -9  -6   -0.39    1.20
  -1   9   6   -0.19    1.34
  -1   9   5   -0.26    1.03
   1  -9  -5    0.19    1.12
  -1   9   4   -0.07    0.86
   1  -9  -4   -1.44    1.42
  -1   9   3   -0.22    0.72
  -1   9   2    1.26    1.32
  -1   9   2    0.09    0.08
  -1   9   1    0.32    1.07
  -1   9   1   -0.01    0.66
  -1   9   0    1.96    1.73
  -1   9  -1    0.30    0.81
  -1   9  -1    1.34    1.36
  -1   9  -2    0.66    1.45
  -1   9  -2   -1.14    2.06
  -1   9  -3   -0.64    1.70
  -1   9  -3    1.04    1.29
  -1   9  -4   -0.39    0.86
  -1   9  -5   -0.38    0.73
  -1   9  -5   -0.40    0.80
  -1   9  -6   -0.27    0.38
  -1   9  -7    0.07    0.58
  -1   9  -8   -0.61    0.99
  -1   9  -9    0.15    0.22
  -1   9 -10    0.22    0.39
  -1   9 -10   -0.07    0.79
   1  -9  11    0.79    0.45
  -1   9 -11    0.39    0.47
  -1   9 -11    0.43    0.63
   1  -9  12    1.17    0.79
  -1   9 -12   -0.55    0.58
  -1   9 -13   -0.18    0.38
   1  -9  13   -0.10    0.24
  -1   9 -14    0.72    0.45
   1  -9  14   -1.15    0.79
   1 -10 -19   -0.31    0.31
   1 -10 -18   -0.27    0.59
   1 -10 -17   -1.15    1.06
  -1  10  17   -0.76    0.79
   1 -10 -16   -1.47    1.04
  -1  10  16   -0.59    0.88
   1 -10 -15   -2.00    1.28
  -1  10  15   -0.35    0.92
  -1  10  14   -0.49    0.40
  -1  10  14   -0.75    0.67
   1 -10 -14   -0.72    0.73
  -1  10  13   -0.99    1.16
   1 -10 -13   -0.98    0.94
  -1  10  13   -0.30    0.33
   1 -10 -12   -0.56    0.57
  -1  10  12   -0.35    0.74
  -1  10  12   -0.17    0.35
  -1  10  11   -0.57    0.90
   1 -10 -11   -0.71    0.96
   1 -10 -10   -0.09    0.40
  -1  10  10   -0.67    0.81
   1 -10  -9   -0.66    0.59
  -1  10   9   -0.54    0.88
  -1  10   8   -0.28    0.83
  -1  10   7   -1.94    0.95
   1 -10  -7    3.48    2.39
  -1  10   6   -0.28    1.60
   1 -10  -6   -0.25    0.62
  -1  10   6   -0.22    0.56
   1 -10  -5    2.34    1.86
  -1  10   5    1.17    1.23
   1 -10  -4    0.72    0.91
  -1  10   4    0.30    0.54
   1 -10  -3    1.56    2.12
  -1  10   3    0.17    0.99
  -1  10   2    0.64    1.70
  -1  10   1   -0.62    1.71
  -1  10   0   -0.18    1.45
  -1  10   0   -0.08    1.18
  -1  10  -1   -0.16    0.37
  -1  10  -1   -0.55    0.48
  -1  10  -2   -1.94    0.98
  -1  10  -3   -0.34    0.64
  -1  10  -4   -0.14    0.23
  -1  10  -4   -0.07    1.04
  -1  10  -5   -0.52    0.55
  -1  10  -6    0.35    0.39
  -1  10  -7   -0.06    0.45
  -1  10  -8   -0.84    1.07
  -1  10  -9   -0.02    0.66
  -1  10 -10    0.50    0.64
  -1  10 -10   -1.29    0.76
  -1  10 -11   -0.73    0.59
  -1  10 -11   -0.76    0.88
   1 -10  11   -0.35    0.45
  -1  10 -12    0.57    0.40
   1 -10  12   -0.15    0.44
   1 -10  13   -1.49    0.98
   1 -11 -18    0.07    0.18
   1 -11 -17   -0.29    0.38
  -1  11  17   -0.16    0.21
   1 -11 -16   -0.80    0.70
  -1  11  16   -0.56    0.44
   1 -11 -15   -0.71    0.85
  -1  11  15   -0.69    0.66
  -1  11  14   -0.28    0.53
   1 -11 -14   -0.71    0.66
   1 -11 -13   -0.28    0.75
  -1  11  13   -0.41    0.37
   1 -11 -12   -0.90    0.83
  -1  11  12   -0.33    0.88
  -1  11  11   -0.56    1.00
   1 -11 -11   -1.02    1.08
   1 -11 -10    0.58    0.37
  -1  11  10   -0.93    0.70
  -1  11   9   -0.06    0.23
  -1  11   8   -0.75    0.70
  -1  11   7    0.05    0.22
  -1  11   7   -0.92    0.84
  -1  11   6    0.14    0.15
  -1  11   6    0.79    0.74
  -1  11   5   -0.09    0.12
  -1  11   5    0.56    0.76
  -1  11   4   -0.22    0.49
  -1  11   4    0.03    0.73
  -1  11   4   -0.81    0.77
  -1  11   3   -0.72    0.59
   1 -11  -3    0.09    0.22
   1 -11  -2    0.12    0.65
  -1  11   2   -0.36    0.45
  -1  11   2   -0.50    0.80
   1 -11  -1   -0.78    0.67
  -1  11   1   -0.45    0.77
  -1  11   1   -0.04    0.55
  -1  11   0   -0.27    0.52
   1 -11   0    0.11    0.32
  -1  11  -1   -0.84    0.90
   1 -11   1   -0.72    0.93
  -1  11  -2    0.10    0.43
  -1  11  -3   -0.14    0.40
  -1  11  -4    1.09    0.82
  -1  11  -5    0.33    1.10
  -1  11  -6   -0.90    0.66
  -1  11  -7   -0.61    0.89
  -1  11  -8   -0.34    0.62
  -1  11  -9   -1.15    0.87
  -1  11 -10   -0.24    0.78
   1 -11  10   -0.40    0.60
   1 -11  11    0.17    0.20
   1 -11  12   -0.24    0.32
  -1  12  17   -0.05    0.18
   1 -12 -17    0.47    0.28
   1 -12 -16   -0.05    0.21
  -1  12  16    0.12    0.36
  -1  12  16   -0.44    0.46
   1 -12 -15    0.13    0.46
  -1  12  15    0.75    0.74
   1 -12 -14    0.73    0.65
  -1  12  14    1.20    0.98
   1 -12 -13    0.38    0.38
  -1  12  13    1.16    0.94
  -1  12  12   -0.13    0.23
   1 -12 -12   -0.54    0.55
  -1  12  11   -0.24    0.46
  -1  12  10    0.23    0.48
  -1  12   9    0.17    0.45
  -1  12   9    0.38    0.37
  -1  12   8   -0.27    0.50
  -1  12   8    1.07    1.04
  -1  12   7    1.14    0.99
  -1  12   7    0.82    0.88
  -1  12   6    0.49    0.49
  -1  12   6    0.82    0.85
   1 -12  -5    0.12    0.90
  -1  12   5    0.97    0.70
  -1  12   4   -0.46    0.62
   1 -12  -4   -0.12    0.28
  -1  12   4    0.75    0.77
  -1  12   3   -0.68    0.57
   1 -12  -3   -0.57    0.32
  -1  12   3   -0.61    0.89
   1 -12  -2   -0.13    0.50
  -1  12   2   -1.14    0.73
  -1  12   2   -0.36    0.60
   1 -12  -1   -0.13    0.24
  -1  12   1   -0.22    0.24
  -1  12   1   -0.38    0.59
   1 -12   0   -0.17    0.61
  -1  12   0    0.19    0.63
  -1  12   0   -0.47    0.69
   1 -12   1   -0.06    0.78
  -1  12  -1   -0.15    0.61
  -1  12  -2    0.10    0.49
  -1  12  -3    1.01    1.10
  -1  12  -4    0.01    0.33
  -1  12  -5   -0.07    0.39
  -1  12  -6    1.18    0.69
  -1  12  -7    0.04    0.48
  -1  12  -8   -0.18    0.22
   1 -12   9    0.15    0.54
  -1  12  -9    0.07    0.40
  -1  12 -10   -0.53    0.44
   1 -12  10    0.37    0.50
  -1  13  16   -0.17    0.17
   1 -13 -15   -0.25    0.30
   1 -13 -15   -0.21    0.36
  -1  13  15   -0.12    0.29
  -1  13  15   -0.15    0.36
  -1  13  14    0.14    0.45
   1 -13 -14   -0.22    0.28
   1 -13 -14   -0.43    0.33
  -1  13  14   -0.19    0.31
  -1  13  13    0.01    0.21
   1 -13 -13    0.68    0.73
  -1  13  13   -0.05    0.31
  -1  13  12    0.07    0.36
  -1  13  12   -0.36    0.58
  -1  13  11    0.51    0.74
  -1  13  11   -0.12    0.50
  -1  13  10    0.13    0.40
  -1  13  10    0.06    0.32
  -1  13   9   -0.06    0.18
  -1  13   9   -0.43    0.54
  -1  13   8    0.18    0.53
   1 -13  -8    0.62    0.64
  -1  13   8   -0.74    0.69
  -1  13   7   -0.42    0.45
   1 -13  -7    1.03    0.74
  -1  13   6   -0.47    0.68
   1 -13  -6   -0.54    0.73
   1 -13  -5   -0.91    0.86
  -1  13   5   -0.75    0.85
  -1  13   4   -0.61    0.91
   1 -13  -4   -1.10    1.05
  -1  13   4   -0.88    1.01
  -1  13   3    0.35    0.33
   1 -13  -3   -0.68    0.94
   1 -13  -2   -0.17    0.36
  -1  13   2   -0.61    0.72
   1 -13  -1    0.79    0.66
  -1  13   1    0.84    0.79
  -1  13   1    0.93    0.81
  -1  13   0    0.24    0.15
   1 -13   0    0.75    0.34
  -1  13  -1   -0.40    0.67
   1 -13   1   -0.71    0.90
  -1  13  -2    0.58    0.50
  -1  13  -3   -0.24    0.21
  -1  13  -4    0.89    0.85
  -1  13  -5    0.20    0.43
  -1  13  -6   -1.01    0.83
  -1  13  -7    0.67    0.70
  -1  13  -8    0.57    0.57
  -1  13  -9    0.04    0.22
   1 -13   9    0.76    0.57
  -1  14  15    0.04    0.18
   1 -14 -14    0.08    0.10
  -1  14  14    0.00    0.08
   1 -14 -13   -0.36    0.42
  -1  14  13   -0.23    0.29
   1 -14 -12   -0.28    0.45
  -1  14  12   -0.14    0.29
  -1  14  11    0.13    0.12
   1 -14 -11   -0.23    0.47
  -1  14  10   -0.09    0.42
   1 -14 -10    0.49    0.32
   1 -14  -9   -0.31    0.41
  -1  14   9   -0.23    0.43
   1 -14  -8   -1.15    0.93
  -1  14   8   -0.84    0.83
  -1  14   7   -0.41    0.59
   1 -14  -7   -0.85    0.95
  -1  14   6   -0.03    0.49
   1 -14  -6   -0.07    0.49
  -1  14   5    0.25    0.46
   1 -14  -5   -0.07    0.31
   1 -14  -4   -0.13    0.11
  -1  14   4    0.44    0.54
   1 -14  -3   -0.08    0.69
  -1  14   3    0.19    0.54
  -1  14   3    0.50    0.66
   1 -14  -2    0.00    0.34
  -1  14   2   -0.69    0.66
  -1  14   1   -1.49    1.04
   1 -14  -1   -0.30    0.38
   1 -14   0   -0.33    0.40
  -1  14  -1   -0.37    0.40
  -1  14  -2    0.04    0.20
  -1  14  -3   -0.12    0.43
  -1  14  -4    0.42    0.42
  -1  14  -5   -0.58    0.28
  -1  14  -6    0.64    0.40
  -1  14  -7   -0.29    0.32
  -1  15  13   -0.31    0.29
   1 -15 -13   -0.16    0.30
   1 -15 -12    0.05    0.38
  -1  15  12    0.20    0.16
   1 -15 -11   -1.26    0.69
  -1  15  11   -0.29    0.44
  -1  15  10   -0.21    0.16
   1 -15 -10    0.15    0.21
  -1  15   9    0.40    0.61
   1 -15  -9    0.04    0.23
  -1  15   8    0.04    0.15
   1 -15  -8    0.13    0.36
   1 -15  -7    0.61    0.54
  -1  15   7    0.24    0.32
  -1  15   6    0.41    0.51
   1 -15  -6   -0.20    0.28
  -1  15   5    0.47    0.55
   1 -15  -5   -0.03    0.17
  -1  15   4   -0.59    0.67
   1 -15  -4   -0.19    0.76
   1 -15  -3    0.21    0.41
   1 -15  -2   -0.04    0.42
   1 -15  -1    0.09    0.46
   1 -15   0   -0.06    0.31
  -1  15   0   -0.52    0.40
  -1  15  -1    0.51    0.54
  -1  15  -2   -0.10    0.16
  -1  15  -3    0.56    0.53
  -1  15  -4   -0.26    0.26
  -1  15  -4    0.05    0.27
  -1  15  -5   -0.28    0.40
   1 -16 -11   -0.35    0.35
  -1  16  11    0.25    0.24
  -1  16  10   -0.10    0.24
   1 -16 -10   -0.42    0.44
   1 -16  -9    0.30    0.10
  -1  16   9    0.38    0.25
   1 -16  -8    0.30    0.28
  -1  16   8   -0.33    0.40
   1 -16  -7   -0.37    0.25
  -1  16   7   -0.13    0.39
   1 -16  -6   -0.33    0.49
   1 -16  -5   -0.86    0.70
   1 -16  -4   -1.28    0.85
   1 -16  -3   -0.19    0.48
  -1  16   2   -0.12    0.21
   1 -16  -2    0.26    0.31
  -1  16   1   -0.23    0.07
   1 -16  -1    0.16    0.31
  -1  16   0    0.17    0.24
  -1  16  -1   -0.06    0.16
  -1  16  -2   -0.32    0.44
   1 -17  -7   -0.65    0.42
   1 -17  -6    0.03    0.19
   1 -17  -5   -0.03    0.23
  -1  17   4    0.37    0.38
  -1  17   3    0.16    0.30
  -1  17   2   -0.21    0.15
  -2 -17   0    6.96    1.32
  -2 -17  -1  113.25    5.52
   2  17   1   93.65    4.20
   2  17   2   76.47    3.95
  -2 -17  -2   88.26    5.07
  -2 -17  -3  194.87    7.67
   2  17   3  171.03    6.05
  -2 -17  -4    1.36    0.71
  -2 -17  -5    6.08    1.35
  -2 -17  -6  119.70    5.96
   2  17   7    0.70    0.27
  -2 -17  -7    0.29    0.25
   2  17   8    1.41    0.49
  -2 -17  -8    1.29    0.52
  -2 -17  -9   77.35    4.33
   2  17   9   65.06    3.59
   2  17  10  123.77    4.70
  -2 -16   3    0.66    0.32
   2  16  -3   -0.30    0.38
   2  16  -2   52.52    3.49
  -2 -16   2   57.17    4.16
   2  16  -1  340.62    9.45
  -2 -16   1  362.38   11.08
  -2 -16   0  104.74    6.22
   2  16   0   93.91    5.11
  -2 -16  -1   14.83    2.42
   2  16   1   12.15    1.85
  -2 -16  -2   75.60    5.49
  -2 -16  -3   22.58    3.03
  -2 -16  -4  191.84    8.68
   2  16   5   18.64    2.40
  -2 -16  -5   21.98    2.94
   2  16   6  222.98    8.32
  -2 -16  -6  248.86    9.75
  -2 -16  -7  190.41    8.47
   2  16   7  170.38    7.26
  -2 -16  -8   70.15    5.05
   2  16   8   62.41    4.28
  -2 -16  -9    0.08    0.27
   2  16   9    0.05    0.26
   2  16  10   88.40    4.78
  -2 -16 -10  103.05    5.64
  -2 -16 -11   75.40    4.54
   2  16  11   62.67    3.86
   2  16  12   10.87    1.53
   2  16  13   10.46    1.36
  -2 -15   6   -0.37    0.47
   2  15  -5  160.07    6.06
  -2 -15   4  153.18    7.21
   2  15  -4  151.54    6.48
  -2 -15   3  293.99   10.71
   2  15  -3  295.97    9.68
   2  15  -2    5.18    1.32
  -2 -15   2    5.14    1.48
  -2 -15   1   48.73    4.71
   2  15  -1   45.79    4.03
  -2 -15   0  173.95    9.08
   2  15   0  168.64    7.96
  -2 -15  -1   69.04    5.74
  -2 -15  -2    1.92    0.99
   2  15   3  577.32   15.00
  -2 -15  -3  632.01   17.32
  -2 -15  -4  108.92    7.32
   2  15   4  103.18    6.35
  -2 -15  -5  161.12    8.71
   2  15   5  153.84    7.81
  -2 -15  -6    0.52    0.53
   2  15   6    0.47    0.59
   2  15   7  174.34    8.17
  -2 -15  -7  196.90    9.50
  -2 -15  -8  160.61    8.39
   2  15   8  138.01    7.12
  -2 -15  -9    1.50    0.72
   2  15   9    4.18    1.05
  -2 -15 -10    1.01    0.56
   2  15  10    1.15    0.42
  -2 -15 -10    0.68    0.35
  -2 -15 -10    0.78    0.36
  -2 -15 -11    5.77    1.17
  -2 -15 -11    5.01    1.05
  -2 -15 -11    7.07    1.59
   2  15  11    5.33    1.25
  -2 -15 -12   29.37    3.00
  -2 -15 -12   22.23    2.26
   2  15  12   22.05    2.53
  -2 -15 -12   23.62    2.38
  -2 -15 -13    1.12    0.50
  -2 -15 -13    0.84    0.40
   2  15  13    0.22    0.14
   2  15  14    2.72    0.77
  -2 -15 -14    2.28    0.59
  -2 -14   8  129.49    5.75
   2  14  -7  298.67    8.54
  -2 -14   7  311.69   10.03
   2  14  -7  294.26    8.37
   2  14  -6   21.24    2.50
   2  14  -6   20.98    2.45
  -2 -14   5   37.90    3.95
   2  14  -5   42.75    3.83
  -2 -14   4  153.34    8.43
   2  14  -4  163.41    7.87
   2  14  -3  103.05    6.47
  -2 -14   3   95.92    6.90
  -2 -14   2  178.35    9.63
   2  14  -2  189.57    8.92
   2  14  -1   65.79    5.37
  -2 -14   1   65.98    5.96
  -2 -14   0  286.58   12.47
  -2 -14  -1  635.81   18.51
  -2 -14  -2    2.80    1.19
   2  14   2    3.17    1.32
  -2 -14  -3    1.16    0.69
   2  14   3    0.30    0.38
  -2 -14  -4  221.64   10.87
   2  14   4  221.31    9.98
  -2 -14  -5   83.54    6.58
   2  14   5   86.07    6.23
  -2 -14  -6   22.58    3.39
  -2 -14  -6   26.00    3.18
   2  14   6   27.59    3.46
  -2 -14  -7    4.92    1.31
  -2 -14  -7    6.07    1.75
   2  14   7    4.84    1.32
  -2 -14  -8   20.32    2.78
  -2 -14  -8   22.83    3.37
  -2 -14  -8   20.81    2.72
   2  14   8   23.01    3.17
   2  14   9  135.12    7.67
  -2 -14  -9  153.78    8.63
  -2 -14  -9  137.00    6.97
  -2 -14 -10    3.47    1.38
   2  14  10    0.94    0.71
  -2 -14 -10    1.97    0.79
  -2 -14 -11  190.67    8.09
   2  14  11  179.21    8.48
   2  14  12   90.09    5.83
  -2 -14 -12  105.51    6.49
  -2 -14 -12   87.21    5.35
  -2 -14 -13  269.33    9.06
   2  14  13  270.57    9.69
   2  14  14    0.39    0.20
  -2 -14 -14   -0.27    0.24
  -2 -14 -15   16.89    2.00
   2  14  15   16.03    2.06
   2  14  16   19.63    2.05
  -2 -14 -16   19.14    1.89
   2  13  -9  176.96    6.69
  -2 -13   9  174.87    7.55
   2  13  -8    8.08    1.48
  -2 -13   8   10.21    2.03
   2  13  -8   10.15    1.81
   2  13  -7   23.96    2.85
   2  13  -7   23.73    2.89
  -2 -13   6  309.00   12.08
   2  13  -6  312.97   11.13
  -2 -13   5   13.22    2.61
   2  13  -5   12.59    2.33
   2  13  -4   29.11    3.64
  -2 -13   4   28.80    3.94
   2  13  -3  218.06   10.05
  -2 -13   3  194.24   10.55
  -2 -13   2  214.14   11.13
   2  13  -2  232.45   10.56
  -2 -13   1  185.90   10.34
   2  13   0   75.31    5.95
  -2 -13   0   67.20    6.17
   2  13   1    1.70    0.83
  -2 -13  -1    3.96    1.49
  -2 -13  -2  338.01   13.71
   2  13   2  342.94   13.04
   2  13   3   51.28    5.00
  -2 -13  -3   50.01    5.23
  -2 -13  -4   44.94    4.49
  -2 -13  -4   43.58    4.86
   2  13   4   39.44    4.31
  -2 -13  -5  163.68    8.63
   2  13   5  154.65    8.70
  -2 -13  -5  157.83    9.26
  -2 -13  -6  340.72   13.60
  -2 -13  -6  337.20   11.67
   2  13   6  347.94   12.98
  -2 -13  -7  126.17    8.31
  -2 -13  -7  129.06    7.26
   2  13   7  125.86    7.86
   2  13   8   76.93    6.20
  -2 -13  -8   85.69    6.89
  -2 -13  -8   79.29    5.76
   2  13   9  543.40   16.22
  -2 -13  -9  563.67   15.47
  -2 -13 -10  357.92   12.26
  -2 -13 -10  372.75   14.05
  -2 -13 -11    7.97    2.03
  -2 -13 -11    7.62    1.96
  -2 -13 -12  340.35   12.65
  -2 -13 -12  297.41   10.99
  -2 -13 -13    2.54    1.07
  -2 -13 -14   55.24    4.47
  -2 -13 -15   25.85    2.88
  -2 -13 -16   52.64    3.82
  -2 -13 -17   50.71    3.35
   2  13  17   50.45    3.43
   2  12 -11   32.56    2.76
  -2 -12  11   31.29    3.01
   2  12 -10    1.61    0.62
  -2 -12  10    1.55    0.76
   2  12  -9   17.41    2.54
   2  12  -9   15.47    2.29
  -2 -12   9   13.06    2.36
   2  12  -8  111.02    6.82
   2  12  -8  108.29    6.51
   2  12  -7   74.00    5.63
  -2 -12   6   27.21    3.90
   2  12  -6   29.38    3.69
   2  12  -5  626.21   17.47
  -2 -12   5  578.31   18.53
  -2 -12   4   43.77    5.06
   2  12  -4   53.94    5.18
   2  12  -3   36.55    4.27
  -2 -12   3   33.41    4.41
  -2 -12   2   13.79    2.76
  -2 -12   1  136.28    8.81
   2  12   0   94.66    6.88
  -2 -12   0   90.13    7.15
  -2 -12  -1  177.03   10.01
  -2 -12  -1  191.62    9.58
   2  12   1  181.49    9.61
   2  12   2  490.04   15.70
  -2 -12  -2  488.15   16.30
  -2 -12  -2  529.14   15.77
   2  12   3    0.81    0.18
  -2 -12  -3    1.53    0.65
  -2 -12  -3    1.06    0.68
  -2 -12  -4   33.53    3.94
  -2 -12  -4   38.95    4.61
   2  12   4   32.74    3.99
   2  12   5  658.37   18.38
  -2 -12  -5  683.45   16.89
  -2 -12  -5  651.14   18.99
   2  12   6  371.09   13.78
  -2 -12  -6  380.63   12.80
  -2 -12  -6  377.36   14.52
  -2 -12  -7  338.23   13.84
  -2 -12  -7  304.73   11.66
  -2 -12  -8   82.60    6.13
  -2 -12  -8   85.94    6.99
  -2 -12  -9    2.70    1.26
  -2 -12  -9    2.78    1.18
  -2 -12 -10  256.37   11.00
  -2 -12 -10  295.75   12.95
  -2 -12 -11   10.76    2.49
  -2 -12 -11   11.74    2.40
  -2 -12 -12   28.65    3.69
  -2 -12 -13  279.98   11.31
  -2 -12 -14  124.33    7.32
  -2 -12 -15   25.56    3.24
  -2 -12 -16    7.45    1.63
  -2 -12 -17   30.02    3.02
  -2 -12 -18   71.12    4.06
  -2 -11  12   39.48    3.64
   2  11 -12   45.25    3.56
   2  11 -11    7.95    1.61
  -2 -11  11    6.56    1.58
   2  11 -10   15.05    2.47
  -2 -11  10   16.45    2.73
   2  11 -10   13.58    2.22
  -2 -11   9  156.09    9.13
   2  11  -9  176.61    9.14
   2  11  -9  162.58    8.32
   2  11  -8   26.73    3.52
  -2 -11   7  274.59   12.78
   2  11  -7  289.71   11.96
  -2 -11   6    3.21    1.43
   2  11  -6    4.17    1.27
  -2 -11   5  172.95   10.36
   2  11  -5  184.27    9.69
   2  11  -4   94.89    6.95
  -2 -11   4   91.61    7.46
  -2 -11   3    2.10    1.10
  -2 -11   2   75.34    6.15
  -2 -11   2   68.26    6.28
  -2 -11   1  138.25    8.73
   2  11  -1  155.64    8.67
  -2 -11   1  156.57    8.81
  -2 -11   0  183.32    9.94
  -2 -11   0  200.35    9.90
   2  11   0  212.64   10.27
  -2 -11  -1   73.35    6.16
   2  11   1   78.33    6.14
   2  11   2   45.39    4.64
  -2 -11  -2   45.54    4.87
  -2 -11  -3 1305.85   26.15
   2  11   3 1454.96   26.65
  -2 -11  -4   33.35    4.24
   2  11   4   24.43    3.45
  -2 -11  -5  246.67   11.50
   2  11   5  242.29   11.04
  -2 -11  -5  248.00   10.23
   2  11   6  200.83    9.85
  -2 -11  -6  188.40    9.06
  -2 -11  -6  185.08   10.13
  -2 -11  -7  439.90   15.65
   2  11   7  416.64   14.68
  -2 -11  -7  397.83   13.45
  -2 -11  -8   70.88    6.43
  -2 -11  -8   65.32    5.52
   2  11   8   66.85    5.84
  -2 -11  -8   61.20    5.33
  -2 -11  -9   51.86    5.05
  -2 -11  -9   55.09    5.64
  -2 -11 -10   11.49    2.37
  -2 -11 -10   12.40    2.53
  -2 -11 -11  465.73   15.30
   2  11  11  454.09   15.54
   2  11  12   73.11    6.29
  -2 -11 -12   71.71    6.14
  -2 -11 -13    1.54    1.14
   2  11  13    2.42    1.18
   2  11  14   55.91    5.30
  -2 -11 -14   58.64    5.37
   2  11  15  100.68    6.96
  -2 -11 -15  113.67    7.28
  -2 -11 -16    3.06    1.11
   2  11  16    0.87    0.27
  -2 -11 -17    0.29    0.09
  -2 -11 -18    9.55    1.71
   2  10 -13   63.57    4.48
  -2 -10  13   57.93    4.64
  -2 -10  12   72.50    5.79
   2  10 -12   80.94    5.62
   2  10 -11  169.66    8.83
  -2 -10  11  147.09    8.79
   2  10 -10    3.08    1.31
   2  10 -10    2.43    0.68
  -2 -10  10    3.98    1.56
   2  10  -9   51.63    4.98
   2  10  -9   57.95    5.66
   2  10  -8  341.62   13.16
   2  10  -7   20.41    3.21
  -2 -10   7   17.16    3.20
   2  10  -6   41.37    4.59
  -2 -10   6   36.64    4.81
   2  10  -5   81.89    6.43
  -2 -10   5   77.47    6.87
  -2 -10   4 1172.57   26.24
   2  10  -4 1285.30   25.07
  -2 -10   3  300.30   12.92
   2  10  -2   55.64    9.45
   2  10  -1  708.37   32.44
   2  10   0 1150.72   40.93
   2  10   0 1208.67   43.79
   2  10   1  766.32   33.23
   2  10   1  898.54   35.80
   2  10   2   11.17    3.81
   2  10   3  106.11   12.09
   2  10   4  615.44   30.22
   2  10   5    0.62    0.70
   2  10   6    3.30    2.08
   2  10   7  213.18   18.20
  -2 -10  -8  411.87   13.73
   2  10   8  401.27   14.23
  -2 -10  -9  171.97    8.77
  -2 -10  -9  182.07    9.43
   2  10  10   15.25    2.78
  -2 -10 -10   14.39    2.73
  -2 -10 -11   63.48    5.91
   2  10  11   62.84    5.68
   2  10  12   48.48    5.02
  -2 -10 -12   48.38    5.20
  -2 -10 -13   92.09    7.29
   2  10  13   87.87    6.88
  -2 -10 -14    0.56    0.70
   2  10  14    1.24    0.44
  -2 -10 -15    4.09    1.70
   2  10  15    3.67    1.28
   2  10  16   49.85    4.86
  -2 -10 -16   54.81    5.29
  -2 -10 -17   77.31    5.84
   2  10  17   68.27    5.40
  -2 -10 -18   18.89    2.66
   2  10  18   16.35    2.50
  -2 -10 -19   78.91    4.69
   2   9 -14   34.80    3.49
   2   9 -13   99.68    6.49
  -2  -9  13   81.31    6.21
  -2  -9  12   13.87    2.70
   2   9 -12   16.17    2.81
   2   9 -11  107.11    7.64
  -2  -9  11  102.26    7.78
   2   9 -11   97.73    6.80
  -2  -9  10  314.27   13.90
   2   9 -10  336.34   12.97
   2   9 -10  345.69   14.14
   2   9  -9    0.53    0.19
   2   9  -8  191.23    9.99
   2   9  -7  525.00   16.39
  -2  -9   7  485.99   17.44
  -2  -9   6   37.60    4.73
   2   9  -6   38.40    4.31
   2   9  -5   85.53    6.27
  -2  -9   5   83.94    6.91
   2   9  -4  318.30   20.50
   2   9  -3 1228.54   40.28
   2   9  -2  468.01   25.28
   2   9  -1   46.70    8.32
   2   9   0  217.09   16.86
   2   9   0  198.97   16.47
   2   9   1  192.78   15.85
   2   9   1  222.07   16.83
   2   9   2  472.65   24.61
   2   9   2  518.75   25.87
   2   9   3   83.92   10.82
   2   9   4  480.28   27.43
   2   9   5  718.14   31.93
   2   9   6  642.31   29.42
   2   9   6  621.43   27.01
   2   9   7   14.80    4.33
   2   9   7   14.32    3.99
   2   9   8  448.62   26.07
   2   9   9  221.20   18.76
  -2  -9 -10   53.96    5.35
   2   9  10   57.03    5.25
  -2  -9 -10   47.43    4.45
  -2  -9 -11    2.89    0.92
   2   9  11    2.78    1.09
  -2  -9 -11    3.38    1.29
   2   9  12  235.46   10.97
  -2  -9 -12  238.96   11.71
  -2  -9 -13    1.28    0.87
   2   9  13   -0.28    0.90
  -2  -9 -14    0.68    0.35
   2   9  14   -0.68    0.80
  -2  -9 -15  139.05    9.26
   2   9  15  123.89    8.07
  -2  -9 -16  161.98    9.63
   2   9  16  138.43    8.47
  -2  -9 -17  246.70   11.13
   2   9  17  215.48   10.26
   2   9  18    0.10    0.22
  -2  -9 -18    1.55    0.95
   2   9  19   43.23    3.87
  -2  -9 -19   38.13    3.53
   2   8 -15    2.67    1.05
  -2  -8  14   77.57    6.16
   2   8 -14   89.06    6.19
   2   8 -13   73.32    6.07
  -2  -8  13   62.78    5.90
   2   8 -12   30.60    4.11
  -2  -8  12   26.79    4.03
  -2  -8  11  255.06   12.66
   2   8 -11  263.44   11.57
   2   8 -11  289.59   13.05
   2   8 -10   60.39    6.13
   2   8 -10   58.16    5.50
  -2  -8  10   56.29    5.93
   2   8  -9    7.20    1.74
   2   8  -8    3.98    1.18
  -2  -8   7  798.30   21.60
   2   8  -7  818.04   19.79
   2   8  -6  118.68   12.25
   2   8  -5  299.31   19.04
  -2  -8   5  288.87   16.94
   2   8  -4   74.49    9.48
   2   8  -3    9.30    3.06
   2   8  -2  381.55   21.05
   2   8  -1  551.83   25.53
   2   8  -1  522.70   25.48
   2   8   0   -0.07    1.32
   2   8   0   -0.03    2.08
   2   8   1 2265.99   53.02
   2   8   1 2618.35   55.00
   2   8   2  693.45   27.97
   2   8   2  738.46   30.21
   2   8   3  748.41   31.72
   2   8   4  253.09   17.73
   2   8   4  245.24   16.42
   2   8   5  678.09   26.31
   2   8   5  733.53   29.81
   2   8   6  120.64   12.53
   2   8   6  107.24   10.12
   2   8   7   66.68    9.70
   2   8   7   43.79    6.56
   2   8   8   79.56    8.91
   2   8   8   81.12   10.00
   2   8   9  127.26   12.41
   2   8  10  291.82   19.24
  -2  -8 -11   78.76    5.57
   2   8  11   87.08    6.38
   2   8  12   69.29    5.86
  -2  -8 -12   65.52    5.26
  -2  -8 -13  705.54   17.17
   2   8  13  692.34   19.09
  -2  -8 -14   40.36    4.18
  -2  -8 -14   46.66    5.39
   2   8  14   47.03    5.02
   2   8  15   11.85    2.54
  -2  -8 -15   11.54    2.61
   2   8  16   40.81    4.60
  -2  -8 -16   48.90    5.44
  -2  -8 -17   47.46    5.22
   2   8  17   43.27    4.61
   2   8  18   65.32    5.45
  -2  -8 -18   70.33    5.81
  -2  -8 -19    6.45    1.53
   2   8  19    6.94    1.71
   2   7 -16   37.78    3.62
   2   7 -15    2.20    1.09
  -2  -7  14  161.94    9.63
   2   7 -14  175.38    9.45
  -2  -7  13   24.56    3.86
   2   7 -13   25.02    3.70
  -2  -7  12    9.33    2.31
   2   7 -12   11.39    2.56
   2   7 -11   15.23    3.08
  -2  -7  11   11.93    2.65
   2   7 -11   13.03    2.56
   2   7 -10   48.65    5.49
  -2  -7  10   39.73    4.95
   2   7 -10   44.13    4.73
   2   7  -9  368.31   13.55
   2   7  -8   88.60    6.42
  -2  -7   7  233.40   15.13
   2   7  -7  226.46   16.47
   2   7  -6  308.90   18.85
  -2  -7   6  292.44   16.43
   2   7  -5  121.09   11.26
  -2  -7   5  110.16    9.78
   2   7  -4  328.57   18.20
  -2  -7   4  307.59   16.17
  -2  -7   3  945.97   27.81
   2   7  -3 1028.52   31.76
   2   7  -2  300.36   17.30
   2   7  -1  976.53   32.48
   2   7  -1  942.15   30.49
   2   7   0  126.97   11.70
   2   7   0  105.44   10.83
   2   7   1    4.99    2.27
   2   7   1    5.02    2.27
   2   7   2 1135.02   37.83
   2   7   2 1024.80   31.50
   2   7   3  682.80   25.86
   2   7   3  626.41   25.92
   2   7   4    8.74    2.90
   2   7   4    8.95    2.80
   2   7   5   35.96    6.36
   2   7   5   27.10    4.82
   2   7   6  777.51   28.21
   2   7   6  795.25   26.36
   2   7   7   24.03    4.85
   2   7   7   19.69    4.19
   2   7   8   64.49    8.00
   2   7   8   58.73    7.34
   2   7   9 1180.76   33.66
   2   7   9 1028.95   33.51
   2   7  10  406.84   20.20
   2   7  10  438.49   22.65
  -2  -7 -11  226.45   17.08
   2   7  11  261.43   18.19
   2   7  12   16.29    2.77
  -2  -7 -12    9.31    1.89
  -2  -7 -13   20.70    2.76
   2   7  13    3.54    1.47
   2   7  14  290.80   12.23
  -2  -7 -14  283.85   10.93
   2   7  14  307.98   12.25
   2   7  15   11.50    2.42
   2   7  15    8.86    2.16
  -2  -7 -15    9.75    2.04
  -2  -7 -16   21.04    3.00
   2   7  16   21.68    3.46
  -2  -7 -16   23.82    3.94
   2   7  16   23.10    3.42
  -2  -7 -17   46.08    5.29
   2   7  17   39.15    4.49
   2   7  18    8.01    1.92
  -2  -7 -18   10.26    2.36
   2   7  19   88.17    6.10
  -2  -7 -19   86.83    5.94
   2   7  20   16.52    2.33
   2   6 -17    3.02    0.99
   2   6 -16   18.20    2.79
   2   6 -15   31.16    3.97
  -2  -6  14    7.63    2.19
   2   6 -14    8.83    1.99
  -2  -6  13  105.19    8.26
   2   6 -13  106.37    7.95
  -2  -6  12   11.99    2.72
   2   6 -12    8.51    2.37
   2   6 -11  472.69   15.60
   2   6 -11  445.50   16.60
  -2  -6  11  452.32   16.93
   2   6 -10    5.80    1.84
  -2  -6  10    4.15    1.45
   2   6 -10    5.68    1.60
   2   6  -9    1.22    0.30
   2   6  -8  489.27   22.86
  -2  -6   8  496.73   20.96
   2   6  -7   23.67    4.94
  -2  -6   7   24.97    4.43
  -2  -6   6   21.61    4.00
   2   6  -6   19.13    4.15
   2   6  -5  954.99   28.86
  -2  -6   5  883.21   25.52
   2   6  -4  514.10   21.36
  -2  -6   4  550.30   19.89
   2   6  -3  105.50    9.46
  -2  -6   3   96.84    8.31
  -2  -6   2  794.65   23.91
   2   6  -2  913.68   27.56
   2   6  -1  353.65   17.17
   2   6  -1  317.18   17.58
   2   6   0  892.63   27.73
   2   6   0  803.50   26.99
   2   6   1  204.32   13.55
   2   6   1  205.66   14.75
   2   6   2  285.05   16.67
   2   6   2  292.15   16.19
   2   6   2  297.71   15.43
   2   6   3  124.52    9.94
   2   6   3  132.11   11.23
  -2  -6  -3  132.43    7.71
  -2  -6  -4  686.30   17.57
   2   6   4  659.81   22.52
   2   6   5  333.19   15.88
   2   6   5  325.77   16.20
  -2  -6  -5  364.51   12.93
   2   6   6  376.55   16.70
   2   6   6  337.66   16.46
   2   6   7 1322.59   31.56
   2   6   7 1273.45   32.74
   2   6   8   14.55    3.98
   2   6   9  189.58   13.83
  -2  -6 -10   41.19    6.60
   2   6  10   27.79    5.44
  -2  -6 -11   91.79    9.98
   2   6  11   93.07   10.55
  -2  -6 -12  181.93   14.50
   2   6  12  191.53    9.11
  -2  -6 -12  188.14    8.30
  -2  -6 -13   49.17    4.42
   2   6  13   53.44    5.03
   2   6  13   57.07    4.99
   2   6  14   32.90    4.06
  -2  -6 -14   33.73    3.74
   2   6  14   38.60    4.29
  -2  -6 -15  202.30    9.31
   2   6  15  203.66   10.40
   2   6  15  222.87   10.52
  -2  -6 -16   99.01    6.51
   2   6  16   96.60    7.27
   2   6  16  109.88    7.50
  -2  -6 -17   86.48    7.51
   2   6  17   76.27    6.32
  -2  -6 -17   67.82    5.32
   2   6  17   78.22    6.15
  -2  -6 -18   52.82    5.38
   2   6  18   51.14    5.01
   2   6  19   25.69    3.35
  -2  -6 -19   25.49    3.18
   2   6  20    1.31    0.64
   2   5 -17   32.71    3.58
   2   5 -16    4.03    1.24
   2   5 -15  249.39   11.90
  -2  -5  14  121.99    8.94
   2   5 -14  130.75    8.72
  -2  -5  13    0.62    1.04
   2   5 -13    1.42    1.16
  -2  -5  12  244.76   12.47
   2   5 -12  251.79   12.23
   2   5 -11    4.47    1.67
  -2  -5  11    3.89    1.37
   2   5 -11    3.72    1.39
   2   5 -10   15.80    2.89
  -2  -5  10   13.27    2.60
   2   5 -10   16.74    2.69
  -2  -5   9   82.49    8.76
   2   5  -9   74.49    8.78
  -2  -5   8  219.53   13.69
   2   5  -8  199.06   13.71
   2   5  -7 1280.58   32.90
  -2  -5   7 1343.79   32.53
  -2  -5   6    3.27    1.50
   2   5  -6    2.98    1.37
  -2  -5   5   11.53    2.74
   2   5  -5   12.40    2.90
   2   5  -4  466.77   17.77
  -2  -5   4  441.41   16.37
   2   5  -3 2560.00   40.98
  -2  -5   3 2419.28   37.62
   2   5  -2   42.70    5.44
  -2  -5   2   41.83    4.99
   2   5  -1   74.06    7.03
  -2  -5   1   64.67    6.28
   2   5  -1   73.85    7.63
   2   5   0  648.09   23.10
   2   5   0  609.76   20.75
   2   5   1   29.90    5.03
   2   5   1   26.66    4.41
  -2  -5  -1   18.07    2.39
   2   5   1   25.92    5.00
   2   5   2  167.98   11.03
   2   5   2  187.80   12.42
  -2  -5  -2  163.05    7.30
   2   5   2  172.28   10.49
   2   5   3  817.21   25.30
  -2  -5  -3  736.83   15.18
  -2  -5  -4  688.74   14.97
   2   5   4  618.42   19.73
   2   5   4  641.94   20.40
   2   5   5 2060.85   36.79
  -2  -5  -5 2135.49   28.03
   2   5   6  115.12    9.01
  -2  -5  -6  137.24    7.82
   2   5   7  115.89    9.27
  -2  -5  -7  123.72    7.99
   2   5   8  153.05   11.11
  -2  -5  -8  139.40    9.12
   2   5   9  154.98   11.71
  -2  -5  -9  155.85   10.47
   2   5  10   45.06    6.75
  -2  -5 -10   52.98    6.96
   2   5  11  547.48   24.90
  -2  -5 -11  527.60   22.60
  -2  -5 -12  194.41    9.63
  -2  -5 -12  182.43   14.26
  -2  -5 -13   24.36    3.04
   2   5  13   20.72    3.00
  -2  -5 -14   19.19    2.80
   2   5  14   19.25    2.90
   2   5  15  186.77    9.72
  -2  -5 -15  172.53    8.68
   2   5  16    1.53    0.76
   2   5  16    2.80    1.16
  -2  -5 -16    2.59    1.30
  -2  -5 -17  115.78    8.58
   2   5  17  113.25    7.48
   2   5  17  106.03    7.69
  -2  -5 -17  102.56    6.59
   2   5  18  170.94    9.28
  -2  -5 -18  188.30   10.17
  -2  -5 -18  161.16    7.87
   2   5  19   40.31    4.25
   2   5  20    0.78    0.52
   2   4 -18   66.30    4.77
   2   4 -17   30.03    3.63
   2   4 -16   11.54    2.31
   2   4 -15    0.08    0.45
  -2  -4  14  109.15    8.49
   2   4 -14  114.70    8.27
   2   4 -13    3.32    1.40
  -2  -4  13    2.13    0.90
  -2  -4  12   65.77    6.34
   2   4 -12   66.01    6.14
   2   4 -11  788.43   20.59
  -2  -4  11  768.57   20.72
   2   4 -10  337.92   18.36
   2   4  -9  121.32   10.46
   2   4  -8   82.36    8.07
   2   4  -8   86.78    6.88
   2   4  -7  330.71   15.19
   2   4  -7  327.40   12.23
   2   4  -6 1133.37   26.53
   2   4  -6 1153.99   20.88
   2   4  -5  852.09   22.35
   2   4  -5  832.64   16.12
   2   4  -4  502.38   16.39
   2   4  -4  480.53   11.07
   2   4  -3  389.54   13.90
   2   4  -3  383.65    8.80
  -2  -4   3  367.77   13.87
  -2  -4   2 1614.26   27.81
   2   4  -2 1768.71   29.65
   2   4  -1   24.63    3.83
   2   4  -1   21.77    1.65
   2   4  -1   22.68    3.46
  -2  -4   1   20.80    3.23
  -2  -4   0 1682.52   30.09
   2   4   0 1643.98   29.55
   2   4   1 2477.97   36.70
   2   4   1 2596.95   42.43
  -2  -4  -2 1139.35   14.53
   2   4   2 1366.13   31.43
   2   4   3   13.36    2.60
  -2  -4  -3    8.87    1.31
   2   4   3    9.41    2.22
   2   4   4   83.11    6.66
  -2  -4  -4   71.57    4.18
  -2  -4  -5   26.34    2.87
   2   4   5   25.88    3.78
   2   4   6  935.36   23.78
  -2  -4  -6 1026.06   19.90
  -2  -4  -7  123.02    7.57
   2   4   7  107.66    8.38
   2   4   8 1204.04   29.70
  -2  -4  -8 1368.11   27.76
   2   4   9   96.64    8.96
  -2  -4  -9   92.21    8.31
  -2  -4  -9  101.53    8.48
   2   4  10  254.52   15.53
  -2  -4 -10  246.03   14.10
   2   4  11   19.04    4.58
  -2  -4 -11   19.12    4.05
   2   4  12  136.25   12.92
  -2  -4 -12  132.08   11.74
  -2  -4 -13  469.05   13.46
  -2  -4 -13  458.30   15.56
  -2  -4 -14    3.41    1.62
  -2  -4 -14    3.53    1.39
  -2  -4 -15   14.23    2.48
   2   4  15   15.02    2.76
  -2  -4 -15   14.54    3.02
  -2  -4 -16   85.96    6.24
   2   4  16   96.85    7.11
  -2  -4 -17    1.53    0.83
   2   4  17    1.00    0.23
   2   4  18   53.32    4.91
   2   4  18   50.88    5.12
  -2  -4 -18   45.14    4.31
   2   4  19  146.96    8.28
  -2  -4 -19  131.23    6.59
   2   4  20   54.88    4.57
   2   3 -18   51.26    4.46
   2   3 -17   11.37    2.28
   2   3 -16   11.88    2.57
   2   3 -15  172.55   10.00
  -2  -3  14   69.02    6.79
  -2  -3  14   73.40    6.98
   2   3 -14   73.33    6.56
  -2  -3  13  462.77   17.09
   2   3 -13  476.70   16.56
  -2  -3  12   61.40    5.92
   2   3 -12   49.58    5.22
   2   3 -11   70.10    5.82
  -2  -3  11   64.31    5.78
   2   3 -10  329.09   17.50
   2   3 -10  322.22   15.22
   2   3  -9  349.44   16.93
   2   3  -8   10.94    2.75
   2   3  -7  166.10   10.13
   2   3  -6  156.39    9.16
  -2  -3   5   18.32    2.08
   2   3  -5   19.78    3.08
  -2  -3   4  232.18    7.59
   2   3  -4  210.62    9.31
   2   3  -3 1864.17   26.49
   2   3  -2  240.36    9.20
  -2  -3   2  242.81   10.06
   2   3  -1 1414.63   25.83
  -2  -3   1 1473.41   24.07
   2   3  -1 1499.04   23.57
  -2  -3   0  270.67    9.90
   2   3   0  318.74   11.10
   2   3   0  413.03   16.35
  -2  -3   0  381.97   12.97
   2   3   1  367.61   11.25
  -2  -3  -1  355.47   10.48
  -2  -3  -2 2130.62   12.69
   2   3   2 2490.94   31.70
  -2  -3  -3   11.30    1.45
  -2  -3  -3    9.15    1.15
   2   3   3   10.49    2.06
  -2  -3  -4  149.00    5.57
   2   3   4  152.25    7.95
  -2  -3  -5 1527.74   20.71
   2   3   5 1631.47   27.20
   2   3   6 1574.91   28.85
  -2  -3  -6 1620.20   24.46
   2   3   7  262.53   12.67
  -2  -3  -7  295.42   13.07
  -2  -3  -7  298.33   11.80
  -2  -3  -8  221.10   11.54
   2   3   8  231.80   12.72
   2   3   9 1015.09   28.89
  -2  -3  -9  963.23   25.41
  -2  -3 -10  640.95   22.70
   2   3  10  691.60   25.64
   2   3  11   80.49    9.43
  -2  -3 -11   68.87    7.90
  -2  -3 -12   24.07    4.86
   2   3  12   26.47    5.83
  -2  -3 -13   34.74    4.31
  -2  -3 -14  176.10   10.04
  -2  -3 -15   99.37    7.88
   2   3  16    2.26    0.75
  -2  -3 -16    2.67    1.33
  -2  -3 -16    1.52    1.00
  -2  -3 -17  163.23    8.63
   2   3  17  186.29    9.75
   2   3  18  200.56    9.62
  -2  -3 -18  181.70    8.63
   2   3  19    0.49    0.36
  -2  -3 -19    1.67    0.53
   2   3  20   -0.32    0.38
  -2  -2  19   26.53    2.98
   2   2 -19   23.58    2.74
   2   2 -18    4.39    1.40
   2   2 -17  203.74   10.19
   2   2 -16   28.37    4.02
   2   2 -15  186.81   10.52
  -2  -2  15  199.46   11.39
   2   2 -14   41.18    4.82
  -2  -2  14   39.64    5.09
  -2  -2  13  156.00    9.96
  -2  -2  13  143.85    9.39
   2   2 -13  145.43    9.05
   2   2 -12   67.07    5.73
  -2  -2  12   63.61    5.89
   2   2 -11  127.18   11.16
  -2  -2  11  131.49   11.29
   2   2 -10    4.48    1.91
  -2  -2  10    5.20    2.02
   2   2  -9  167.61   11.12
  -2  -2   9  161.22   11.14
  -2  -2   8  270.06   13.66
   2   2  -8  267.80   13.08
  -2  -2   7  538.84   17.99
   2   2  -7  534.96   17.05
  -2  -2   6   30.99    4.00
   2   2  -6   35.43    4.11
   2   2  -5  802.87   16.83
  -2  -2   5  835.00   19.44
  -2  -2   5  834.85   11.84
   2   2  -5  779.12   17.46
  -2  -2   4   24.36    2.14
   2   2  -4   20.99    2.54
   2   2  -4   23.03    2.77
  -2  -2   4   21.65    2.98
   2   2  -3  518.49   11.86
  -2  -2   3  522.01    9.93
  -2  -2   2 1969.99   19.51
   2   2  -2 2033.06   21.83
   2   2  -1  764.06   12.98
  -2  -2   1  768.02   15.78
  -2  -2   0   73.91    3.13
   2   2   0   72.66    4.05
  -2  -2   0   94.51    5.63
   2   2   0   87.36    5.80
  -2  -2  -1 1667.15   22.69
  -2  -2  -1 1632.96   12.69
   2   2   2  427.51   11.02
  -2  -2  -2  438.80    9.40
   2   2   3 8967.47   51.49
   2   2   4 2594.32   30.05
   2   2   5 2342.92   30.94
  -2  -2  -6  115.11    4.48
  -2  -2  -6  135.91    7.83
   2   2   6  121.71    7.69
   2   2   7 1317.92   27.59
  -2  -2  -7 1399.96   25.96
  -2  -2  -8   84.27    6.97
   2   2   8   87.02    7.70
  -2  -2  -9    5.44    1.84
   2   2   9    6.51    2.20
   2   2  10   54.39    7.16
  -2  -2 -10   53.95    6.38
  -2  -2 -11   83.72    8.81
   2   2  11   78.38    9.47
   2   2  12   13.80    3.83
   2   2  12   10.93    3.49
  -2  -2 -12    9.45    3.15
  -2  -2 -13  121.54    8.16
  -2  -2 -14  194.92   10.73
  -2  -2 -15  333.21   14.53
  -2  -2 -16   -0.34    0.35
   2   2  17    1.36    0.74
  -2  -2 -17    1.94    1.11
  -2  -2 -17    0.42    0.49
  -2  -2 -18    7.64    1.73
   2   2  18    6.12    1.58
  -2  -2 -19    9.17    1.75
   2   2  19   10.29    2.07
   2   2  20    0.79    0.36
  -2  -1  19   86.46    5.68
   2   1 -19   89.11    5.60
   2   1 -18   19.77    2.96
   2   1 -17   27.01    3.75
  -2  -1  16  253.56   12.53
   2   1 -16  231.74   11.38
   2   1 -15   84.97    6.93
  -2  -1  15   87.53    7.54
  -2  -1  14    5.82    2.06
   2   1 -14    5.21    1.82
   2   1 -13   79.47    6.39
  -2  -1  13   86.05    7.26
  -2  -1  12  300.72   12.59
   2   1 -12  304.56   11.84
   2   1 -11   21.03    4.46
  -2  -1  11    8.89    3.01
  -2  -1  10    0.76    0.37
   2   1 -10    0.83    0.53
  -2  -1   9   48.08    6.04
   2   1  -8  604.19   18.85
  -2  -1   8  587.49   19.71
   2   1  -7 1757.77   29.47
  -2  -1   7 1699.12   31.16
   2   1  -6  828.15   18.24
  -2  -1   6  812.10   20.24
   2   1  -5   21.33    2.71
  -2  -1   5   24.13    2.07
  -2  -1   5   19.06    2.90
   2   1  -4 3165.65   29.87
  -2  -1   4 3143.64   34.37
   2   1  -3 1376.62   17.46
  -2  -1   3 1518.46   22.06
   2   1  -2  548.42    9.41
  -2  -1   2  545.08    9.10
   2   1  -1 1976.76   14.06
   2   1  -1 2001.90   26.77
   2   1  -1 1955.10   14.98
  -2  -1   0  704.22   12.76
   2   1   0  736.90   12.62
  -2  -1   0  736.91   11.37
  -2  -1  -1   36.23    2.68
   2   1   1   35.45    2.50
  -2  -1  -2  280.73    7.29
  -2  -1  -2  259.15    6.31
   2   1   2  273.07    7.30
   2   1   3  354.46    9.48
  -2  -1  -3  340.71    8.04
  -2  -1  -3  328.60    6.98
  -2  -1  -4 2861.03   24.76
  -2  -1  -4 2845.76   29.33
  -2  -1  -5 1021.47   15.81
  -2  -1  -5 1024.89   18.78
  -2  -1  -6  180.54    7.10
  -2  -1  -6  185.79    8.73
  -2  -1  -7   82.69    5.08
  -2  -1  -7   75.13    6.10
  -2  -1  -8  426.15   15.56
  -2  -1  -9   12.27    2.64
   2   1  10  150.90   10.42
  -2  -1 -10  141.58   10.90
  -2  -1 -11  709.86   26.49
   2   1  11  803.21   30.81
  -2  -1 -12   63.99    8.06
  -2  -1 -12   65.01    8.53
  -2  -1 -12   78.94    6.38
  -2  -1 -13   47.14    5.22
  -2  -1 -14  161.14    9.91
  -2  -1 -15    7.02    2.14
  -2  -1 -16    4.61    1.76
  -2  -1 -17    5.96    1.84
  -2  -1 -18   26.21    3.36
   2   1  18   25.47    3.36
  -2  -1 -19   25.42    2.92
  -2   0  19   23.84    3.06
   2   0 -19   23.67    2.96
   2   0 -18   22.88    3.21
  -2   0  18   21.32    3.17
   2   0 -17    5.79    1.62
   2   0 -16    4.75    1.61
  -2   0  16    6.08    1.85
   2   0 -15    6.88    1.95
  -2   0  15    5.54    1.92
  -2   0  14  183.77   10.80
   2   0 -14  176.82    9.57
  -2   0  13   61.03    5.94
   2   0 -13   54.35    5.09
  -2   0  12   75.15    9.14
  -2   0  11  795.29   27.96
   2   0 -10  162.71   11.51
  -2   0  10  146.27   11.37
   2   0  -9   14.30    3.07
  -2   0   9   17.62    3.52
   2   0  -8  451.53   16.17
  -2   0   8  476.75   17.40
   2   0  -7   77.98    6.29
  -2   0   7   82.11    6.70
   2   0  -6  195.76    9.37
  -2   0   6  167.32    8.91
  -2   0   5 1131.13   21.91
   2   0  -5 1156.22   21.03
  -2   0   4 3129.11   25.03
   2   0  -4 3049.06   30.65
   2   0  -3  405.90   10.39
  -2   0   3  385.66    8.42
  -2   0   3  381.65   10.31
   2   0  -2  301.09    8.29
  -2   0   2  282.21    8.04
  -2   0   2  288.25    7.11
  -2   0   1   35.75    1.36
  -2   0   1   36.29    2.59
   2   0  -1   31.67    2.56
   2   0  -1   39.90    2.88
  -2   0   0  839.52   11.74
  -2   0   0  852.15    9.13
  -2   0  -1 1871.95   12.70
  -2   0  -1 1944.34   16.58
  -2   0  -2  546.19    8.35
  -2   0  -2  531.18   10.22
  -2   0  -3 1343.87   18.27
  -2   0  -3 1383.36   17.73
  -2   0  -4 3196.29   29.01
  -2   0  -4 3234.48   32.49
  -2   0  -5   19.65    2.79
  -2   0  -5   18.87    1.95
  -2   0  -5   27.92    3.14
  -2   0  -5   22.79    2.59
  -2   0  -6  777.14   18.96
  -2   0  -6  816.93   16.35
  -2   0  -6  759.62   18.26
  -2   0  -7 1736.40   30.31
  -2   0  -7 1727.84   24.78
  -2   0  -7 1712.13   30.37
   2   0   8  569.73   16.68
  -2   0  -8  545.58   18.67
  -2   0  -8  572.85   15.02
  -2   0  -9   46.95    5.94
   2   0   9   52.10    5.46
  -2   0 -10   11.88    3.20
  -2   0 -10   -0.48    1.15
  -2   0 -11    6.01    2.24
  -2   0 -11   10.33    3.16
   2   0  12  329.30   13.03
  -2   0 -12  286.23   12.50
   2   0  13   95.52    7.43
  -2   0 -13   79.68    6.90
  -2   0 -14    1.95    0.94
  -2   0 -15   86.56    6.89
  -2   0 -15   83.01    7.44
  -2   0 -16  237.03   11.02
  -2   0 -16  218.06   12.04
  -2   0 -17   28.54    4.23
  -2   0 -18   20.90    3.41
  -2   0 -18   19.88    2.91
   2   0  18   17.92    2.80
  -2   0 -19   89.23    5.30
  -2   1  20    1.31    0.58
  -2   1  19   10.59    1.89
  -2   1  19   10.56    2.03
  -2   1  18    5.22    1.33
   2  -1 -18    7.64    1.85
   2  -1 -17    0.50    0.41
   2  -1 -16   -0.29    0.59
  -2   1  16   -0.20    0.56
  -2   1  15  391.00   15.66
   2  -1 -15  366.62   13.84
   2  -1 -14  224.29   10.52
  -2   1  14  224.21   11.62
  -2   1  13  131.09    8.57
  -2   1  13  135.29    8.90
   2  -1 -13  132.57    7.82
  -2   1  12   14.36    4.02
  -2   1  12   13.96    3.94
  -2   1  11   79.26    8.85
   2  -1 -11   85.14    9.03
  -2   1  10   55.88    6.87
   2  -1 -10   49.64    6.39
   2  -1  -9    5.52    1.93
  -2   1   9    7.28    2.40
  -2   1   8   99.29    8.36
   2  -1  -8   99.63    8.00
   2  -1  -7 1517.11   29.16
  -2   1   7 1446.02   29.93
  -2   1   6  129.59    8.18
   2  -1  -6  133.06    8.06
   2  -1  -5 2536.04   33.34
  -2   1   5 2586.51   33.67
   2  -1  -4 2858.78   33.55
  -2   1   4 2992.15   33.09
   2  -1  -3 9999.00   60.14
  -2   1   3 9856.50   54.04
  -2   1   2  503.36   10.47
  -2   1   2  442.02   10.41
  -2   1   2  412.08    6.74
  -2   1   2  479.29   12.35
   2  -1  -2  434.44   11.84
  -2   1   1 1607.00   20.80
  -2   1   1 1618.60   14.93
  -2   1   0   85.52    4.18
  -2   1   0   92.75    5.09
  -2   1  -1  713.08   12.17
  -2   1  -2 1529.77   19.12
   2  -1   2 1288.67    7.83
  -2   1  -3  528.08   13.40
  -2   1  -3  529.08   11.58
  -2   1  -4   25.62    2.80
  -2   1  -4   23.30    2.97
   2  -1   4   22.67    1.93
  -2   1  -5  829.65   17.38
   2  -1   5  799.91   13.54
  -2   1  -5  826.16   18.92
   2  -1   6   35.76    3.29
  -2   1  -6   32.09    4.02
  -2   1  -6   32.65    3.91
  -2   1  -7  542.31   16.72
  -2   1  -7  559.68   15.97
  -2   1  -7  540.16   17.65
   2  -1   7  507.68   13.63
  -2   1  -8  283.18   13.19
  -2   1  -8  290.33   12.04
  -2   1  -8  282.20   13.79
   2  -1   8  275.17   10.78
  -2   1  -9  169.70   11.02
  -2   1  -9  174.42   11.62
  -2   1 -10    4.79    2.26
  -2   1 -10    3.62    1.74
  -2   1 -11  135.98   11.82
  -2   1 -11  124.82   11.00
  -2   1 -12   59.57    5.89
   2  -1  12   64.84    5.91
   2  -1  13  166.89   10.07
  -2   1 -13  135.33    9.27
  -2   1 -14   39.50    5.11
  -2   1 -15  189.33   10.51
  -2   1 -15  185.54   11.12
  -2   1 -16   22.60    3.44
  -2   1 -16   22.80    3.86
  -2   1 -17  219.58   11.48
  -2   1 -17  201.68    9.55
  -2   1 -18    3.55    1.07
  -2   1 -18    3.47    1.42
  -2   1 -19   26.44    2.74
  -2   2  20    0.17    0.34
  -2   2  19    0.56    0.16
  -2   2  19   -0.17    0.82
  -2   2  18  177.66    9.17
   2  -2 -18  175.62    8.77
  -2   2  17  173.79    9.09
  -2   2  17  172.52    9.41
   2  -2 -17  161.72    8.88
   2  -2 -16    0.79    0.60
   2  -2 -15  107.26    7.31
  -2   2  15  117.45    8.49
  -2   2  14  195.91   10.70
   2  -2 -14  189.10    9.37
  -2   2  13   36.35    4.38
  -2   2  13   40.00    4.78
   2  -2 -13   36.82    3.95
  -2   2  12   22.91    4.89
   2  -2 -12   21.86    4.95
  -2   2  12   24.88    5.24
   2  -2 -11   71.69    8.48
  -2   2  11   82.64    8.63
  -2   2  11   84.42    9.39
  -2   2  10  701.79   25.92
  -2   2  10  655.53   22.59
   2  -2 -10  651.88   23.83
  -2   2   9 1095.61   26.70
   2  -2  -9 1082.70   29.58
  -2   2   9 1166.71   31.17
  -2   2   8  228.38   11.27
  -2   2   8  231.16   13.06
   2  -2  -8  257.96   13.61
   2  -2  -7  306.90   13.79
  -2   2   7  286.85   11.50
  -2   2   7  308.39   10.41
  -2   2   6 1594.14   24.57
   2  -2  -6 1536.94   16.43
  -2   2   6 1604.79   24.03
  -2   2   5 1543.66   21.93
  -2   2   5 1516.89   23.80
   2  -2  -5 1536.75   14.32
  -2   2   4  152.67    7.60
   2  -2  -4  175.57    9.41
  -2   2   3   14.51    2.15
  -2   2   3   10.52    1.54
   2  -2  -3   10.07    2.08
  -2   2   2 2522.32   25.91
  -2   2   2 2601.38   24.70
  -2   2   1  392.68    9.98
  -2   2   1  425.35   11.32
  -2   2   1  369.54   13.71
  -2   2   1  363.66    9.68
  -2   2   1  421.21   10.52
  -2   2   0  331.34   12.61
  -2   2   0  347.38   10.91
  -2   2   0  366.82   10.86
  -2   2  -1 1464.97   22.50
  -2   2  -1 1480.48   24.76
  -2   2  -1 1495.87   21.11
  -2   2  -2  234.96    8.79
  -2   2  -2  225.83    9.59
  -2   2  -2  239.92    8.20
  -2   2  -3 1986.41   26.42
  -2   2  -3 1992.83   29.12
  -2   2  -4  198.62    8.74
  -2   2  -4  199.83    9.56
   2  -2   4  196.40    5.48
   2  -2   5   18.32    2.00
  -2   2  -5   16.82    2.76
  -2   2  -5   20.59    3.21
  -2   2  -6  162.07    9.50
  -2   2  -6  152.57    8.79
  -2   2  -7  175.53   10.51
  -2   2  -7  167.09    9.95
  -2   2  -8   13.76    2.95
  -2   2  -8   11.31    2.76
  -2   2  -8   10.92    2.67
  -2   2  -9  345.12   16.43
  -2   2  -9  364.89   17.30
  -2   2 -10  355.69   18.35
  -2   2 -10  313.12   16.92
  -2   2 -11   43.77    6.71
  -2   2 -11   59.11    5.39
  -2   2 -11   59.35    5.64
  -2   2 -12   48.68    5.44
   2  -2  12   52.23    5.58
   2  -2  13  534.56   18.46
  -2   2 -13  445.69   17.02
  -2   2 -14   67.53    6.84
   2  -2  14   78.69    7.27
  -2   2 -15  159.04   10.28
  -2   2 -15  178.05   10.35
  -2   2 -16   14.99    2.81
  -2   2 -16   12.32    2.71
  -2   2 -17   11.90    2.24
  -2   2 -17   12.24    2.58
  -2   2 -18   51.17    4.03
  -2   2 -18   53.41    4.35
  -2   2 -18   61.64    5.28
  -2   3  20   51.53    4.15
  -2   3  19  142.67    7.62
  -2   3  19  144.31    7.36
  -2   3  18   45.73    4.70
  -2   3  18   50.43    4.78
  -2   3  18   47.20    4.53
  -2   3  17    1.62    0.50
   2  -3 -17    1.53    0.82
  -2   3  17    1.31    0.76
  -2   3  16   84.25    6.46
  -2   3  16   82.92    6.52
   2  -3 -16   88.51    6.50
  -2   3  15   14.26    2.64
   2  -3 -15   14.94    2.70
  -2   3  14    3.86    1.49
   2  -3 -14    3.94    1.37
   2  -3 -13  500.91   14.29
  -2   3  13  505.84   16.39
   2  -3 -12  128.13   12.21
  -2   3  12  130.00   12.56
  -2   3  12  138.29   12.04
   2  -3 -11   22.66    5.10
  -2   3  11   19.27    4.08
  -2   3  11   18.78    4.57
  -2   3  10  271.12   14.84
   2  -3 -10  253.70   15.86
  -2   3  10  288.72   16.85
  -2   3   9  106.52    8.49
   2  -3  -9  117.72   10.21
  -2   3   8 1414.35   25.81
  -2   3   8 1363.59   28.24
  -2   3   7  121.51    7.77
  -2   3   7  123.48    7.88
   2  -3  -7  122.43    9.40
  -2   3   6 1072.23   23.56
   2  -3  -6 1136.62   27.88
  -2   3   6 1068.88   21.27
  -2   3   5   29.89    3.32
  -2   3   5   26.84    3.74
   2  -3  -5   26.72    4.15
   2  -3  -4   78.24    7.08
  -2   3   4   80.49    4.10
  -2   3   4   85.50    5.32
   2  -3  -3    9.25    2.30
  -2   3   3   10.50    1.92
  -2   3   3   14.54    1.95
  -2   3   2 1191.23   22.72
  -2   3   2 1107.43   16.51
  -2   3   1 2311.91   37.41
  -2   3   1 2364.30   30.69
  -2   3   0 1585.48   26.51
  -2   3   0 1830.79   29.86
  -2   3   0 1716.11   28.85
  -2   3   0 1710.85   28.18
  -2   3   0 1685.24   30.71
  -2   3  -1   24.82    3.48
  -2   3  -1   22.88    3.19
  -2   3  -1   25.84    3.34
  -2   3  -1   26.36    3.54
  -2   3  -1   21.94    3.43
  -2   3  -1   23.00    3.28
  -2   3  -2 1756.22   29.81
  -2   3  -2 1810.21   26.49
  -2   3  -2 1814.90   29.28
  -2   3  -3  384.56   13.40
  -2   3  -3  392.12   14.73
  -2   3  -3  424.18   12.32
  -2   3  -4  514.82   15.90
  -2   3  -4  531.81   17.74
  -2   3  -5  871.88   21.68
  -2   3  -5  916.28   22.83
  -2   3  -6 1167.71   27.18
  -2   3  -6 1094.02   25.53
  -2   3  -7  306.06   14.26
  -2   3  -7  349.15   15.71
  -2   3  -8   94.01    8.71
  -2   3  -8   79.02    7.78
  -2   3  -9  122.66   10.37
  -2   3  -9  143.27   11.40
  -2   3 -10  344.94   18.53
  -2   3 -10  389.88   19.96
  -2   3 -11  717.65   19.25
  -2   3 -11  730.85   20.34
   2  -3  12   75.22    6.88
  -2   3 -12   56.09    5.92
   2  -3  13    3.44    1.44
  -2   3 -13    4.72    1.67
  -2   3 -14  105.05    8.37
   2  -3  14  122.34    9.08
  -2   3 -15    0.96    0.90
  -2   3 -15    0.46    1.14
  -2   3 -16   14.66    2.88
  -2   3 -16   11.49    2.41
  -2   3 -17   33.10    3.69
  -2   3 -17   35.54    4.24
  -2   3 -18   61.48    4.17
  -2   3 -18   62.37    4.41
  -2   4  20    0.36    0.27
  -2   4  19   34.78    3.72
  -2   4  19   39.01    3.79
  -2   4  18  172.84    8.68
  -2   4  18  175.96    8.82
  -2   4  18  157.64    8.60
  -2   4  17  113.67    7.51
  -2   4  17  108.56    7.27
  -2   4  17  107.43    7.32
  -2   4  16    1.15    0.09
  -2   4  16    1.58    0.40
  -2   4  15  171.46    9.18
  -2   4  15  167.57    9.10
   2  -4 -15  174.38    8.92
  -2   4  14   16.20    2.72
  -2   4  14   18.91    2.92
  -2   4  13   17.77    2.78
  -2   4  13   20.63    3.24
  -2   4  13   18.04    2.83
  -2   4  12  213.72    9.94
  -2   4  12  189.88    8.75
   2  -4 -12  175.88   14.91
  -2   4  12  195.24   14.29
   2  -4 -11  503.22   24.30
  -2   4  11  544.97   22.40
   2  -4 -10   87.03    9.55
  -2   4  10   50.18    6.34
  -2   4   9  162.46   10.82
   2  -4  -9  157.54   12.30
  -2   4   8  151.24    9.71
   2  -4  -8  147.61   11.51
  -2   4   8  154.15   10.02
  -2   4   7  122.72    8.33
  -2   4   7  130.77    9.50
   2  -4  -7  130.72   10.67
  -2   4   6  135.83    7.37
   2  -4  -6  132.51   10.57
  -2   4   6  118.94    7.84
  -2   4   5 2246.41   27.52
  -2   4   5 2160.85   32.91
   2  -4  -5 2255.50   42.36
  -2   4   4  714.70   18.82
  -2   4   4  681.09   12.88
   2  -4  -4  666.66   22.39
  -2   4   3  701.62   12.51
  -2   4   3  697.47   17.19
  -2   4   2  182.69   10.22
  -2   4   2  171.70    9.06
  -2   4   1   26.65    3.76
  -2   4   1   37.27    4.77
  -2   4   1   28.02    4.05
  -2   4   0  621.81   19.87
  -2   4   0  537.65   16.36
  -2   4   0  653.89   18.79
  -2   4   0  608.51   19.91
  -2   4   0  550.09   17.85
  -2   4  -1   84.47    6.72
  -2   4  -1   64.07    5.83
  -2   4  -1   67.79    6.31
  -2   4  -1   70.65    6.76
  -2   4  -1   78.53    6.86
  -2   4  -1   62.81    6.31
  -2   4  -2   40.10    4.94
  -2   4  -2   36.81    4.95
  -2   4  -2   40.21    4.65
  -2   4  -2   42.37    4.73
  -2   4  -3 2396.59   38.86
  -2   4  -3 2409.20   40.93
  -2   4  -4  447.22   18.21
  -2   4  -4  430.51   16.46
  -2   4  -5   11.01    2.60
  -2   4  -5   16.59    3.70
  -2   4  -6    3.29    1.31
  -2   4  -7 1193.82   31.27
  -2   4  -8  206.06   13.55
  -2   4  -9   76.34    8.68
  -2   4 -10   13.74    2.58
  -2   4 -10   12.10    2.51
  -2   4 -11    3.57    1.35
   2  -4  11    3.26    1.35
  -2   4 -11    3.37    1.33
   2  -4  12  274.40   13.41
  -2   4 -12  241.52   12.36
  -2   4 -12  247.79   11.98
  -2   4 -13    2.22    1.41
   2  -4  13   -0.29    0.47
   2  -4  14  134.70    9.52
  -2   4 -14  130.74    9.19
  -2   4 -15  290.15   12.65
  -2   4 -15  276.34   12.83
  -2   4 -16    6.56    1.86
  -2   4 -16    3.88    1.32
  -2   4 -17   36.22    3.60
  -2   4 -17   38.47    3.91
  -2   5  19   23.65    2.88
  -2   5  19   24.87    3.07
  -2   5  18   48.21    4.52
  -2   5  18   51.14    4.74
  -2   5  18   51.40    4.74
  -2   5  17   71.02    5.82
  -2   5  17   72.02    5.82
  -2   5  17   75.13    6.02
  -2   5  16   99.56    7.18
  -2   5  16  110.75    7.39
  -2   5  16   96.68    6.95
  -2   5  15  208.02   10.26
  -2   5  15  195.36    9.84
  -2   5  15  197.30    9.86
  -2   5  14   35.89    4.08
  -2   5  14   32.58    3.95
  -2   5  13   51.36    4.89
  -2   5  13   46.11    4.55
  -2   5  12  196.87    9.17
  -2   5  12  196.42    8.99
  -2   5  11  106.41   10.23
   2  -5 -11   92.46   10.92
   2  -5 -10   29.16    5.86
  -2   5  10   32.49    5.34
   2  -5  -9  196.92   14.64
  -2   5   9  222.59   13.40
  -2   5   8    5.87    2.14
   2  -5  -8    3.20    1.48
   2  -5  -7 1419.77   37.91
  -2   5   7 1431.83   31.45
   2  -5  -6  384.93   19.38
  -2   5   6  392.75   15.64
   2  -5  -5  355.30   18.25
  -2   5   5  381.59   12.92
  -2   5   5  396.18   16.42
  -2   5   4  688.32   18.63
   2  -5  -4  665.73   24.28
  -2   5   3  166.49   11.31
  -2   5   2  271.35   13.04
  -2   5   2  299.90   14.67
  -2   5   1  164.97   10.61
  -2   5   1  201.44   12.32
  -2   5   1  196.60   10.94
  -2   5   1  191.25   11.65
  -2   5   0  723.70   23.02
  -2   5   0  805.34   25.13
  -2   5   0  770.46   24.75
  -2   5   0  713.44   19.88
  -2   5   0  763.24   21.06
  -2   5  -1  303.43   13.07
  -2   5  -1  324.03   15.46
  -2   5  -1  268.07   13.95
  -2   5  -1  319.63   13.64
  -2   5  -1  320.30   15.40
  -2   5  -1  274.16   14.63
  -2   5  -2  832.91   24.93
  -2   5  -2  853.75   22.88
  -2   5  -2  779.07   25.43
  -2   5  -2  901.36   25.72
  -2   5  -2  776.64   23.25
  -2   5  -3   94.43    7.58
  -2   5  -3  103.82    8.78
  -2   5  -3   91.93    8.53
  -2   5  -3   92.88    8.95
  -2   5  -4  522.42   21.71
  -2   5  -4  492.63   20.13
  -2   5  -5  958.60   30.37
  -2   5  -5  920.85   27.85
  -2   5  -6   20.12    4.20
  -2   5  -7   28.81    5.32
  -2   5  -8  479.77   22.25
  -2   5  -9    1.16    0.83
  -2   5  -9    3.88    1.13
  -2   5 -10    4.06    1.29
  -2   5 -10    2.40    1.08
   2  -5  11  508.16   18.33
  -2   5 -11  453.75   16.24
  -2   5 -11  461.71   16.87
  -2   5 -12    7.25    2.03
  -2   5 -12    8.98    2.35
   2  -5  12    7.46    2.23
   2  -5  13  116.50    8.82
  -2   5 -13  114.99    8.59
   2  -5  14    7.38    2.23
  -2   5 -14    9.51    2.29
  -2   5 -14    8.77    2.02
  -2   5 -14   13.28    2.76
  -2   5 -15   28.30    3.70
  -2   5 -15   32.61    4.13
  -2   5 -16   18.30    2.62
  -2   5 -16   18.78    2.81
  -2   5 -17    3.74    1.11
   2  -6 -20   13.59    2.03
  -2   6  19   83.97    5.34
  -2   6  18    7.81    1.83
  -2   6  18    8.94    1.83
  -2   6  18    8.68    1.82
  -2   6  17   34.03    3.98
  -2   6  17   38.33    4.25
  -2   6  17   36.77    4.11
  -2   6  16   23.57    3.39
  -2   6  16   24.12    3.45
  -2   6  16   24.33    3.42
  -2   6  15   11.97    2.42
  -2   6  15   12.21    2.50
  -2   6  15   10.08    2.26
  -2   6  14  293.35   12.25
  -2   6  14  303.23   12.03
  -2   6  14  300.52   11.96
  -2   6  13    1.25    0.72
  -2   6  13    3.28    1.39
  -2   6  13    1.18    0.63
  -2   6  12    9.11    2.03
  -2   6  12   11.21    2.19
   2  -6 -11  192.50   16.50
   2  -6 -10  397.39   22.51
  -2   6  10  430.99   20.58
  -2   6   9 1200.26   34.48
   2  -6  -9 1178.44   38.07
  -2   6   9 1147.66   32.10
  -2   6   8   63.82    7.27
  -2   6   8   69.17    8.21
   2  -6  -8   64.03    8.77
   2  -6  -7   19.80    4.74
  -2   6   7   22.13    4.26
  -2   6   6 1099.37   33.46
   2  -6  -6  870.82   31.40
  -2   6   5   35.36    5.62
   2  -6  -5   30.59    5.61
  -2   6   5   29.29    4.08
   2  -6  -4    7.11    2.72
  -2   6   4   14.50    3.68
  -2   6   4    8.67    2.20
  -2   6   3  826.22   28.26
  -2   6   2  929.21   25.50
  -2   6   2  863.92   27.51
  -2   6   1    3.69    1.73
  -2   6   1    2.33    1.10
  -2   6   1    4.20    1.96
  -2   6   1    2.60    1.54
  -2   6   0  111.96    8.51
  -2   6   0  118.14   10.21
  -2   6   0  103.33    7.75
  -2   6   0  119.45   11.04
  -2   6   0   86.69    8.78
  -2   6  -1  692.65   24.67
  -2   6  -1  834.41   22.73
  -2   6  -1  844.45   27.59
  -2   6  -1  824.07   22.79
  -2   6  -1  698.17   25.69
  -2   6  -1  897.91   27.42
  -2   6  -2  259.06   13.10
  -2   6  -2  264.80   14.78
  -2   6  -2  228.24   13.80
  -2   6  -2  257.70   15.21
  -2   6  -2  238.84   15.46
  -2   6  -3  892.09   30.30
  -2   6  -3 1018.01   27.33
  -2   6  -3  911.50   26.12
  -2   6  -3 1044.92   29.74
  -2   6  -3  976.90   29.69
  -2   6  -4  313.34   17.20
  -2   6  -4  293.98   17.73
  -2   6  -4  351.84   17.56
  -2   6  -4  352.52   16.53
  -2   6  -5  109.07   10.36
  -2   6  -5  116.78   10.33
  -2   6  -5  103.62   10.92
  -2   6  -6  296.62   17.70
  -2   6  -6  309.91   19.41
  -2   6  -7  213.82   15.55
  -2   6  -8   78.65    6.52
  -2   6  -9  365.60   14.39
  -2   6 -10   46.68    5.20
  -2   6 -10   42.79    4.95
   2  -6  11   10.44    2.67
  -2   6 -11   12.21    2.60
  -2   6 -11   15.63    2.99
  -2   6 -12   11.01    2.18
   2  -6  12   14.27    2.97
  -2   6 -12   11.64    2.66
   2  -6  13   23.30    3.77
  -2   6 -13   31.20    4.22
   2  -6  14  165.54    9.80
  -2   6 -14  157.50    7.90
  -2   6 -14  185.91    9.41
  -2   6 -14  202.39   10.01
  -2   6 -15    0.74    0.21
  -2   6 -15    1.96    1.06
  -2   6 -16   35.95    3.26
  -2   7  19    6.20    1.33
   2  -7 -19    6.93    1.54
  -2   7  18   61.97    4.95
  -2   7  18   60.50    4.79
  -2   7  17   40.14    4.25
  -2   7  17   42.82    4.36
  -2   7  16   39.93    4.45
  -2   7  16   45.40    4.71
  -2   7  16   39.35    4.39
  -2   7  15    9.44    2.23
  -2   7  15   12.52    2.47
  -2   7  15   11.68    2.31
  -2   7  14   41.93    4.64
  -2   7  14   42.47    4.54
  -2   7  14   42.48    4.58
  -2   7  13  695.62   18.86
  -2   7  13  732.49   18.72
  -2   7  13  692.68   18.19
  -2   7  12   75.53    5.78
  -2   7  12   66.73    5.72
  -2   7  12   68.00    5.54
  -2   7  11   85.22    6.34
  -2   7  11   86.42    6.06
  -2   7  11   80.88    5.87
   2  -7 -10  275.55   19.96
  -2   7   9  136.05   12.45
   2  -7  -9  122.53   13.10
   2  -7  -8   81.30   10.45
  -2   7   8  112.11   11.91
   2  -7  -7   50.25    8.07
  -2   7   7   60.65    8.17
  -2   7   6  154.60   12.73
   2  -7  -6  127.64   12.81
   2  -7  -5  727.32   29.52
  -2   7   5  860.77   30.37
   2  -7  -4  239.05   16.84
  -2   7   4  251.34   14.13
  -2   7   3  703.98   22.90
  -2   7   3  683.89   24.30
  -2   7   2  595.51   23.19
  -2   7   2  578.75   20.20
  -2   7   2  623.51   25.33
  -2   7   1 2371.74   40.32
  -2   7   1 2284.69   48.24
  -2   7   0    1.76    0.95
  -2   7   0    0.78    0.87
  -2   7   0   -1.06    1.43
  -2   7  -1  450.44   21.46
  -2   7  -1  527.04   23.67
  -2   7  -1  503.57   22.02
  -2   7  -1  442.62   22.00
  -2   7  -2  368.63   18.62
  -2   7  -2  352.71   18.45
  -2   7  -2  366.03   19.69
  -2   7  -2  354.04   20.14
  -2   7  -3    4.37    1.83
  -2   7  -3    7.04    2.23
  -2   7  -3    3.46    1.81
  -2   7  -3    2.84    1.81
  -2   7  -4   62.76    8.37
  -2   7  -4   69.69    7.64
  -2   7  -4   68.66    8.14
  -2   7  -4   67.30    9.10
  -2   7  -5  320.82   17.11
  -2   7  -5  307.57   17.68
  -2   7  -5  283.51   17.86
  -2   7  -5  302.97   19.95
  -2   7  -6  104.61   11.16
  -2   7  -6  121.38   11.45
  -2   7  -6  126.73   11.30
  -2   7  -6  117.25   12.52
  -2   7  -7  831.12   21.36
  -2   7  -8    1.36    0.59
  -2   7  -9    7.01    1.92
  -2   7 -10   58.23    5.84
   2  -7  11  257.97   13.10
  -2   7 -11  262.55   12.38
  -2   7 -12   26.15    3.74
   2  -7  12   26.72    4.11
  -2   7 -13   74.30    5.72
   2  -7  13   58.38    5.84
  -2   7 -14   75.97    5.05
   2  -7  14   70.64    5.97
  -2   7 -14   84.28    5.64
  -2   7 -15    4.25    1.13
   2  -8 -19   34.24    3.31
  -2   8  18    0.28    0.31
  -2   8  17  210.02    9.43
  -2   8  17  218.36    9.66
  -2   8  16  148.16    8.26
  -2   8  16  147.46    8.29
  -2   8  15  129.35    7.91
  -2   8  15  124.59    7.91
  -2   8  14   -0.22    0.85
  -2   8  14    1.25    0.71
  -2   8  13    0.99    0.62
  -2   8  13    1.02    0.54
  -2   8  12  230.49   10.88
  -2   8  12  233.53   10.49
  -2   8  11    2.67    1.17
  -2   8  11    2.89    1.06
  -2   8  10   59.21    5.38
  -2   8  10   56.04    4.94
  -2   8   9  201.94   16.18
   2  -8  -9  192.04   17.05
  -2   8   8  464.45   24.40
   2  -8  -8  463.59   26.27
   2  -8  -7   15.80    4.72
   2  -8  -6  660.89   30.62
   2  -8  -5  800.39   32.68
   2  -8  -4  445.42   24.24
  -2   8   4  477.33   23.09
  -2   8   4  426.02   19.84
  -2   8   3   98.16   10.37
  -2   8   3   97.40    9.74
  -2   8   2  474.32   23.38
  -2   8   2  465.82   22.18
  -2   8   1  166.49   13.95
  -2   8   1  172.44   13.96
  -2   8   0  168.89   14.16
  -2   8   0  167.16   13.88
  -2   8   0  175.60   14.40
  -2   8  -1   58.98    8.86
  -2   8  -1   39.42    6.78
  -2   8  -1   42.90    7.31
  -2   8  -2  465.93   23.93
  -2   8  -2  454.48   21.98
  -2   8  -2  432.32   23.36
  -2   8  -3 1126.43   38.18
  -2   8  -3 1222.90   35.88
  -2   8  -3 1189.93   39.45
  -2   8  -4  293.08   19.13
  -2   8  -4  293.36   17.75
  -2   8  -4  301.96   20.37
  -2   8  -5   68.61    8.66
  -2   8  -5   82.67    6.59
  -2   8  -5   89.63    7.07
  -2   8  -6   45.81    5.04
  -2   8  -6   41.38    4.82
  -2   8  -7  495.19   17.04
  -2   8  -8  200.09   10.88
  -2   8  -9    0.64    0.72
  -2   8 -10  311.11   13.40
  -2   8 -11   98.17    6.68
   2  -8  11   98.96    7.93
  -2   8 -11  105.11    7.60
   2  -8  12   15.23    2.96
  -2   8 -12   13.81    2.43
   2  -8  13   78.00    6.21
  -2   8 -13   93.64    5.73
  -2   8 -14   34.85    3.17
  -2   8 -14   31.24    2.82
   2  -8  14   28.47    3.35
   2  -9 -19   62.97    4.01
   2  -9 -18   15.07    2.25
  -2   9  18   14.25    2.14
   2  -9 -17   65.04    5.06
  -2   9  17   65.55    5.08
  -2   9  16   46.82    4.49
  -2   9  15    1.77    0.86
  -2   9  15    2.35    0.85
  -2   9  14    1.13    0.67
  -2   9  14    1.38    0.81
  -2   9  13   94.57    7.03
  -2   9  13   93.87    6.80
  -2   9  12   46.67    4.97
  -2   9  12   47.70    4.78
  -2   9  11   72.74    6.17
  -2   9  11   64.95    5.56
  -2   9  10   16.88    2.76
  -2   9   9  174.57    8.92
  -2   9   8  371.20   12.95
   2  -9  -8  430.76   26.48
   2  -9  -7  228.82   19.15
   2  -9  -6    5.05    2.65
   2  -9  -5   -0.94    1.16
  -2   9   4  578.91   24.90
   2  -9  -4  642.43   30.42
  -2   9   3  115.38   11.39
  -2   9   2   12.41    3.87
  -2   9   1  781.29   32.08
  -2   9   1  742.12   31.16
  -2   9   1  793.83   31.32
  -2   9   0 1038.44   36.66
  -2   9   0 1093.97   37.53
  -2   9   0 1072.73   37.20
  -2   9  -1  705.02   30.56
  -2   9  -1  661.24   28.61
  -2   9  -1  676.92   29.87
  -2   9  -2   40.05    7.58
  -2   9  -2   48.04    8.09
  -2   9  -3  372.19   14.07
  -2   9  -4 1318.67   27.02
  -2   9  -4 1345.11   27.16
  -2   9  -5   80.90    6.85
  -2   9  -5   86.53    7.02
  -2   9  -6   39.54    4.74
  -2   9  -7   18.35    3.27
  -2   9  -8  350.56   14.31
  -2   9  -9   49.95    5.30
  -2   9  -9   49.89    4.56
  -2   9 -10    3.49    1.15
  -2   9 -10    1.67    0.62
  -2   9 -11  171.64    9.06
   2  -9  11  146.23    8.94
  -2   9 -11  153.71    7.44
   2  -9  12   71.61    5.88
  -2   9 -12   76.49    4.95
  -2   9 -13   56.69    3.78
  -2   9 -13   56.32    3.92
   2  -9  13   58.34    4.72
   2 -10 -18    7.46    1.37
  -2  10  18    8.97    1.54
   2 -10 -17   -0.35    0.59
  -2  10  17    0.50    0.22
  -2  10  16    1.44    0.68
   2 -10 -16   -0.24    0.46
   2 -10 -15   91.22    6.05
  -2  10  15   98.61    6.59
   2 -10 -14   49.61    4.58
  -2  10  14   54.48    5.06
   2 -10 -13    2.14    0.95
  -2  10  13    3.54    1.36
   2 -10 -12   63.43    5.23
  -2  10  12   65.46    5.65
   2 -10 -11  434.33   13.34
  -2  10  11  432.69   14.55
  -2  10  10   10.29    2.14
  -2  10   9   42.69    4.61
  -2  10   8   60.52    5.47
  -2  10   7  360.67   12.57
  -2  10   7  348.92   13.08
  -2  10   6  167.71    9.08
  -2  10   6  181.03    8.93
  -2  10   5  242.33   10.43
  -2  10   5  232.45   10.65
  -2  10   4   24.01    3.44
  -2  10   4   22.17    3.28
   2 -10  -4   27.07    6.39
  -2  10   3 1408.96   26.29
  -2  10   3 1456.16   42.08
  -2  10   3 1592.98   28.18
   2 -10  -3 1630.91   50.04
  -2  10   2   50.22    4.97
  -2  10   2   50.55    5.06
  -2  10   2   50.12    7.94
  -2  10   1   80.23    6.36
  -2  10   1   80.51    6.47
  -2  10   0  202.79   10.44
  -2  10   0  210.03   10.43
  -2  10  -1  160.62    9.16
  -2  10  -2   78.14    6.56
  -2  10  -3    1.84    0.93
  -2  10  -4  101.21    7.62
  -2  10  -4   93.38    7.33
  -2  10  -5  172.95   10.02
  -2  10  -6    3.23    1.28
  -2  10  -7  283.94   12.66
  -2  10  -8   27.77    3.96
  -2  10  -9  165.68    9.10
  -2  10  -9  155.43    7.13
  -2  10 -10   15.15    2.51
  -2  10 -10   13.07    1.98
   2 -10  10   13.78    2.66
  -2  10 -11    7.49    1.53
   2 -10  11    6.72    1.70
  -2  10 -11    8.42    1.45
   2 -10  12   41.41    3.81
  -2  10 -12   41.61    2.91
   2 -11 -17   26.31    2.54
  -2  11  17   31.24    2.97
   2 -11 -16    5.66    1.27
  -2  11  16    5.69    1.39
   2 -11 -15   19.09    2.51
  -2  11  15   21.96    2.92
   2 -11 -14  106.32    6.22
  -2  11  14  112.53    6.95
   2 -11 -13  241.64    9.46
  -2  11  13  251.70   10.70
  -2  11  12   26.27    3.46
  -2  11  11    7.36    1.94
  -2  11  10  232.47   10.78
  -2  11   9    4.31    1.43
  -2  11   8   79.50    6.31
  -2  11   8   96.64    7.02
  -2  11   7  313.76   12.78
  -2  11   7  311.10   11.87
  -2  11   7  290.94   12.15
  -2  11   6  356.69   13.46
  -2  11   6  369.03   13.09
  -2  11   6  383.74   13.98
  -2  11   5  631.06   17.89
  -2  11   5  646.16   17.63
  -2  11   4   39.40    4.32
  -2  11   4   34.42    4.17
  -2  11   4   29.94    3.93
   2 -11  -3    2.78    1.35
  -2  11   3    1.69    0.87
  -2  11   3   -0.63    0.91
   2 -11  -2  493.90   16.06
  -2  11   2  539.05   16.78
  -2  11   2  498.92   15.78
  -2  11   1  179.50    9.66
   2 -11  -1  183.86    9.67
  -2  11   1  178.14    9.70
  -2  11   0   91.28    6.94
  -2  11   0   94.87    7.19
  -2  11  -1  154.22    9.21
  -2  11  -2   16.24    3.02
  -2  11  -3   36.09    4.49
  -2  11  -3   32.79    4.22
  -2  11  -4   44.50    4.93
  -2  11  -4   45.08    5.10
  -2  11  -5  605.21   18.24
  -2  11  -6   30.93    4.11
  -2  11  -7   75.69    6.16
  -2  11  -7   76.42    5.62
  -2  11  -8  107.73    7.09
  -2  11  -9   15.39    2.49
  -2  11 -10   -0.23    0.84
   2 -11  10    1.42    0.78
   2 -11  11   31.02    3.13
   2 -12 -16   42.44    2.93
   2 -12 -16   47.38    3.71
  -2  12  16   43.81    3.10
  -2  12  16   51.42    3.78
  -2  12  15   23.61    2.77
   2 -12 -15   23.14    2.37
  -2  12  15   22.89    2.53
  -2  12  14   48.30    4.01
  -2  12  14   53.34    4.47
  -2  12  13    2.56    0.89
  -2  12  13    2.40    1.20
  -2  12  12  278.59   11.09
  -2  12  12  271.14   10.53
  -2  12  11    6.37    1.74
  -2  12  11    6.15    1.67
  -2  12  10  342.51   12.76
  -2  12  10  337.33   12.38
  -2  12   9  551.87   16.10
  -2  12   9  552.70   16.30
  -2  12   8   79.30    6.12
  -2  12   8   83.61    6.37
  -2  12   7  114.48    7.41
  -2  12   7  119.52    7.63
  -2  12   6  346.98   12.59
  -2  12   6  349.51   12.92
  -2  12   6  326.35   12.75
   2 -12  -5  169.01    9.44
  -2  12   5  163.68    9.01
  -2  12   5  164.89    8.75
  -2  12   4   44.35    4.65
  -2  12   4   46.60    4.79
   2 -12  -4   41.21    4.65
   2 -12  -3   53.60    5.25
  -2  12   3   54.63    5.26
  -2  12   3   56.64    5.35
   2 -12  -2  346.95   13.29
  -2  12   2  339.69   13.24
  -2  12   2  351.87   13.35
   2 -12  -1    4.92    1.53
  -2  12   1    4.36    1.53
  -2  12   0   68.79    6.07
  -2  12  -1  197.64   10.17
  -2  12  -2  224.54   10.85
  -2  12  -3  199.07   10.18
  -2  12  -3  205.46   10.45
  -2  12  -4   23.95    3.43
  -2  12  -5   11.74    2.27
  -2  12  -6  327.63   12.27
  -2  12  -7   23.23    3.12
  -2  12  -8    8.67    1.79
  -2  12  -9  184.60    7.51
   2 -12   9  163.84    7.67
   2 -12  10  152.78    6.46
   2 -13 -15   16.47    2.16
  -2  13  15   14.70    1.69
  -2  13  15   18.40    2.21
  -2  13  14    0.66    0.36
   2 -13 -14    0.01    0.10
  -2  13  13  271.95    9.71
  -2  13  13  266.79    8.92
  -2  13  12   89.40    5.49
  -2  13  12   85.32    5.68
  -2  13  11  179.92    8.11
  -2  13  11  188.25    8.76
  -2  13  10    0.62    0.41
  -2  13  10    0.60    0.61
  -2  13   9  139.38    7.48
  -2  13   9  141.27    7.99
   2 -13  -8   23.34    3.36
  -2  13   8   21.81    3.10
  -2  13   8   21.88    2.99
   2 -13  -7    6.65    1.72
  -2  13   7    7.60    1.61
  -2  13   6   27.18    3.44
   2 -13  -6   24.11    3.37
  -2  13   6   26.80    3.31
   2 -13  -5   86.82    6.54
  -2  13   5   89.28    6.27
  -2  13   5   85.40    6.23
   2 -13  -4  220.80   10.41
  -2  13   4  225.79   10.07
  -2  13   4  228.31   10.32
   2 -13  -3    1.08    0.83
  -2  13   3   -0.56    0.73
  -2  13   3    1.71    0.67
   2 -13  -2    1.52    0.80
  -2  13   2    5.79    1.65
  -2  13   2    3.75    1.39
  -2  13   1  631.01   17.33
   2 -13  -1  630.63   17.06
  -2  13   0  289.62   11.57
  -2  13  -1   62.79    5.50
  -2  13  -2  184.80    9.28
  -2  13  -3  107.44    6.96
  -2  13  -4  165.67    8.48
  -2  13  -5   43.69    4.15
  -2  13  -6   22.25    2.81
  -2  13  -6   22.82    2.55
  -2  13  -7  322.51    9.95
  -2  13  -8  132.51    5.78
   2 -13   8  124.37    6.03
   2 -14 -14    2.11    0.76
  -2  14  13    0.54    0.40
   2 -14 -13    0.51    0.48
   2 -14 -12   24.34    2.84
  -2  14  12   23.23    2.44
   2 -14 -11    5.04    1.27
  -2  14  11    5.40    1.21
   2 -14 -10    1.20    0.43
  -2  14  10    1.33    0.33
   2 -14  -9    0.10    0.43
  -2  14   9    0.37    0.15
   2 -14  -8  147.14    7.90
  -2  14   8  148.18    7.33
   2 -14  -7  186.50    8.85
  -2  14   7  178.25    8.23
   2 -14  -6    0.64    0.47
  -2  14   6    0.23    0.43
  -2  14   5  157.57    7.87
  -2  14   5  145.98    7.43
   2 -14  -5  148.49    7.89
   2 -14  -4  102.24    6.56
  -2  14   4   97.93    6.20
  -2  14   4  105.74    6.46
   2 -14  -3  600.61   15.78
  -2  14   3  570.53   15.16
   2 -14  -2    1.52    0.86
  -2  14   2    4.79    1.28
  -2  14   1   69.58    5.28
   2 -14  -1   69.24    5.20
  -2  14   0  191.54    8.88
  -2  14   0  170.71    8.18
  -2  14  -1   48.24    4.40
  -2  14  -2    5.22    1.35
  -2  14  -3  325.68   10.84
  -2  14  -4  158.21    7.21
  -2  14  -5  162.67    6.25
  -2  14  -5  178.45    7.19
  -2  14  -6   -0.24    0.48
   2 -15 -13   12.57    1.62
   2 -15 -12   10.66    1.57
  -2  15  12   11.21    1.39
   2 -15 -11   63.66    4.18
  -2  15  11   59.99    3.55
  -2  15  10   86.30    4.54
   2 -15 -10   88.09    5.14
  -2  15   9   -0.29    0.48
   2 -15  -9    0.28    0.27
   2 -15  -8   60.21    4.48
  -2  15   8   58.26    4.04
  -2  15   7  171.08    7.11
   2 -15  -7  177.11    7.73
   2 -15  -6  222.91    8.78
  -2  15   6  212.46    8.11
   2 -15  -5   19.68    2.59
   2 -15  -4  173.87    7.78
  -2  15   4  163.51    7.06
   2 -15  -3   23.72    2.79
  -2  15   3   19.13    2.47
   2 -15  -2   81.04    5.08
  -2  15   1   14.77    2.17
  -2  15   0  105.37    5.79
  -2  15  -1  366.64   10.56
  -2  15  -2   58.27    4.03
  -2  15  -3    0.60    0.09
  -2  15  -3    2.12    0.62
  -2  15  -4  146.04    5.60
   2 -16 -10  131.84    5.18
   2 -16  -9   72.27    4.00
   2 -16  -8    1.12    0.44
   2 -16  -7    0.03    0.43
   2 -16  -6  107.21    5.23
   2 -16  -5    5.94    1.21
   2 -16  -4    0.46    0.14
  -2  16   3  196.83    6.95
   2 -16  -3  180.32    6.40
  -2  16   2   89.72    4.63
  -2  16   1  109.41    5.00
  -2  16   0    6.59    1.14
  -2  16  -1   34.33    2.56
  -2  16  -1   34.19    2.46
  -3 -17   1   -0.26    0.15
  -3 -17   0    0.00    0.22
  -3 -17  -1    0.06    0.32
  -3 -17  -2   -0.09    0.27
  -3 -17  -3   -0.04    0.11
  -3 -17  -4   -0.59    0.66
  -3 -17  -5   -0.52    0.69
  -3 -17  -6   -0.58    0.48
  -3 -17  -7   -0.37    0.35
   3  17   7   -0.43    0.38
  -3 -17  -8   -0.18    0.40
   3  17   8    0.24    0.20
  -3 -17  -9   -0.55    0.48
   3  17   9   -0.22    0.27
   3  17  10    0.17    0.17
  -3 -16   3   -0.39    0.43
  -3 -16   2   -0.39    0.49
  -3 -16   1    0.30    0.28
  -3 -16   0   -0.14    0.47
  -3 -16  -1   -0.03    0.41
  -3 -16  -2   -1.13    0.85
   3  16   2    0.44    0.41
  -3 -16  -3   -0.24    0.90
  -3 -16  -4   -1.90    1.13
  -3 -16  -5   -0.87    0.83
   3  16   5    0.04    0.42
  -3 -16  -6   -0.05    0.47
   3  16   6    0.18    0.30
  -3 -16  -7    0.29    0.43
  -3 -16  -7    0.11    0.43
   3  16   7    0.31    0.31
  -3 -16  -8    0.40    0.33
  -3 -16  -8   -0.47    0.62
   3  16   8    0.50    0.39
  -3 -16  -9    0.33    0.31
  -3 -16  -9   -0.47    0.49
   3  16   9   -0.57    0.50
  -3 -16 -10   -0.49    0.43
  -3 -16 -10   -0.24    0.26
   3  16  10   -0.18    0.34
   3  16  11   -0.32    0.27
  -3 -16 -11    0.15    0.06
   3  16  12   -0.09    0.14
   3  15  -6   -0.18    0.23
  -3 -15   5   -0.16    0.11
  -3 -15   4    0.14    0.36
  -3 -15   3   -0.45    0.50
  -3 -15   2    0.03    0.33
  -3 -15   1    0.21    0.45
   3  15   0    0.35    0.35
  -3 -15   0    0.26    0.46
  -3 -15  -1   -0.03    0.72
  -3 -15  -2   -0.39    0.82
  -3 -15  -3   -0.63    0.53
  -3 -15  -3    0.45    0.89
   3  15   3    0.42    0.49
  -3 -15  -4    1.19    0.91
  -3 -15  -4    0.51    0.39
   3  15   4   -0.02    0.33
  -3 -15  -5    0.49    0.32
  -3 -15  -5    0.31    0.47
   3  15   5    0.73    0.84
  -3 -15  -6    0.05    0.45
  -3 -15  -6   -0.27    0.69
   3  15   6    0.64    0.59
  -3 -15  -7    0.03    0.30
  -3 -15  -7   -0.28    0.44
   3  15   7    0.32    0.54
  -3 -15  -8   -0.63    0.52
   3  15   8    0.02    0.43
  -3 -15  -8   -0.55    0.79
  -3 -15  -9   -0.38    0.46
  -3 -15  -9   -0.56    0.65
   3  15   9   -0.28    0.54
  -3 -15  -9   -0.68    0.54
  -3 -15 -10   -0.19    0.50
   3  15  10    0.18    0.18
  -3 -15 -10   -0.95    0.90
  -3 -15 -10   -1.14    0.63
  -3 -15 -11    0.32    0.29
  -3 -15 -11    0.15    0.32
   3  15  11   -0.36    0.35
  -3 -15 -12   -0.31    0.44
  -3 -15 -12   -0.22    0.25
   3  15  12    0.06    0.27
  -3 -15 -13    0.21    0.20
   3  15  13    0.34    0.24
  -3 -15 -13    0.48    0.34
  -3 -15 -14   -0.31    0.27
   3  15  14    0.22    0.28
  -3 -15 -14    0.15    0.32
   3  14  -8   -0.17    0.35
   3  14  -7    0.84    0.62
  -3 -14   7    0.53    0.39
  -3 -14   6   -0.84    0.66
  -3 -14   5   -0.61    0.62
  -3 -14   4   -0.57    0.51
  -3 -14   3   -0.08    0.35
   3  14  -2   -0.49    0.34
  -3 -14   2   -0.11    0.43
   3  14  -1   -0.46    0.28
  -3 -14   1   -1.24    1.41
  -3 -14   0   -0.23    0.78
  -3 -14  -1    0.22    0.21
  -3 -14  -1    1.07    0.84
  -3 -14  -2   -0.08    0.93
  -3 -14  -2    0.24    0.54
   3  14   2   -0.10    0.28
  -3 -14  -3    0.73    0.73
  -3 -14  -3   -0.11    0.45
   3  14   3   -1.04    0.77
   3  14   4    0.68    0.55
  -3 -14  -4   -0.12    0.42
  -3 -14  -4    0.74    0.70
  -3 -14  -5    0.54    0.71
   3  14   5   -0.12    0.45
  -3 -14  -5   -0.70    0.83
  -3 -14  -6   -0.58    0.95
  -3 -14  -6   -0.26    0.65
   3  14   6    0.58    0.54
  -3 -14  -7   -0.16    0.73
  -3 -14  -7   -0.59    0.49
  -3 -14  -7   -0.83    0.81
   3  14   7   -0.55    0.47
   3  14   8   -0.61    0.81
  -3 -14  -8   -0.76    1.04
  -3 -14  -8   -1.24    0.98
  -3 -14  -9   -0.41    0.46
  -3 -14  -9   -0.84    0.87
   3  14   9    0.76    0.83
  -3 -14 -10   -0.78    0.70
  -3 -14 -10   -1.02    0.81
   3  14  10   -0.30    0.47
   3  14  11   -0.49    0.47
  -3 -14 -11   -0.53    0.70
  -3 -14 -12    0.18    0.36
   3  14  12    0.56    0.48
  -3 -14 -13    0.77    0.47
   3  14  13   -0.23    0.12
  -3 -14 -14   -0.27    0.38
   3  14  14   -0.43    0.40
  -3 -14 -15   -0.13    0.34
   3  14  15   -0.46    0.44
  -3 -14 -16   -0.50    0.41
  -3 -13   9    0.27    0.40
   3  13  -9   -0.37    0.21
   3  13  -8    0.31    0.43
  -3 -13   8    0.36    0.46
  -3 -13   7   -0.97    1.01
  -3 -13   7    0.61    0.50
  -3 -13   6   -0.96    0.83
  -3 -13   5   -0.22    0.45
  -3 -13   4    0.68    0.34
   3  13  -3    0.41    0.48
  -3 -13   3   -0.31    0.45
  -3 -13   2   -0.46    1.07
   3  13  -2   -0.80    0.62
  -3 -13   1   -0.06    0.18
  -3 -13   0    0.10    0.16
  -3 -13   0   -0.28    1.19
  -3 -13  -1   -0.31    0.49
   3  13   1    0.36    0.31
  -3 -13  -2   -0.61    0.88
   3  13   2   -0.81    0.78
  -3 -13  -2   -0.70    0.98
  -3 -13  -3   -0.34    0.03
  -3 -13  -3   -0.74    1.06
   3  13   3   -0.28    0.53
  -3 -13  -4   -0.03    0.35
   3  13   4    0.32    0.41
  -3 -13  -4   -1.02    1.07
  -3 -13  -5   -0.20    0.43
   3  13   5    0.46    0.20
  -3 -13  -5   -1.13    1.06
  -3 -13  -5   -1.42    1.28
  -3 -13  -6   -0.97    1.04
  -3 -13  -6   -0.52    1.01
   3  13   6    0.03    0.51
  -3 -13  -7   -0.17    0.62
  -3 -13  -7   -0.60    0.87
   3  13   7    0.03    0.37
  -3 -13  -8   -0.07    0.37
  -3 -13  -8   -0.33    0.70
   3  13   8    0.46    0.58
  -3 -13  -9   -0.31    0.67
  -3 -13  -9   -0.04    0.18
   3  13   9    0.19    0.44
  -3 -13 -10   -0.75    1.05
  -3 -13 -10    1.58    0.95
  -3 -13 -11    0.21    0.55
  -3 -13 -12   -0.41    0.42
  -3 -13 -13   -0.25    0.17
  -3 -13 -14    0.02    0.26
  -3 -13 -15   -0.04    0.38
  -3 -13 -16   -0.34    0.51
  -3 -13 -17   -0.07    0.24
   3  12 -11   -0.90    0.63
  -3 -12  11   -1.11    0.73
   3  12 -10   -0.70    0.58
  -3 -12  10    0.56    0.61
   3  12  -9   -0.30    0.52
  -3 -12   9   -0.14    0.37
  -3 -12   8   -0.32    0.48
  -3 -12   8   -0.47    0.82
  -3 -12   7   -0.46    0.85
  -3 -12   6    0.40    0.14
  -3 -12   5   -0.61    0.95
  -3 -12   4   -0.87    0.92
   3  12  -3    0.08    0.24
  -3 -12   3    0.31    0.32
  -3 -12   2   -0.09    0.20
  -3 -12   1   -0.11    0.45
  -3 -12   1    0.06    0.49
   3  12   0   -0.15    0.17
  -3 -12   0   -0.15    0.43
  -3 -12  -1   -0.27    0.23
  -3 -12  -1   -0.31    1.14
   3  12   1   -0.26    0.35
  -3 -12  -2    0.27    0.51
  -3 -12  -2   -0.78    1.00
   3  12   2   -0.04    0.31
   3  12   3    0.25    0.39
  -3 -12  -3    0.08    0.46
  -3 -12  -3   -1.21    1.26
  -3 -12  -4    0.13    0.32
  -3 -12  -4   -0.71    1.33
   3  12   4    0.01    0.22
  -3 -12  -4   -1.04    1.02
   3  12   5    0.73    0.63
  -3 -12  -5    0.35    0.34
  -3 -12  -6    0.74    0.68
  -3 -12  -6   -0.70    0.81
   3  12   6   -0.13    0.43
  -3 -12  -7    0.45    0.55
  -3 -12  -7    0.86    0.65
  -3 -12  -8   -0.55    0.85
  -3 -12  -8    0.03    0.62
  -3 -12  -9   -0.60    0.86
  -3 -12  -9   -0.98    1.03
  -3 -12 -10   -0.40    0.38
  -3 -12 -10    0.17    0.62
  -3 -12 -11    0.94    0.97
  -3 -12 -11    1.11    1.01
  -3 -12 -12    0.81    0.78
  -3 -12 -12    0.17    0.38
  -3 -12 -13   -0.90    0.77
  -3 -12 -14   -0.43    0.69
  -3 -12 -15    0.67    0.52
  -3 -12 -16   -0.26    0.54
  -3 -12 -17   -0.25    0.36
  -3 -11  12   -1.05    0.78
   3  11 -12   -0.71    0.67
   3  11 -11   -0.69    0.59
  -3 -11  11   -0.86    0.72
   3  11 -10   -0.36    0.59
  -3 -11  10   -0.04    0.38
   3  11  -9   -0.07    0.63
  -3 -11   9   -0.17    0.39
  -3 -11   8    0.34    0.52
  -3 -11   7    0.04    0.49
  -3 -11   6    0.43    0.86
  -3 -11   5    0.26    0.34
  -3 -11   4    0.67    0.85
  -3 -11   3   -0.06    0.49
  -3 -11   2    0.14    0.21
  -3 -11   2   -0.09    0.36
  -3 -11   1   -0.29    0.62
  -3 -11   1    0.07    0.62
   3  11  -1   -0.53    0.51
  -3 -11   0   -0.58    0.53
   3  11   0    1.08    0.79
  -3 -11   0    0.19    0.59
  -3 -11  -1   -0.45    0.52
  -3 -11  -1   -0.38    0.71
   3  11   1   -0.49    0.51
   3  11   2    0.49    0.78
  -3 -11  -2   -0.80    0.70
  -3 -11  -2   -1.26    1.17
  -3 -11  -3   -0.69    0.96
  -3 -11  -3    0.33    0.69
   3  11   3    0.57    0.69
  -3 -11  -3   -0.69    0.95
  -3 -11  -4   -0.60    0.75
   3  11   4    0.42    0.39
  -3 -11  -4   -0.58    0.92
   3  11   5   -0.57    0.86
  -3 -11  -5   -0.76    1.09
  -3 -11  -5   -1.23    1.26
  -3 -11  -6   -0.93    1.04
  -3 -11  -6   -0.71    0.86
  -3 -11  -6   -0.70    1.09
  -3 -11  -7   -0.38    0.58
  -3 -11  -7    0.03    0.64
  -3 -11  -7   -0.40    0.45
  -3 -11  -8    0.43    0.42
  -3 -11  -8   -0.11    0.60
  -3 -11  -8   -0.20    0.51
  -3 -11  -9    0.14    0.56
  -3 -11  -9    1.17    0.95
  -3 -11 -10    1.07    0.63
   3  11  10    0.19    0.66
  -3 -11 -10    0.23    0.83
  -3 -11 -11    0.79    0.71
   3  11  11    0.73    0.90
  -3 -11 -11   -0.76    0.76
   3  11  12    0.59    0.63
  -3 -11 -12   -1.21    1.21
  -3 -11 -12   -0.46    0.35
  -3 -11 -13   -0.48    0.63
  -3 -11 -13    1.08    0.74
   3  11  13   -0.38    0.55
  -3 -11 -14   -0.11    0.81
   3  11  14   -0.11    0.17
  -3 -11 -14   -0.81    0.78
  -3 -11 -15    0.07    0.31
   3  11  15    0.27    0.44
   3  11  16   -0.72    0.42
  -3 -11 -16   -0.22    0.54
  -3 -11 -17   -0.01    0.39
  -3 -11 -18   -0.28    0.15
   3  10 -13   -0.69    0.65
   3  10 -12   -0.43    0.80
  -3 -10  12   -0.13    0.41
   3  10 -11   -0.18    0.52
  -3 -10  11    0.61    0.42
   3  10 -10    0.44    0.97
  -3 -10  10    0.15    0.71
  -3 -10   9   -0.50    1.06
  -3 -10   9    0.14    0.73
  -3 -10   8    0.39    0.59
  -3 -10   7   -0.25    0.31
  -3 -10   6   -0.38    0.58
  -3 -10   5   -0.08    0.32
  -3 -10   4    0.18    0.60
  -3 -10   3    0.06    0.47
  -3 -10   3   -0.92    0.97
   3  10  -2    0.65    0.90
  -3 -10   2    0.21    0.55
   3  10  -1    1.51    1.88
   3  10   0   -0.43    0.94
   3  10   0    1.25    1.58
   3  10   1   -3.01    2.06
   3  10   1   -0.29    0.63
   3  10   2    0.76    0.98
   3  10   3   -0.58    1.08
   3  10   4    0.47    0.93
   3  10   5    0.44    1.05
   3  10   6    0.17    0.77
   3  10   7    1.01    1.05
  -3 -10  -7   -0.02    0.55
  -3 -10  -8    0.01    0.47
   3  10   8   -0.14    0.36
  -3 -10  -8    0.12    0.50
  -3 -10  -9    0.53    0.05
   3  10   9    0.01    0.72
  -3 -10  -9   -0.78    0.92
  -3 -10 -10   -0.02    0.26
  -3 -10 -10   -0.72    1.00
   3  10  10   -0.42    0.72
  -3 -10 -11   -1.39    1.22
  -3 -10 -11    0.03    0.58
   3  10  11   -0.60    0.73
  -3 -10 -12   -0.59    0.79
  -3 -10 -12   -0.03    0.24
   3  10  12   -0.46    0.84
  -3 -10 -13    0.70    0.76
   3  10  13   -0.59    0.86
  -3 -10 -13    0.03    0.63
  -3 -10 -14   -0.03    0.82
   3  10  14   -0.77    0.90
  -3 -10 -14    0.30    0.47
  -3 -10 -15   -0.63    0.95
   3  10  15    0.09    0.64
  -3 -10 -15   -1.13    0.99
  -3 -10 -16   -0.44    0.44
   3  10  16    0.32    0.15
  -3 -10 -17   -0.18    0.27
   3  10  17    0.03    0.53
   3  10  18   -0.01    0.21
  -3 -10 -18   -0.86    0.62
   3   9 -14    0.36    0.30
  -3  -9  13   -0.17    0.42
   3   9 -13    0.08    0.41
   3   9 -12    0.85    0.46
  -3  -9  12   -0.29    0.37
   3   9 -11    1.49    1.15
  -3  -9  11   -0.33    0.23
   3   9 -10    0.84    0.45
  -3  -9  10   -0.03    0.18
  -3  -9   9    0.29    0.45
  -3  -9   9    0.07    0.32
  -3  -9   8    0.20    0.25
  -3  -9   7   -0.73    0.92
  -3  -9   6    0.22    0.38
  -3  -9   5   -0.41    0.73
   3   9  -4    0.07    0.65
   3   9  -3   -0.21    0.79
   3   9  -2    0.08    0.72
   3   9  -1    1.59    1.84
   3   9   0   -2.30    1.71
   3   9   0   -0.04    0.43
   3   9   1    0.19    1.48
   3   9   1   -0.52    0.96
   3   9   2    0.08    0.68
   3   9   3    0.77    1.46
   3   9   4    0.14    0.68
   3   9   5    0.04    0.65
   3   9   5    0.48    0.86
   3   9   6   -0.79    1.26
   3   9   6   -0.77    0.71
   3   9   7   -0.07    0.79
   3   9   7   -1.06    1.11
   3   9   8    0.80    1.66
   3   9   8   -0.10    0.80
  -3  -9  -9   -0.06    0.55
   3   9   9   -0.39    0.55
   3   9   9    0.73    0.88
  -3  -9 -10   -0.10    0.23
   3   9  10    0.17    0.14
  -3  -9 -10   -0.14    0.51
  -3  -9 -11   -0.09    0.72
  -3  -9 -11    1.22    0.74
   3   9  11   -0.22    0.46
  -3  -9 -12   -0.19    0.34
  -3  -9 -12   -0.52    0.52
   3   9  12   -0.01    0.73
  -3  -9 -13   -0.94    0.97
  -3  -9 -13   -0.09    0.55
   3   9  13   -0.17    0.41
  -3  -9 -14   -0.38    0.87
  -3  -9 -14    0.40    0.55
   3   9  14    0.52    0.67
  -3  -9 -15   -0.66    0.89
   3   9  15    0.39    0.52
  -3  -9 -15   -0.21    0.36
  -3  -9 -16    0.06    0.28
  -3  -9 -16   -0.65    0.32
   3   9  16    0.22    0.53
  -3  -9 -17   -1.24    0.94
   3   9  17    0.03    0.44
  -3  -9 -18    0.45    0.23
   3   9  18   -0.20    0.41
  -3  -9 -19   -0.21    0.12
   3   9  19    0.44    0.42
   3   8 -15    1.42    0.91
   3   8 -14   -0.43    0.51
   3   8 -13   -0.43    0.99
  -3  -8  13    0.51    0.65
  -3  -8  12   -0.09    0.73
   3   8 -12   -0.11    0.28
   3   8 -11    0.01    0.53
  -3  -8  11   -0.40    0.79
  -3  -8  10   -0.47    0.90
  -3  -8  10   -0.64    1.00
  -3  -8   9   -0.19    0.46
  -3  -8   8    0.55    0.99
  -3  -8   7    0.32    0.62
   3   8  -6    1.36    1.84
  -3  -8   6   -3.14    1.88
   3   8  -5    0.11    0.78
  -3  -8   5   -0.90    0.98
   3   8  -4   -0.09    0.74
  -3  -8   4    0.92    1.26
   3   8  -3    0.14    0.65
   3   8  -2    0.05    0.78
   3   8  -1   -3.14    1.96
   3   8  -1    0.93    1.21
   3   8   0    0.87    0.96
   3   8   0   -1.05    1.15
   3   8   1   -0.34    0.56
   3   8   1   -0.88    1.47
   3   8   2    0.85    1.28
   3   8   3   -0.23    1.04
   3   8   3    0.90    1.75
   3   8   4    0.34    1.11
   3   8   4   -0.15    0.38
   3   8   5   -0.26    0.96
   3   8   5   -0.19    0.62
   3   8   6    0.14    1.16
   3   8   6    0.65    0.68
   3   8   7   -0.22    0.97
   3   8   7    1.05    1.05
   3   8   8    0.99    1.64
   3   8   8   -0.38    1.10
   3   8   9    0.00    1.05
   3   8   9    0.93    1.52
  -3  -8 -10   -0.80    0.95
   3   8  10    0.13    0.24
   3   8  10   -1.30    1.25
   3   8  11    0.20    0.40
  -3  -8 -11   -0.17    0.43
  -3  -8 -11    0.17    0.71
   3   8  12    0.04    0.60
  -3  -8 -12    1.39    1.06
  -3  -8 -12    0.46    0.67
  -3  -8 -13    0.32    0.47
  -3  -8 -13    1.47    1.05
   3   8  13    0.47    0.39
  -3  -8 -14    0.07    0.51
   3   8  14   -1.01    0.92
  -3  -8 -14   -0.57    1.26
  -3  -8 -15   -0.13    0.28
   3   8  15    0.26    0.75
  -3  -8 -15    1.04    0.76
  -3  -8 -16   -0.36    0.64
   3   8  16   -0.24    0.30
  -3  -8 -17    0.17    0.54
  -3  -8 -17   -0.69    0.50
  -3  -8 -18   -1.05    0.80
   3   8  18    0.24    0.38
  -3  -8 -19   -0.12    0.29
   3   8  19    0.06    0.31
   3   7 -16    0.09    0.18
   3   7 -15   -0.20    0.48
   3   7 -14   -0.79    0.77
   3   7 -13   -1.27    1.13
  -3  -7  13   -0.70    0.88
   3   7 -12   -1.02    1.05
  -3  -7  12   -0.06    0.55
   3   7 -11    0.05    0.68
  -3  -7  11    0.28    0.52
  -3  -7  10   -0.44    0.88
  -3  -7  10   -0.31    0.48
  -3  -7   9   -0.48    0.43
  -3  -7   9   -0.31    0.34
  -3  -7   8    0.04    0.32
   3   7  -7    1.27    1.46
  -3  -7   7    1.12    1.46
   3   7  -6    0.25    0.65
  -3  -7   6    1.18    1.39
   3   7  -5    0.64    0.71
  -3  -7   5   -0.36    0.60
   3   7  -4   -0.51    1.07
  -3  -7   4    1.12    1.38
   3   7  -3    0.26    0.67
  -3  -7   3   -0.77    1.28
   3   7  -2   -0.57    1.06
  -3  -7   2    0.47    0.73
   3   7  -1    0.30    0.75
   3   7  -1    0.09    0.47
   3   7   0   -0.19    0.79
   3   7   0    1.01    1.21
   3   7   1    0.25    0.89
   3   7   1   -0.42    1.15
   3   7   2    0.62    1.27
   3   7   2   -0.67    0.71
   3   7   2   -0.06    0.76
   3   7   3    0.07    1.04
   3   7   3    0.43    1.37
   3   7   4    0.29    0.32
   3   7   4   -0.47    1.07
   3   7   5   -0.29    0.78
   3   7   5    0.52    1.03
   3   7   6    0.35    0.60
   3   7   6    0.12    0.80
   3   7   7   -0.19    0.94
   3   7   7    0.48    0.80
   3   7   8    0.27    0.68
   3   7   8    0.55    1.01
   3   7   9   -0.05    1.23
   3   7   9    0.21    0.72
   3   7  10   -1.73    1.38
   3   7  10    0.50    0.73
  -3  -7 -11   -0.28    0.23
   3   7  11    0.28    0.55
   3   7  11    0.35    0.35
  -3  -7 -11   -0.96    1.00
  -3  -7 -12    0.64    0.72
   3   7  12    0.51    0.52
  -3  -7 -12   -0.71    0.80
  -3  -7 -13    0.13    0.27
  -3  -7 -13    0.69    0.26
   3   7  13    0.39    0.72
   3   7  14    0.28    0.23
  -3  -7 -14   -0.24    0.57
  -3  -7 -14   -1.13    1.00
  -3  -7 -15   -0.74    0.64
   3   7  15    0.08    0.35
  -3  -7 -15   -1.17    1.10
  -3  -7 -16    0.30    0.49
   3   7  16   -0.60    0.78
  -3  -7 -16   -0.86    0.83
  -3  -7 -17    1.16    0.85
  -3  -7 -17    0.40    0.49
   3   7  17   -0.15    0.37
  -3  -7 -18    0.01    0.22
   3   7  18    0.27    0.48
   3   7  19    0.02    0.13
   3   6 -17   -0.62    0.39
   3   6 -16    0.59    0.39
   3   6 -15    0.06    0.32
  -3  -6  14   -1.42    1.14
  -3  -6  14    0.81    0.90
   3   6 -14   -0.93    1.13
   3   6 -13   -0.12    0.29
  -3  -6  13   -0.83    1.15
   3   6 -12   -0.63    0.77
  -3  -6  12    0.00    0.31
   3   6 -11   -0.68    0.77
  -3  -6  11   -0.12    0.32
  -3  -6  10   -0.04    0.48
  -3  -6  10   -0.55    1.01
  -3  -6   9    0.54    0.79
  -3  -6   9   -0.32    0.84
  -3  -6   8   -0.65    1.21
   3   6  -8   -0.22    1.05
  -3  -6   7   -0.93    1.32
   3   6  -7   -0.54    1.21
  -3  -6   6   -0.32    0.38
   3   6  -6   -0.23    0.47
   3   6  -5   -0.09    0.13
  -3  -6   5    0.13    0.88
   3   6  -4    0.44    0.67
  -3  -6   4    0.07    0.68
   3   6  -3    0.39    0.81
  -3  -6   3    0.45    0.42
   3   6  -2   -0.53    0.76
  -3  -6   2   -1.09    1.15
  -3  -6   2   -0.55    0.63
   3   6  -1    0.80    0.93
  -3  -6   1   -0.55    0.98
   3   6  -1    0.70    0.93
  -3  -6   1   -0.13    0.54
   3   6   0    0.88    0.85
   3   6   0    0.48    0.99
  -3  -6   0    0.20    0.38
   3   6   1    0.28    0.46
   3   6   1    1.78    1.38
   3   6   1    0.27    0.98
  -3  -6  -1    0.08    0.36
   3   6   2    0.59    0.83
   3   6   2    0.24    0.21
   3   6   3   -0.38    0.85
   3   6   3    0.51    0.51
   3   6   4    0.13    0.62
   3   6   4    0.26    0.53
   3   6   5   -0.07    0.48
   3   6   5    0.02    0.20
   3   6   6   -0.34    0.77
   3   6   6   -0.15    0.28
   3   6   7    0.08    0.82
   3   6   8    0.47    0.93
   3   6   9   -0.53    0.75
   3   6  10    0.58    0.55
  -3  -6 -10   -1.39    1.30
   3   6  11    0.03    0.77
  -3  -6 -11    1.11    1.64
  -3  -6 -12   -0.03    0.41
  -3  -6 -13    1.26    1.06
   3   6  13    0.69    0.80
  -3  -6 -14   -0.03    0.62
  -3  -6 -14    0.66    0.67
   3   6  14   -0.46    0.68
   3   6  15   -0.27    0.61
  -3  -6 -15    0.24    0.36
  -3  -6 -15   -0.08    0.25
  -3  -6 -16   -0.75    0.54
  -3  -6 -16   -0.64    1.04
   3   6  16    0.27    0.41
  -3  -6 -17    0.06    0.39
   3   6  17   -0.35    0.13
  -3  -6 -18   -1.72    1.02
   3   6  18    0.91    0.65
  -3  -6 -19    0.34    0.43
   3   6  19   -0.34    0.38
   3   6  20    0.31    0.30
   3   5 -17   -0.67    0.64
   3   5 -16   -0.24    0.52
   3   5 -15   -0.29    0.47
  -3  -5  15   -0.68    0.71
   3   5 -14    0.03    0.46
  -3  -5  14    0.22    0.04
   3   5 -13   -0.11    0.32
  -3  -5  13    0.19    0.27
   3   5 -12   -1.15    1.19
  -3  -5  12    0.08    0.78
   3   5 -11    0.58    0.58
  -3  -5  11   -0.65    0.35
  -3  -5  10   -0.34    0.88
  -3  -5  10    0.33    0.35
  -3  -5   9   -0.63    0.91
   3   5  -9   -0.68    0.89
  -3  -5   8   -0.62    0.86
   3   5  -8    0.60    0.82
   3   5  -7   -0.47    1.09
  -3  -5   7   -0.27    0.63
  -3  -5   6    0.55    0.86
   3   5  -6    0.59    0.85
  -3  -5   5   -0.46    0.68
  -3  -5   5    0.01    0.82
   3   5  -5    0.64    0.77
  -3  -5   4   -0.15    0.30
  -3  -5   4   -0.61    0.69
   3   5  -4    0.54    0.67
   3   5  -3    0.38    0.60
  -3  -5   3   -0.43    0.75
   3   5  -2    0.46    0.90
  -3  -5   2    0.30    0.87
  -3  -5   2    0.63    0.82
   3   5  -1    0.21    0.44
   3   5  -1    0.40    0.51
  -3  -5   1    0.08    0.35
  -3  -5   1    0.37    0.45
   3   5   0    0.20    0.42
   3   5   0    1.13    0.81
  -3  -5   0    0.46    0.67
   3   5   0   -0.24    0.76
   3   5   1    0.20    0.47
  -3  -5  -1    0.02    0.39
   3   5   1   -0.45    0.57
   3   5   1    0.20    0.41
   3   5   2    0.05    0.80
   3   5   2    0.29    0.89
   3   5   3   -0.21    0.57
   3   5   3    0.41    0.70
   3   5   4   -0.66    0.74
   3   5   4   -0.19    1.03
   3   5   5   -0.37    0.64
   3   5   6    0.41    0.18
  -3  -5  -7   -0.03    0.29
   3   5   7    0.33    0.51
   3   5   8   -0.17    0.43
   3   5   9   -0.39    0.78
  -3  -5  -9   -0.38    0.58
   3   5  10    0.42    0.58
  -3  -5 -10    0.70    0.67
   3   5  11   -0.09    1.06
  -3  -5 -11   -1.52    1.85
  -3  -5 -12    0.22    0.47
  -3  -5 -13   -0.96    0.92
  -3  -5 -14    0.19    0.09
  -3  -5 -15    0.01    0.64
  -3  -5 -15   -0.01    0.56
   3   5  16    0.70    0.84
  -3  -5 -16    0.61    0.67
  -3  -5 -17    0.30    0.29
   3   5  17    0.18    0.12
  -3  -5 -18   -0.54    0.66
   3   5  18    0.54    0.51
  -3  -5 -19    0.03    0.51
   3   5  19   -0.02    0.25
   3   5  20    0.21    0.31
   3   4 -18    0.03    0.39
   3   4 -17   -0.29    0.39
   3   4 -16   -0.61    0.92
   3   4 -15   -0.26    1.20
  -3  -4  15    0.27    0.26
  -3  -4  14   -0.32    0.68
   3   4 -14    0.69    0.78
   3   4 -13    0.03    0.15
  -3  -4  13   -0.49    0.90
   3   4 -12   -0.60    0.92
  -3  -4  12   -0.29    0.77
   3   4 -11    0.30    0.13
  -3  -4  11    0.09    0.35
   3   4 -10    1.17    0.76
  -3  -4  10    0.01    0.33
   3   4 -10    1.01    0.60
   3   4  -9   -1.90    1.30
   3   4  -8   -0.35    0.64
   3   4  -7    0.57    0.55
   3   4  -6   -0.30    0.59
  -3  -4   5   -0.01    0.06
   3   4  -5   -0.77    0.63
   3   4  -4   -0.31    0.37
  -3  -4   4    0.02    0.04
  -3  -4   4    0.02    0.09
  -3  -4   3   -0.56    0.74
  -3  -4   3    0.16    0.21
   3   4  -3   -0.55    0.79
   3   4  -2   -0.63    0.75
  -3  -4   2    0.15    0.20
  -3  -4   2    0.23    0.46
   3   4  -1   -0.16    0.33
  -3  -4   1   -0.76    0.95
  -3  -4   1    0.01    0.07
  -3  -4   1    0.06    0.78
   3   4  -1   -0.07    0.49
   3   4   0    0.55    0.55
  -3  -4   0    0.39    0.35
  -3  -4   0    0.06    0.65
   3   4   0    0.29    0.74
   3   4   0   -0.19    0.29
   3   4   1    1.24    0.93
   3   4   1    0.38    0.65
   3   4   1    1.44    0.82
  -3  -4  -1    0.48    0.46
   3   4   2    0.07    0.54
   3   4   2   -0.01    0.45
   3   4   3    0.23    0.50
  -3  -4  -3    0.35    0.28
  -3  -4  -4    0.11    0.27
   3   4   4   -0.01    0.31
   3   4   5    0.43    0.37
  -3  -4  -5    0.21    0.25
  -3  -4  -5   -0.20    0.52
   3   4   6    0.17    1.09
  -3  -4  -6    0.13    0.38
  -3  -4  -7   -0.18    0.26
   3   4   7    0.34    0.42
   3   4   8    0.36    0.49
  -3  -4  -8   -0.10    0.55
  -3  -4  -9    0.83    1.16
   3   4   9   -0.45    0.40
   3   4  10   -0.34    0.80
  -3  -4 -10   -0.20    1.30
  -3  -4 -11   -1.42    1.19
   3   4  11    0.64    0.96
  -3  -4 -12   -0.75    0.89
  -3  -4 -12    0.02    0.39
  -3  -4 -13    0.58    0.90
  -3  -4 -13   -0.23    0.45
  -3  -4 -14    0.11    0.31
  -3  -4 -15    0.32    0.80
  -3  -4 -16   -0.16    0.31
  -3  -4 -17   -0.53    0.15
  -3  -4 -18   -0.33    0.46
   3   4  18   -0.22    0.61
   3   4  19   -0.22    0.19
  -3  -4 -19   -0.15    0.52
   3   4  20    0.43    0.47
   3   3 -18    0.18    0.33
   3   3 -17    0.38    0.51
  -3  -3  16    0.13    0.50
   3   3 -16   -0.57    0.51
   3   3 -15   -1.53    1.30
  -3  -3  15   -0.25    0.68
  -3  -3  14   -0.36    0.24
   3   3 -14    1.63    1.30
   3   3 -13    0.00    0.36
  -3  -3  13   -0.20    0.61
   3   3 -12    0.18    0.26
  -3  -3  12    0.47    0.75
   3   3 -11   -0.14    0.45
  -3  -3  11   -0.14    0.58
   3   3 -10   -0.06    0.24
   3   3  -9   -0.43    0.28
   3   3  -8    0.27    0.19
   3   3  -7    0.36    0.45
   3   3  -6   -0.02    0.45
   3   3  -5   -0.24    0.47
  -3  -3   5   -0.25    0.29
  -3  -3   4   -0.18    0.26
   3   3  -4    0.12    0.16
   3   3  -3   -0.49    0.50
  -3  -3   3    0.04    0.22
  -3  -3   2    0.72    0.56
  -3  -3   2    0.97    0.82
  -3  -3   2    0.13    0.25
   3   3  -2    0.07    0.35
   3   3  -1    0.46    0.64
  -3  -3   1   -0.38    0.49
   3   3  -1    0.26    0.15
  -3  -3   1   -0.03    0.17
  -3  -3   1    0.38    0.56
   3   3  -1    0.05    0.47
  -3  -3   0    0.80    0.86
   3   3   0    1.17    0.81
  -3  -3   0    0.69    0.68
   3   3   0   -0.10    0.40
  -3  -3   0    0.46    0.26
   3   3   0    0.36    0.60
  -3  -3   0    0.65    0.83
   3   3   1    0.29    0.22
  -3  -3  -1    0.25    0.17
   3   3   1   -0.11    0.44
  -3  -3  -2    0.25    0.37
   3   3   2   -0.15    0.40
  -3  -3  -2   -0.51    0.38
  -3  -3  -3    0.17    0.20
   3   3   3    0.08    0.33
  -3  -3  -3   -0.23    0.33
  -3  -3  -3    0.27    0.23
  -3  -3  -4   -0.27    0.22
  -3  -3  -4    0.40    0.49
   3   3   4    0.47    0.58
  -3  -3  -4    0.00    0.30
   3   3   5    0.49    0.57
  -3  -3  -5   -0.12    0.22
   3   3   6   -0.23    0.52
  -3  -3  -6    0.28    0.38
   3   3   7   -0.16    0.25
  -3  -3  -7    0.45    0.81
  -3  -3  -8   -0.08    0.71
   3   3   8    0.28    0.81
   3   3   9    0.21    0.82
  -3  -3  -9   -0.90    1.26
  -3  -3 -10    0.14    0.47
   3   3  10   -0.19    0.19
  -3  -3 -10   -0.54    0.38
  -3  -3 -11    0.85    1.27
   3   3  11   -0.27    0.56
  -3  -3 -11    0.59    1.47
  -3  -3 -12   -0.29    0.71
  -3  -3 -13    0.16    0.44
  -3  -3 -14   -0.20    0.58
  -3  -3 -15    0.91    0.86
  -3  -3 -15    0.94    0.94
  -3  -3 -16   -1.24    0.80
  -3  -3 -17   -0.01    0.48
  -3  -3 -18   -0.20    0.71
   3   3  18   -0.10    0.66
  -3  -3 -19   -1.29    0.97
   3   3  19   -0.26    0.54
   3   3  20    0.09    0.42
  -3  -2  19   -0.11    0.26
   3   2 -18   -0.88    0.65
  -3  -2  18   -0.92    0.82
   3   2 -17   -0.50    0.61
  -3  -2  17   -0.88    0.84
  -3  -2  16    0.58    0.94
   3   2 -16   -0.02    0.30
   3   2 -15   -0.10    0.71
  -3  -2  15    0.82    0.88
  -3  -2  14   -0.98    1.00
   3   2 -14    0.02    0.26
   3   2 -13    0.51    0.92
   3   2 -12   -0.22    0.30
  -3  -2  12    0.10    0.45
  -3  -2  12    0.77    0.95
   3   2 -11   -0.40    0.79
   3   2 -10   -0.25    0.77
  -3  -2  10   -0.42    1.41
  -3  -2   9   -0.67    0.93
   3   2  -9   -0.10    0.67
  -3  -2   8    0.16    0.69
   3   2  -8   -0.16    0.39
   3   2  -7   -1.23    0.79
   3   2  -7    0.13    0.58
  -3  -2   7   -0.40    0.80
  -3  -2   6   -0.43    0.91
   3   2  -6    0.24    0.48
   3   2  -6   -0.31    0.12
   3   2  -5    0.10    0.28
   3   2  -5    0.17    0.33
  -3  -2   5    0.23    0.55
   3   2  -4    0.05    0.22
   3   2  -4    0.33    0.34
  -3  -2   3    0.64    0.48
   3   2  -3    0.33    0.37
   3   2  -3    0.13    0.26
  -3  -2   2    0.12    0.24
   3   2  -2   -0.06    0.09
  -3  -2   2    0.09    0.19
   3   2  -2    0.20    0.05
   3   2  -1    0.04    0.13
   3   2  -1    0.45    0.43
   3   2  -1    0.32    0.23
  -3  -2   1    0.50    0.40
  -3  -2   1   -0.19    0.72
   3   2  -1    0.83    0.76
  -3  -2   0   -0.27    0.36
   3   2   0   -0.08    0.15
  -3  -2   0    0.08    0.26
   3   2   0    0.08    0.23
   3   2   0   -0.10    0.12
  -3  -2  -1    0.34    0.28
   3   2   1    0.81    0.66
  -3  -2  -2   -0.05    0.31
  -3  -2  -2    0.06    0.23
   3   2   2    0.37    0.45
  -3  -2  -3    0.41    0.33
  -3  -2  -3    0.19    0.20
   3   2   3    0.22    0.30
  -3  -2  -3    0.51    0.28
   3   2   4   -0.08    0.22
  -3  -2  -4    0.06    0.29
  -3  -2  -4   -0.07    0.21
   3   2   5   -0.03    0.18
  -3  -2  -5    0.27    0.48
  -3  -2  -5    0.07    0.39
  -3  -2  -6   -0.05    0.29
   3   2   6    0.36    0.56
  -3  -2  -6    0.55    0.71
  -3  -2  -7    1.03    1.01
  -3  -2  -7   -0.21    0.15
   3   2   7    0.03    0.62
  -3  -2  -8    0.37    0.42
   3   2   8   -0.61    0.91
  -3  -2  -8    0.12    0.61
   3   2   9    0.03    0.69
  -3  -2  -9   -0.16    0.31
  -3  -2  -9    0.04    0.51
   3   2  10   -0.43    0.65
  -3  -2 -10    0.41    0.86
  -3  -2 -10   -0.64    0.84
   3   2  11    0.12    0.38
  -3  -2 -11    0.91    0.91
  -3  -2 -11   -0.37    0.60
  -3  -2 -12    0.15    0.09
  -3  -2 -13   -0.54    0.89
  -3  -2 -14   -0.52    0.32
  -3  -2 -15   -1.03    1.24
  -3  -2 -16   -0.43    0.79
  -3  -2 -16   -1.23    1.14
  -3  -2 -17   -0.71    0.85
  -3  -2 -18   -0.47    0.74
  -3  -2 -19   -0.70    0.40
   3   2  19   -0.36    0.44
  -3  -1  19   -0.54    0.59
   3   1 -18   -0.79    0.77
  -3  -1  18   -0.37    0.50
   3   1 -17   -0.32    0.15
  -3  -1  17   -0.40    0.50
  -3  -1  16   -1.02    0.72
   3   1 -16   -0.27    0.18
  -3  -1  15    0.09    0.43
   3   1 -15   -0.74    0.58
  -3  -1  14   -0.26    0.63
  -3  -1  14   -0.84    1.25
   3   1 -14   -2.10    1.31
  -3  -1  13   -0.75    0.91
   3   1 -13   -0.79    1.05
  -3  -1  13   -0.47    1.05
  -3  -1  12   -0.50    0.82
   3   1 -12    0.48    0.08
  -3  -1  11    1.19    1.50
   3   1 -11    0.01    0.55
  -3  -1  10    0.21    0.53
   3   1 -10   -0.02    0.29
   3   1  -9    0.13    0.69
  -3  -1   9   -0.48    0.68
   3   1  -8   -0.41    0.86
  -3  -1   8    0.40    0.38
  -3  -1   7    0.69    0.83
   3   1  -7   -0.32    0.54
  -3  -1   6    0.32    0.23
   3   1  -6    0.20    0.49
  -3  -1   6   -0.15    0.32
  -3  -1   5   -0.21    0.22
   3   1  -5    0.04    0.48
  -3  -1   5    0.02    0.42
  -3  -1   4   -0.13    0.49
  -3  -1   4    0.10    0.21
   3   1  -4   -0.11    0.41
   3   1  -3    0.13    0.21
  -3  -1   3   -0.21    0.41
   3   1  -2    0.22    0.28
   3   1  -2    0.43    0.28
   3   1  -1   -0.01    0.13
   3   1  -1    0.17    0.37
   3   1  -1    0.25    0.26
   3   1   0    1.27    0.47
   3   1   0    1.06    0.43
  -3  -1   0    0.18    0.34
  -3  -1   0    1.19    0.46
   3   1   1    0.40    0.30
  -3  -1  -1    0.42    0.32
   3   1   2    0.32    0.21
  -3  -1  -2    0.72    0.74
  -3  -1  -2    0.18    0.22
  -3  -1  -3    0.33    0.38
  -3  -1  -3    0.25    0.44
  -3  -1  -3    0.71    0.32
   3   1   3    0.39    0.34
  -3  -1  -3    0.56    0.48
  -3  -1  -4    0.03    0.27
   3   1   4   -0.05    0.25
  -3  -1  -4   -0.03    0.43
  -3  -1  -4    0.38    0.34
   3   1   5   -0.06    0.41
  -3  -1  -5    0.04    0.26
  -3  -1  -5    0.07    0.45
  -3  -1  -5   -0.34    0.18
  -3  -1  -6    0.46    0.30
  -3  -1  -6    0.37    0.49
  -3  -1  -6   -0.04    0.42
  -3  -1  -7    0.22    0.70
  -3  -1  -7    0.69    0.83
  -3  -1  -7    0.62    0.66
  -3  -1  -8   -0.16    0.94
  -3  -1  -8   -0.05    0.64
   3   1   8   -2.59    1.39
   3   1   9   -0.06    0.63
  -3  -1  -9   -0.03    0.30
  -3  -1  -9   -0.02    0.86
   3   1  10   -0.16    0.77
  -3  -1 -10   -0.57    1.10
   3   1  11   -0.04    0.59
  -3  -1 -11   -1.18    1.03
  -3  -1 -11    0.55    0.77
  -3  -1 -12   -0.27    0.55
  -3  -1 -12   -0.39    0.92
  -3  -1 -13   -0.40    0.77
  -3  -1 -13   -0.74    0.99
  -3  -1 -14    0.12    0.45
  -3  -1 -14   -0.28    0.94
  -3  -1 -15   -1.40    1.02
  -3  -1 -16   -1.34    1.02
  -3  -1 -17   -0.74    0.94
  -3  -1 -18   -0.01    0.53
  -3  -1 -19   -0.73    0.42
   3   1  19    0.33    0.25
  -3   0  19    0.62    0.61
  -3   0  18   -0.57    0.19
   3   0 -18    0.22    0.28
   3   0 -17    0.32    0.53
  -3   0  17    0.07    0.51
   3   0 -16   -0.09    0.81
  -3   0  16   -0.45    0.76
  -3   0  15   -0.21    0.67
  -3   0  15   -0.79    1.05
   3   0 -15   -1.00    0.83
   3   0 -14   -0.73    0.55
  -3   0  14   -0.59    0.72
  -3   0  14   -0.66    0.89
   3   0 -13   -0.52    0.92
  -3   0  13   -0.78    0.96
  -3   0  13   -0.88    1.00
  -3   0  12    0.12    0.27
  -3   0  12   -0.91    0.59
   3   0 -12   -1.32    0.72
   3   0 -11   -0.99    1.34
  -3   0  11    0.55    1.11
  -3   0  10    0.67    0.70
   3   0 -10   -0.33    0.77
  -3   0   9    0.76    0.75
   3   0  -9   -0.15    0.95
   3   0  -8    0.23    0.55
  -3   0   8    0.43    1.06
   3   0  -7   -0.22    0.46
  -3   0   7    0.37    0.57
  -3   0   6    0.11    0.29
   3   0  -6   -0.58    0.66
  -3   0   6    0.28    0.51
  -3   0   5    0.24    0.36
  -3   0   5    0.23    0.50
   3   0  -5    0.44    0.20
  -3   0   4   -0.25    0.18
   3   0  -4    0.49    0.64
  -3   0   4    0.10    0.33
   3   0  -3    0.35    0.19
  -3   0   3   -0.02    0.10
  -3   0   3   -0.06    0.51
  -3   0   3    0.14    0.35
  -3   0   2    0.40    0.44
  -3   0   2    0.39    0.50
   3   0  -2    0.38    0.51
  -3   0   2    0.41    0.35
  -3   0   1    0.22    0.20
   3   0  -1   -0.33    0.48
  -3   0   1   -0.21    0.49
   3   0  -1    0.46    0.36
  -3   0   0    0.02    0.20
  -3   0   0   -0.02    0.10
  -3   0   0    0.03    0.15
   3   0   1    0.37    0.21
  -3   0  -1   -0.14    0.19
  -3   0  -1    0.10    0.24
  -3   0  -2   -0.04    0.18
  -3   0  -2    0.03    0.20
  -3   0  -2    0.52    0.59
  -3   0  -2   -0.26    0.33
   3   0   2    0.01    0.06
  -3   0  -3    0.08    0.08
  -3   0  -3    0.08    0.30
  -3   0  -3   -0.05    0.24
  -3   0  -3    0.84    0.57
  -3   0  -3    0.24    0.32
  -3   0  -3    0.28    0.44
  -3   0  -4   -0.14    0.27
  -3   0  -4    0.00    0.37
  -3   0  -4    0.16    0.35
  -3   0  -4    0.13    0.28
  -3   0  -4    0.25    0.23
  -3   0  -5   -0.04    0.30
  -3   0  -5    0.40    0.30
  -3   0  -5    0.20    0.18
  -3   0  -5   -0.17    0.47
  -3   0  -5    0.54    0.67
  -3   0  -6   -0.11    0.59
  -3   0  -6   -0.02    0.58
  -3   0  -6   -0.12    0.30
  -3   0  -6   -0.30    0.77
  -3   0  -7   -0.33    0.40
  -3   0  -7   -0.71    1.05
  -3   0  -7   -0.12    0.24
  -3   0  -8    0.36    0.60
  -3   0  -8    0.20    0.38
  -3   0  -8    0.00    0.58
  -3   0  -9    0.16    0.50
  -3   0  -9   -0.47    0.72
  -3   0  -9    0.51    0.63
  -3   0 -10    0.26    0.63
  -3   0 -10   -0.40    1.12
   3   0  11    0.67    1.04
  -3   0 -11    0.42    0.37
  -3   0 -11    0.08    0.41
  -3   0 -12   -0.33    0.99
  -3   0 -12   -0.72    0.61
  -3   0 -13    1.22    1.08
  -3   0 -13   -0.72    0.81
  -3   0 -14    1.02    0.91
  -3   0 -14   -0.51    0.77
  -3   0 -15    0.01    0.50
  -3   0 -15   -0.30    0.99
  -3   0 -16   -0.09    0.21
  -3   0 -16   -0.61    0.57
  -3   0 -17    0.63    0.53
  -3   0 -18    0.20    0.66
  -3   0 -19    0.15    0.51
  -3   1  19    0.33    0.58
  -3   1  19   -0.94    0.62
   3  -1 -18   -0.19    0.46
  -3   1  18   -0.28    0.51
   3  -1 -17   -0.17    0.46
  -3   1  17   -1.54    1.14
   3  -1 -16    0.06    0.38
  -3   1  16   -0.33    0.77
  -3   1  15   -0.05    0.58
   3  -1 -15   -0.60    0.78
   3  -1 -14    0.03    0.33
  -3   1  14   -1.20    1.22
  -3   1  14   -0.11    0.25
   3  -1 -13    1.00    0.82
  -3   1  13   -0.96    0.78
  -3   1  13   -0.04    0.63
  -3   1  12   -0.14    0.22
  -3   1  12    0.08    0.39
  -3   1  11    0.25    0.10
   3  -1 -11   -0.42    0.84
  -3   1  11   -0.20    0.30
  -3   1  10    1.02    1.11
   3  -1 -10   -0.52    1.03
  -3   1  10    0.55    0.48
  -3   1   9   -0.46    1.04
   3  -1  -9    0.08    0.60
  -3   1   8   -0.70    0.88
   3  -1  -8    0.76    1.14
   3  -1  -7    0.38    0.92
  -3   1   7    0.04    0.52
   3  -1  -6    0.24    0.37
  -3   1   6    0.34    0.36
  -3   1   5    0.04    0.41
   3  -1  -5    0.12    0.67
  -3   1   4    0.20    0.36
  -3   1   4    0.47    0.55
  -3   1   4    0.71    0.77
  -3   1   4    0.31    0.59
   3  -1  -4    0.24    0.70
  -3   1   3    0.97    0.85
  -3   1   3    0.23    0.13
  -3   1   3    0.24    0.22
  -3   1   3    0.06    0.05
   3  -1  -3    0.05    0.27
  -3   1   3    0.31    0.47
  -3   1   2    0.52    0.42
  -3   1   2    0.29    0.31
  -3   1   2    0.42    0.44
   3  -1  -2    0.70    0.73
  -3   1   1    0.05    0.28
  -3   1   0    0.30    0.63
  -3   1   0    0.32    0.20
  -3   1   0    0.21    0.17
  -3   1   0    0.01    0.39
  -3   1  -1    0.31    0.56
  -3   1  -1    0.72    0.44
  -3   1  -1    0.15    0.44
  -3   1  -2    0.15    0.28
  -3   1  -2    0.13    0.66
  -3   1  -2   -0.03    0.22
  -3   1  -2   -0.04    0.35
  -3   1  -3    0.31    0.17
  -3   1  -3    0.43    0.52
   3  -1   3    0.32    0.14
  -3   1  -3    0.23    0.38
  -3   1  -4   -0.18    0.84
  -3   1  -4    0.16    0.35
  -3   1  -5   -0.29    0.82
  -3   1  -5   -0.38    0.85
  -3   1  -5    0.11    0.39
  -3   1  -6   -0.17    0.57
  -3   1  -6   -0.05    0.24
  -3   1  -6   -0.34    0.55
  -3   1  -7    0.14    0.66
  -3   1  -7   -0.32    0.49
  -3   1  -7   -0.70    0.95
  -3   1  -8   -0.46    0.84
  -3   1  -8   -0.38    0.51
  -3   1  -8   -0.25    0.95
  -3   1  -9   -0.61    1.02
  -3   1  -9   -0.27    0.66
  -3   1  -9    0.01    0.09
  -3   1 -10   -0.23    1.41
  -3   1 -10   -0.53    0.56
  -3   1 -11   -1.20    0.94
  -3   1 -11    0.58    0.27
  -3   1 -12   -0.79    0.80
  -3   1 -12   -0.57    0.68
  -3   1 -13    0.27    0.37
   3  -1  13    0.28    0.18
  -3   1 -13   -0.05    0.13
  -3   1 -13   -0.59    0.88
  -3   1 -14    0.24    0.81
  -3   1 -14    0.37    0.42
  -3   1 -15   -0.72    0.91
  -3   1 -15   -1.43    1.21
  -3   1 -16   -0.51    0.86
  -3   1 -16    0.40    0.67
  -3   1 -17    0.03    0.63
  -3   1 -17    0.49    0.77
  -3   1 -18   -0.36    0.55
  -3   2  20    0.36    0.26
  -3   2  19   -0.19    0.28
  -3   2  19    0.18    0.27
  -3   2  18    0.59    0.62
   3  -2 -17   -0.32    0.40
  -3   2  17    0.01    0.10
   3  -2 -16    0.46    0.38
  -3   2  16   -0.34    0.40
  -3   2  16    0.20    0.35
  -3   2  15   -0.27    0.71
  -3   2  14    0.21    0.21
  -3   2  14   -0.83    1.21
  -3   2  13   -0.51    0.86
  -3   2  13   -0.73    0.35
  -3   2  12    0.23    0.30
  -3   2  12   -0.50    0.81
   3  -2 -11   -0.66    1.09
  -3   2  11   -0.63    1.03
  -3   2  10   -0.95    0.84
   3  -2 -10    0.00    0.89
  -3   2  10   -0.16    1.27
  -3   2   9    0.45    0.62
   3  -2  -9   -0.87    1.01
  -3   2   9   -0.66    0.82
  -3   2   8   -0.29    0.14
  -3   2   8   -0.86    0.99
   3  -2  -8    0.48    0.79
  -3   2   7   -0.10    0.19
   3  -2  -7    0.12    0.59
  -3   2   7    0.07    0.64
   3  -2  -6   -0.09    0.56
  -3   2   6   -0.17    0.40
  -3   2   6   -0.60    0.86
  -3   2   6    0.14    0.53
  -3   2   5    0.31    0.41
   3  -2  -5    0.35    0.86
  -3   2   5    0.04    0.33
  -3   2   5   -0.12    0.59
  -3   2   4   -0.40    0.68
  -3   2   4    0.37    0.36
   3  -2  -4    0.10    0.16
  -3   2   4    0.30    0.58
  -3   2   4    0.39    0.47
  -3   2   4    0.15    0.11
  -3   2   3   -0.16    0.29
  -3   2   3   -0.11    0.38
  -3   2   3   -0.29    0.32
  -3   2   3    0.27    0.56
   3  -2  -3   -0.55    0.79
  -3   2   2    0.37    0.18
  -3   2   2    1.08    0.87
  -3   2   2    0.23    0.33
  -3   2   2    0.79    0.38
  -3   2   1    0.06    0.13
  -3   2   1    0.45    0.61
  -3   2   1   -0.34    0.26
  -3   2   1    0.60    0.55
  -3   2   0    0.47    0.21
  -3   2   0    0.38    0.68
  -3   2   0   -0.44    0.41
  -3   2   0    0.00    0.30
  -3   2   0   -0.09    0.21
  -3   2  -1   -0.69    0.91
  -3   2  -1    0.17    0.02
  -3   2  -1   -0.39    0.48
  -3   2  -1    0.57    0.70
  -3   2  -2    0.25    0.24
  -3   2  -2    0.48    0.81
  -3   2  -2    0.23    0.44
  -3   2  -3    0.52    0.73
  -3   2  -3    0.13    0.09
  -3   2  -4    0.43    0.49
  -3   2  -5    0.00    0.30
  -3   2  -6   -0.14    0.55
  -3   2  -6    0.40    0.75
  -3   2  -7   -0.37    0.81
  -3   2  -7    0.80    1.03
  -3   2  -7    0.80    0.88
  -3   2  -8    0.62    1.04
  -3   2  -8    0.12    0.43
  -3   2  -8   -0.48    0.58
  -3   2  -9   -0.51    0.43
  -3   2  -9   -0.08    0.18
  -3   2  -9    0.05    0.52
  -3   2 -10    0.56    0.75
  -3   2 -10    0.22    0.88
   3  -2  11   -0.04    0.49
  -3   2 -11   -0.04    0.09
  -3   2 -12   -0.22    0.63
   3  -2  12    1.06    0.95
  -3   2 -13    0.14    0.62
  -3   2 -13   -1.19    1.18
   3  -2  13    0.48    0.32
  -3   2 -13   -0.56    0.39
  -3   2 -14    1.24    1.21
   3  -2  14    0.60    0.83
  -3   2 -14    2.44    1.87
  -3   2 -15    0.12    0.62
  -3   2 -15    0.55    0.61
  -3   2 -16   -0.27    0.53
  -3   2 -16    1.22    0.93
  -3   2 -17   -0.49    0.28
  -3   2 -17   -0.37    0.36
  -3   2 -18   -0.14    0.18
  -3   2 -18   -0.56    0.63
  -3   3  20   -0.79    0.49
  -3   3  19    0.08    0.26
  -3   3  19    0.01    0.06
  -3   3  18   -0.39    0.58
  -3   3  18    0.00    0.31
  -3   3  17    0.34    0.62
  -3   3  16    0.24    0.47
  -3   3  15   -0.15    0.43
  -3   3  15   -0.76    0.90
  -3   3  14    0.10    0.66
  -3   3  14   -0.21    0.90
  -3   3  13    0.43    0.58
  -3   3  13   -0.46    0.89
  -3   3  13    0.10    0.23
  -3   3  12   -0.23    0.39
  -3   3  12    0.01    0.16
  -3   3  11   -0.26    0.30
   3  -3 -11   -1.19    1.42
  -3   3  10    0.23    0.36
   3  -3 -10    0.99    1.16
  -3   3   9   -0.14    0.55
   3  -3  -9   -0.10    0.24
   3  -3  -8    0.77    0.38
  -3   3   8   -0.13    0.63
  -3   3   8    0.40    0.74
  -3   3   8   -1.16    1.79
  -3   3   7   -0.11    0.19
  -3   3   7   -1.10    0.82
  -3   3   7   -0.17    0.58
   3  -3  -7   -0.24    0.77
  -3   3   7   -0.29    0.54
  -3   3   6    0.36    0.37
  -3   3   6   -0.24    0.59
  -3   3   6    0.41    0.25
   3  -3  -6   -0.45    1.25
   3  -3  -5   -0.24    0.85
  -3   3   5    0.03    0.46
  -3   3   5   -0.27    0.36
  -3   3   4   -0.15    0.34
  -3   3   4   -0.49    0.58
   3  -3  -4   -0.36    0.81
  -3   3   3    0.19    0.23
  -3   3   3    0.09    0.15
   3  -3  -3   -0.36    0.76
  -3   3   3   -0.12    0.31
  -3   3   2    0.13    0.46
  -3   3   2   -0.09    0.52
  -3   3   2    0.01    0.29
  -3   3   2    0.47    0.42
  -3   3   1    0.01    0.36
  -3   3   1   -0.20    1.15
  -3   3   1    0.43    0.25
  -3   3   1    0.09    0.21
  -3   3   1    0.18    0.21
  -3   3   0    0.32    0.47
  -3   3   0   -0.49    0.72
  -3   3   0    0.33    0.20
  -3   3   0    0.39    0.63
  -3   3   0    0.37    0.81
  -3   3   0    0.57    0.85
  -3   3  -1    0.71    0.82
  -3   3  -1    0.74    0.63
  -3   3  -1   -0.11    0.45
  -3   3  -1   -0.33    0.50
  -3   3  -1    0.00    0.23
  -3   3  -1    0.71    0.65
  -3   3  -2    0.29    0.70
  -3   3  -2    0.02    0.06
  -3   3  -2    0.08    0.36
  -3   3  -2    0.13    0.67
  -3   3  -2    0.70    0.69
  -3   3  -3    0.22    0.64
  -3   3  -3   -0.06    0.53
  -3   3  -4   -0.27    0.63
  -3   3  -5   -0.18    0.32
  -3   3  -6    0.26    0.58
  -3   3  -7    0.65    0.76
  -3   3  -8   -0.76    1.32
  -3   3  -8   -0.24    0.69
  -3   3  -9   -1.45    1.63
  -3   3  -9   -0.33    0.90
  -3   3 -10   -0.04    0.50
   3  -3  10    0.22    0.42
   3  -3  11    0.43    0.15
  -3   3 -11   -0.35    0.82
  -3   3 -11    0.42    0.38
   3  -3  12    0.02    0.77
  -3   3 -12   -0.05    0.42
  -3   3 -13    0.28    0.46
   3  -3  13   -0.43    0.17
  -3   3 -13   -0.91    0.99
  -3   3 -14    1.20    0.58
  -3   3 -14   -0.16    0.60
   3  -3  14    0.29    0.71
  -3   3 -15    1.74    1.35
  -3   3 -15   -0.32    0.80
  -3   3 -16    1.13    0.63
  -3   3 -16    0.71    0.49
  -3   3 -17   -0.32    0.46
  -3   3 -18    1.12    0.73
  -3   4  19    0.12    0.49
  -3   4  19   -0.36    0.40
  -3   4  18    0.65    0.26
  -3   4  18   -0.62    0.79
  -3   4  17   -0.57    0.61
  -3   4  17    0.57    0.76
  -3   4  16   -0.16    0.40
  -3   4  15    0.36    0.59
  -3   4  14    0.35    0.67
  -3   4  13    0.26    0.27
  -3   4  13   -0.17    0.36
  -3   4  12    0.17    0.20
  -3   4  12   -0.09    0.55
  -3   4  12    0.04    0.13
   3  -4 -11   -1.90    2.01
  -3   4  11    0.42    1.17
  -3   4  10   -0.09    0.64
   3  -4 -10    0.45    1.03
   3  -4  -9    0.32    0.58
  -3   4   9   -0.40    0.73
   3  -4  -8    0.21    0.64
  -3   4   8   -0.10    0.74
   3  -4  -7    0.28    0.67
  -3   4   7   -0.13    0.88
  -3   4   6   -0.11    0.40
  -3   4   6    0.40    0.44
  -3   4   6    0.42    0.25
   3  -4  -6   -0.52    1.04
  -3   4   5    0.16    0.22
  -3   4   5    0.55    0.38
   3  -4  -5    0.21    0.49
  -3   4   5    0.03    0.23
  -3   4   4    0.71    0.65
   3  -4  -4    0.23    0.54
  -3   4   4    0.83    0.42
  -3   4   3    0.12    0.52
  -3   4   3    0.07    0.34
  -3   4   3   -0.22    0.44
  -3   4   2    0.38    0.38
  -3   4   2    0.31    0.31
  -3   4   1    0.68    0.97
  -3   4   1   -0.02    0.81
  -3   4   1    0.35    0.30
  -3   4   1   -0.51    0.54
  -3   4   0   -0.01    0.46
  -3   4   0   -0.58    0.94
  -3   4   0   -0.31    0.86
  -3   4   0    0.45    0.13
  -3   4   0    0.10    0.27
  -3   4   0   -0.05    0.79
  -3   4  -1    1.47    1.09
  -3   4  -1    0.52    0.74
  -3   4  -1   -0.36    0.57
  -3   4  -1    0.05    0.33
  -3   4  -1   -0.25    0.50
  -3   4  -1   -0.44    0.46
  -3   4  -2   -0.55    0.48
  -3   4  -2    0.13    0.64
  -3   4  -2    0.27    0.96
  -3   4  -2    0.68    0.66
  -3   4  -2   -0.43    0.78
  -3   4  -2    0.09    0.54
  -3   4  -3    0.08    0.07
  -3   4  -3   -0.83    1.45
  -3   4  -3   -0.02    0.53
  -3   4  -4   -0.84    1.78
  -3   4  -4    0.52    0.85
  -3   4  -5    0.34    0.82
  -3   4  -6    0.66    1.08
  -3   4  -7   -1.54    1.16
  -3   4  -8   -0.12    0.80
  -3   4  -9    0.27    0.38
  -3   4  -9   -0.69    1.20
  -3   4 -10    0.26    0.63
  -3   4 -11   -0.27    0.46
   3  -4  11   -1.04    1.00
   3  -4  12    0.11    0.26
  -3   4 -12    0.32    0.42
  -3   4 -13    0.38    0.65
  -3   4 -13   -1.19    0.89
   3  -4  13    0.78    0.85
  -3   4 -13    1.15    1.36
  -3   4 -14   -0.33    0.97
  -3   4 -14   -0.39    0.67
   3  -4  14    0.16    0.31
  -3   4 -14   -0.24    0.25
  -3   4 -15   -1.41    0.99
  -3   4 -15    0.39    0.59
  -3   4 -16   -0.78    0.72
  -3   4 -16   -0.05    0.34
  -3   4 -17    0.32    0.53
  -3   5  19   -0.17    0.33
  -3   5  18    0.40    0.46
  -3   5  18    0.13    0.43
  -3   5  17   -0.08    0.19
  -3   5  17    0.07    0.45
  -3   5  16    0.05    0.14
  -3   5  16    0.27    0.54
  -3   5  15   -0.53    0.51
  -3   5  15   -0.06    0.37
  -3   5  14   -0.25    0.41
  -3   5  13    0.76    0.90
  -3   5  12    0.38    0.76
   3  -5 -11    0.07    1.16
  -3   5  11    0.70    0.57
  -3   5  11   -0.54    1.91
   3  -5 -10    0.04    1.30
  -3   5  10   -0.18    1.79
   3  -5  -9    0.27    0.83
   3  -5  -8    0.82    1.37
  -3   5   8   -0.72    1.25
   3  -5  -7   -0.70    0.77
  -3   5   7   -0.85    1.07
   3  -5  -6   -0.01    0.55
  -3   5   6    0.19    0.21
   3  -5  -5    0.02    0.21
  -3   5   5    0.70    0.68
   3  -5  -4    0.66    0.68
  -3   5   4    0.56    0.62
  -3   5   3   -0.54    1.03
  -3   5   3   -1.70    1.80
  -3   5   2   -0.17    0.43
  -3   5   2   -0.65    1.13
  -3   5   2   -0.29    0.66
  -3   5   1   -0.13    0.73
  -3   5   1    0.37    0.30
  -3   5   1    0.44    0.49
  -3   5   1   -0.39    0.96
  -3   5   0    0.15    0.49
  -3   5   0   -0.56    0.48
  -3   5   0    0.39    1.00
  -3   5   0    0.11    0.58
  -3   5   0    0.75    0.74
  -3   5   0    0.26    0.27
  -3   5  -1    0.29    0.56
  -3   5  -1   -1.47    1.49
  -3   5  -1   -0.09    0.41
  -3   5  -1    0.20    0.87
  -3   5  -1   -1.03    1.32
  -3   5  -1    0.31    0.82
  -3   5  -2    0.07    0.17
  -3   5  -2   -0.11    0.13
  -3   5  -2   -0.11    0.61
  -3   5  -2   -0.26    0.38
  -3   5  -2   -0.59    1.25
  -3   5  -3   -0.31    0.41
  -3   5  -3   -0.04    0.76
  -3   5  -3   -1.35    1.07
  -3   5  -3   -0.65    1.37
  -3   5  -3   -0.18    0.95
  -3   5  -4   -0.09    0.71
  -3   5  -4   -0.41    1.30
  -3   5  -4   -0.49    0.61
  -3   5  -5   -0.29    0.59
  -3   5  -5    0.13    0.85
  -3   5  -6   -0.78    0.33
  -3   5  -6    0.00    1.04
  -3   5  -7    0.88    1.06
  -3   5  -8   -0.65    0.80
  -3   5  -8    0.81    1.01
  -3   5  -9    0.25    0.47
  -3   5 -10   -0.27    0.31
  -3   5 -11   -0.26    0.75
   3  -5  11   -0.55    0.83
   3  -5  12    0.57    0.86
  -3   5 -12    0.11    0.30
  -3   5 -13   -0.08    0.54
  -3   5 -13    1.76    1.20
   3  -5  13    0.44    0.70
  -3   5 -14   -0.84    0.60
  -3   5 -14   -0.67    0.38
   3  -5  14    0.01    0.37
  -3   5 -15   -0.31    0.23
  -3   5 -15    0.75    0.79
  -3   5 -16    0.78    0.60
  -3   6  19   -0.05    0.17
  -3   6  18    0.16    0.34
  -3   6  17    0.02    0.24
  -3   6  17    0.37    0.73
  -3   6  16   -0.29    0.63
  -3   6  16    0.84    0.69
  -3   6  15    0.53    0.59
  -3   6  15    0.00    0.38
  -3   6  14   -0.28    1.07
  -3   6  14    0.48    0.42
  -3   6  13    0.13    0.14
  -3   6  13    0.45    0.50
  -3   6  12   -0.20    0.45
  -3   6  12    0.81    0.97
  -3   6  11   -0.13    0.30
  -3   6  11   -0.44    0.78
   3  -6 -10    0.45    1.34
  -3   6  10   -0.36    0.59
   3  -6  -9   -0.36    1.05
  -3   6   9   -0.57    1.15
  -3   6   8    0.84    1.14
   3  -6  -8   -0.71    1.44
  -3   6   7    1.11    0.22
   3  -6  -7    0.21    0.65
  -3   6   6   -1.05    1.24
   3  -6  -6    0.00    0.96
   3  -6  -5   -1.02    1.27
  -3   6   5    0.02    1.18
  -3   6   4   -0.42    1.28
   3  -6  -4    1.86    1.72
  -3   6   4   -0.69    0.89
  -3   6   3    0.38    0.82
  -3   6   3    0.64    0.71
  -3   6   2   -0.17    0.24
  -3   6   2   -0.28    0.75
  -3   6   2    0.76    0.60
  -3   6   1   -0.46    0.62
  -3   6   1   -0.41    1.16
  -3   6   1   -0.42    0.45
  -3   6   1    0.34    0.40
  -3   6   0   -0.33    0.16
  -3   6   0   -0.24    1.24
  -3   6   0   -0.62    0.75
  -3   6   0   -0.63    0.53
  -3   6   0    1.14    1.49
  -3   6   0   -1.44    1.75
  -3   6  -1   -1.04    1.48
  -3   6  -1   -0.52    1.41
  -3   6  -1   -0.58    0.77
  -3   6  -1    0.10    0.58
  -3   6  -1   -0.85    1.32
  -3   6  -1    0.22    0.19
  -3   6  -2   -0.17    0.58
  -3   6  -2   -0.21    0.91
  -3   6  -2   -0.67    0.54
  -3   6  -2    1.12    1.09
  -3   6  -2   -1.49    1.97
  -3   6  -3   -0.15    0.86
  -3   6  -3   -0.66    1.35
  -3   6  -3   -0.29    1.05
  -3   6  -3    0.04    0.64
  -3   6  -4   -0.14    0.71
  -3   6  -4    0.48    0.82
  -3   6  -4   -0.30    0.66
  -3   6  -4    0.55    0.62
  -3   6  -5   -0.87    1.34
  -3   6  -5   -0.27    0.32
  -3   6  -5   -0.20    0.26
  -3   6  -6   -0.09    0.68
  -3   6  -6   -1.75    2.05
  -3   6  -6   -0.77    1.32
  -3   6  -7    0.77    0.67
  -3   6  -7    0.09    0.62
  -3   6  -8   -0.46    0.91
  -3   6  -9   -0.67    1.00
  -3   6 -10    0.21    0.53
  -3   6 -11   -0.09    0.59
   3  -6  11   -0.71    0.90
  -3   6 -11    0.13    0.68
   3  -6  12    0.00    0.76
  -3   6 -12   -0.20    0.53
  -3   6 -13    1.31    0.98
  -3   6 -13    1.05    1.14
   3  -6  13    0.26    0.42
  -3   6 -14    0.98    0.52
   3  -6  14   -0.28    0.44
  -3   6 -14    0.22    0.46
  -3   6 -15   -0.93    0.46
  -3   6 -15    0.86    0.58
  -3   6 -16    0.07    0.30
  -3   7  19   -1.01    0.71
  -3   7  18    0.35    0.46
  -3   7  17   -0.26    0.13
  -3   7  16    0.54    0.60
  -3   7  15   -0.60    0.71
  -3   7  14    0.25    0.20
  -3   7  14   -0.06    0.48
  -3   7  13   -0.76    0.84
  -3   7  13   -0.36    0.43
  -3   7  12   -0.53    0.67
  -3   7  12   -0.39    0.52
  -3   7  12   -0.01    0.53
  -3   7  11   -0.12    0.24
  -3   7  11   -0.36    0.69
  -3   7  11   -0.10    0.40
  -3   7  10   -0.50    0.65
  -3   7  10   -0.03    0.32
   3  -7  -9   -0.44    0.74
  -3   7   9   -0.72    1.76
  -3   7   8    1.01    1.21
   3  -7  -8   -1.12    1.55
  -3   7   7   -0.81    1.77
   3  -7  -7   -0.02    0.93
  -3   7   6   -0.25    0.97
   3  -7  -6   -0.06    0.86
  -3   7   5   -0.54    2.23
   3  -7  -5    0.92    1.29
  -3   7   4    0.43    0.71
   3  -7  -4    1.42    1.88
  -3   7   4   -0.18    1.09
  -3   7   4    0.32    0.56
  -3   7   3   -0.65    1.45
  -3   7   3    0.36    0.25
  -3   7   3   -0.90    1.42
  -3   7   2    0.34    0.89
  -3   7   2    0.07    0.63
  -3   7   2   -1.28    1.17
  -3   7   1    0.04    0.26
  -3   7   1    0.44    0.87
  -3   7   1   -0.31    0.89
  -3   7   1   -0.03    0.53
  -3   7   0    0.00    0.25
  -3   7   0    0.38    0.52
  -3   7   0   -0.56    0.39
  -3   7   0   -0.59    1.49
  -3   7  -1    1.12    1.30
  -3   7  -1   -0.95    1.57
  -3   7  -1    0.74    0.78
  -3   7  -1    0.63    0.68
  -3   7  -2    0.95    0.65
  -3   7  -2    0.37    0.71
  -3   7  -2   -0.12    0.26
  -3   7  -2    0.97    0.05
  -3   7  -2   -0.41    1.16
  -3   7  -3    0.35    1.16
  -3   7  -3   -0.09    0.77
  -3   7  -3    0.17    1.02
  -3   7  -3   -1.75    1.79
  -3   7  -4    0.95    0.84
  -3   7  -4    0.42    0.17
  -3   7  -4    0.22    0.53
  -3   7  -4   -0.08    1.24
  -3   7  -5   -3.01    1.73
  -3   7  -5   -0.07    0.60
  -3   7  -5   -1.00    1.38
  -3   7  -6    0.77    0.74
  -3   7  -6    0.08    0.34
  -3   7  -7    0.54    0.49
  -3   7  -8    0.08    0.13
  -3   7  -9   -0.56    0.28
  -3   7  -9    0.80    0.85
  -3   7 -10    0.36    0.74
  -3   7 -10    0.06    0.28
  -3   7 -11    0.20    0.28
   3  -7  11    0.27    0.77
  -3   7 -11    0.84    0.80
   3  -7  12    0.35    0.74
  -3   7 -12   -0.28    0.40
  -3   7 -13   -0.32    0.46
   3  -7  13    0.49    0.58
  -3   7 -13   -0.01    0.10
  -3   7 -14   -0.87    0.39
  -3   7 -14    0.27    0.57
   3  -7  14   -0.74    0.60
  -3   7 -15   -0.30    0.22
   3  -8 -19   -0.74    0.54
   3  -8 -18   -0.61    0.62
  -3   8  18   -0.52    0.53
  -3   8  17    0.77    0.68
  -3   8  16    0.01    0.19
  -3   8  15   -0.42    0.75
  -3   8  14   -0.14    0.62
  -3   8  13   -0.42    0.58
  -3   8  12   -0.46    0.43
  -3   8  12   -0.59    0.66
  -3   8  11   -0.03    0.17
  -3   8  11   -0.40    0.78
  -3   8  10   -0.35    0.66
  -3   8  10   -0.42    0.80
  -3   8   9    0.20    0.05
  -3   8   9   -0.16    0.45
  -3   8   8    0.07    0.40
  -3   8   8    0.26    1.13
   3  -8  -7   -3.26    2.24
  -3   8   7   -0.94    1.72
  -3   8   6    0.64    0.34
   3  -8  -6    1.21    1.79
  -3   8   5   -0.24    1.70
  -3   8   5    0.29    0.73
   3  -8  -5    0.87    1.47
  -3   8   4   -0.26    0.60
  -3   8   4   -0.66    1.25
   3  -8  -4   -0.82    0.52
  -3   8   3   -1.63    1.25
  -3   8   3   -0.03    0.17
  -3   8   3   -0.50    0.77
  -3   8   2    0.67    1.04
  -3   8   2   -0.12    0.38
  -3   8   1    0.09    1.08
  -3   8   1   -0.97    1.89
  -3   8   1    0.17    0.73
  -3   8   0    0.58    0.43
  -3   8   0   -1.34    1.40
  -3   8   0   -1.70    1.78
  -3   8  -1    1.14    0.77
  -3   8  -1   -1.28    1.20
  -3   8  -2   -1.52    2.27
  -3   8  -2    0.82    1.23
  -3   8  -2    1.40    1.52
  -3   8  -3    0.56    1.78
  -3   8  -3   -0.62    0.20
  -3   8  -3    1.40    1.62
  -3   8  -4    0.82    0.75
  -3   8  -4    0.24    0.58
  -3   8  -5    0.22    0.91
  -3   8  -5   -0.80    0.92
  -3   8  -6   -0.01    0.46
  -3   8  -6   -0.27    0.63
  -3   8  -7   -0.63    0.90
  -3   8  -7   -0.63    0.47
  -3   8  -8   -0.16    0.46
  -3   8  -8   -0.29    0.30
  -3   8  -9   -0.58    0.81
  -3   8  -9   -0.14    0.60
  -3   8 -10   -0.22    0.44
  -3   8 -10   -0.63    0.91
  -3   8 -11    0.33    0.55
   3  -8  11    0.40    0.37
  -3   8 -11   -0.38    0.50
   3  -8  12    0.04    0.51
  -3   8 -12    0.36    0.46
  -3   8 -13    1.21    0.79
   3  -8  13   -0.11    0.47
  -3   8 -13   -0.27    0.59
  -3   8 -14   -0.16    0.49
   3  -9 -18   -0.73    0.56
  -3   9  18   -0.12    0.30
   3  -9 -17    0.01    0.18
  -3   9  17   -1.00    0.73
  -3   9  16   -1.43    1.12
  -3   9  15    0.01    0.61
  -3   9  14   -0.82    0.72
  -3   9  13   -0.50    0.80
  -3   9  12   -0.24    0.86
  -3   9  11    0.65    0.58
  -3   9  11   -0.05    0.67
  -3   9  10    0.51    0.57
  -3   9  10    0.12    0.61
  -3   9   9   -0.34    0.61
  -3   9   9   -0.33    0.78
  -3   9   8   -0.20    0.48
  -3   9   8   -0.69    0.75
  -3   9   7   -0.41    0.14
  -3   9   7    0.49    0.45
  -3   9   6   -0.61    0.74
  -3   9   6   -0.57    0.75
  -3   9   5   -3.95    2.30
   3  -9  -5   -2.87    2.10
   3  -9  -4    0.83    1.39
  -3   9   4    0.57    0.90
  -3   9   3    0.25    0.63
   3  -9  -3    1.68    2.21
  -3   9   3    0.84    1.09
  -3   9   2   -0.59    1.12
  -3   9   2   -0.81    1.51
  -3   9   1    0.72    0.95
  -3   9   1   -1.11    1.87
  -3   9   0    0.42    0.33
  -3   9   0   -3.44    2.07
  -3   9   0   -2.00    1.59
  -3   9   0   -0.92    1.39
  -3   9  -1   -0.21    0.52
  -3   9  -2   -0.94    1.05
  -3   9  -3   -0.31    0.70
  -3   9  -4    0.01    0.45
  -3   9  -4   -0.41    0.70
  -3   9  -5    0.61    0.57
  -3   9  -5   -0.73    0.80
  -3   9  -6   -0.25    0.53
  -3   9  -7   -0.77    0.81
  -3   9  -7    0.42    0.67
  -3   9  -8   -0.40    0.06
  -3   9  -8    1.09    0.80
  -3   9  -9    0.40    0.58
  -3   9  -9   -0.32    0.29
  -3   9 -10   -0.18    0.14
   3  -9  10   -0.12    0.53
  -3   9 -10    0.48    0.40
   3  -9  11    0.10    0.21
  -3   9 -11   -0.30    0.72
  -3   9 -11   -0.07    0.36
  -3   9 -12    0.05    0.04
   3  -9  12    0.35    0.27
  -3   9 -13   -0.55    0.38
   3 -10 -17   -0.51    0.47
  -3  10  17    0.20    0.35
   3 -10 -16   -0.17    0.45
  -3  10  16   -0.92    0.77
   3 -10 -15   -1.36    0.89
  -3  10  15   -0.49    0.82
   3 -10 -14   -0.88    0.85
  -3  10  14   -0.98    1.11
  -3  10  13   -1.11    1.21
   3 -10 -13   -1.33    0.97
  -3  10  12   -1.02    0.77
  -3  10  11   -0.78    0.73
  -3  10  10   -0.90    0.91
  -3  10  10   -0.14    0.60
  -3  10   9   -0.56    0.62
  -3  10   9   -0.23    0.49
  -3  10   8   -0.46    0.80
  -3  10   8    0.64    0.53
  -3  10   8   -0.10    0.40
  -3  10   7   -0.60    0.59
  -3  10   7   -0.31    0.81
  -3  10   7    0.57    0.40
  -3  10   6   -0.61    0.77
  -3  10   6   -0.74    0.76
  -3  10   6   -0.07    0.40
  -3  10   5   -0.35    0.53
  -3  10   5   -0.04    0.29
  -3  10   5    0.62    0.69
  -3  10   4    0.41    0.74
  -3  10   4    0.34    0.75
  -3  10   4   -0.19    0.33
  -3  10   3    0.26    0.57
  -3  10   3   -0.52    0.56
  -3  10   3    0.05    0.40
  -3  10   2    0.24    0.38
  -3  10   2   -0.10    0.50
  -3  10   1    0.01    0.52
  -3  10   1   -0.37    0.65
  -3  10   0    0.82    0.95
  -3  10  -1    1.08    0.96
  -3  10  -2   -0.93    0.88
  -3  10  -3   -0.80    1.19
  -3  10  -3   -0.30    0.24
  -3  10  -4    0.73    0.87
  -3  10  -4   -0.72    1.00
  -3  10  -5    0.12    0.71
  -3  10  -5    0.32    0.88
  -3  10  -6   -0.20    0.24
  -3  10  -7   -0.05    0.13
  -3  10  -7    1.34    1.05
  -3  10  -8    0.41    0.81
  -3  10  -9    0.07    0.17
  -3  10 -10   -1.25    0.97
   3 -10  10   -0.71    0.53
   3 -10  11    0.29    0.17
  -3  10 -12    0.23    0.10
  -3  11  17    0.25    0.44
   3 -11 -16   -0.03    0.12
  -3  11  16    0.15    0.27
  -3  11  15   -1.27    0.82
  -3  11  14   -0.24    0.51
  -3  11  13    0.51    0.57
  -3  11  12    0.31    0.25
  -3  11  12    1.08    0.76
  -3  11  11   -0.29    0.55
  -3  11  11   -0.21    0.28
  -3  11  10   -0.40    0.30
  -3  11  10    0.18    0.55
  -3  11  10   -0.48    0.59
  -3  11   9    0.17    0.46
  -3  11   9    0.57    0.48
  -3  11   9    0.44    0.73
  -3  11   8    0.26    0.50
  -3  11   8    0.10    0.15
  -3  11   8    0.49    0.74
  -3  11   7   -0.55    0.95
  -3  11   7   -0.98    0.92
  -3  11   7   -0.19    0.38
  -3  11   6   -0.82    0.99
  -3  11   6   -0.62    0.87
  -3  11   6   -0.07    0.09
  -3  11   5   -0.02    0.39
  -3  11   5    0.00    0.25
  -3  11   5   -1.04    0.83
  -3  11   4   -0.33    0.66
  -3  11   4   -0.62    0.91
  -3  11   4    0.12    0.46
   3 -11  -3   -0.30    0.58
  -3  11   3   -0.74    0.92
  -3  11   3    0.43    0.51
   3 -11  -2   -0.57    0.50
  -3  11   2    0.44    0.12
  -3  11   2   -0.51    0.68
  -3  11   1   -0.44    0.33
  -3  11   1   -0.97    1.03
  -3  11   0   -0.46    0.62
  -3  11  -1   -0.59    1.00
  -3  11  -2   -0.43    1.07
  -3  11  -3   -0.27    0.24
  -3  11  -3   -0.21    0.40
  -3  11  -4   -0.57    0.32
  -3  11  -4    0.05    0.41
  -3  11  -5   -0.73    0.90
  -3  11  -6   -0.53    0.60
  -3  11  -6   -0.20    0.13
  -3  11  -7   -0.51    0.46
  -3  11  -7   -0.31    0.47
  -3  11  -8    0.49    0.75
  -3  11  -9    0.01    0.37
   3 -11   9    0.90    0.68
  -3  11 -10   -0.83    0.66
   3 -11  10   -0.04    0.06
   3 -12 -16   -0.72    0.45
  -3  12  16    0.08    0.29
  -3  12  15    0.05    0.29
  -3  12  14    0.51    0.61
  -3  12  13    0.14    0.44
  -3  12  12    0.31    0.84
  -3  12  12   -0.58    0.48
  -3  12  11    0.24    0.39
  -3  12  11    0.61    0.15
  -3  12  10   -0.61    0.87
  -3  12  10    0.14    0.30
  -3  12   9    0.34    0.49
  -3  12   9    0.23    0.45
  -3  12   9   -0.45    0.63
  -3  12   8    0.79    0.73
  -3  12   8   -0.34    0.36
  -3  12   8   -0.03    0.43
  -3  12   7   -0.65    0.65
  -3  12   7   -0.34    0.52
  -3  12   7   -0.43    0.67
  -3  12   6   -0.43    0.68
  -3  12   6   -1.35    1.16
  -3  12   6   -0.71    0.67
   3 -12  -5   -0.60    0.82
  -3  12   5   -0.05    0.38
  -3  12   5   -0.95    0.70
   3 -12  -4   -0.35    0.66
  -3  12   4   -0.67    1.04
  -3  12   4    0.13    0.28
   3 -12  -3    0.25    0.51
  -3  12   3   -0.37    0.70
  -3  12   3    0.05    0.42
   3 -12  -2    0.51    0.51
  -3  12   2   -0.43    0.96
  -3  12   2   -0.28    0.10
  -3  12   1   -0.98    0.94
  -3  12   0   -0.10    0.22
  -3  12  -1   -0.12    0.72
  -3  12  -2    0.22    0.50
  -3  12  -2   -0.13    0.57
  -3  12  -3    0.22    0.52
  -3  12  -3    1.00    0.90
  -3  12  -4   -0.74    0.68
  -3  12  -5    0.04    0.59
  -3  12  -5    0.14    0.55
  -3  12  -6    0.59    0.77
  -3  12  -6    0.46    0.33
  -3  12  -7    0.33    0.33
  -3  12  -7    0.26    0.62
  -3  12  -8    0.40    0.46
  -3  12  -9    0.23    0.24
   3 -12   9    0.62    0.59
   3 -13 -15    0.11    0.19
  -3  13  15    0.09    0.05
   3 -13 -14   -0.04    0.13
  -3  13  14    0.13    0.37
  -3  13  13    0.72    0.56
  -3  13  12    0.00    0.12
  -3  13  11    0.08    0.35
  -3  13  11    0.12    0.40
  -3  13  10    0.25    0.32
  -3  13  10   -0.31    0.37
  -3  13   9   -0.18    0.06
  -3  13   9    0.33    0.49
   3 -13  -8   -0.69    0.75
  -3  13   8   -0.16    0.49
  -3  13   8   -0.73    0.49
   3 -13  -7   -0.06    0.07
  -3  13   7   -0.53    0.55
  -3  13   7   -0.67    0.47
  -3  13   6   -0.07    0.29
   3 -13  -6    0.06    0.28
  -3  13   6   -0.68    0.73
   3 -13  -5   -0.02    0.17
  -3  13   5    0.15    0.60
  -3  13   5   -0.03    0.29
   3 -13  -4   -0.48    0.77
  -3  13   4   -0.74    0.74
  -3  13   4   -0.07    0.15
   3 -13  -3    0.00    0.22
  -3  13   3   -0.19    0.52
  -3  13   2   -0.65    0.99
  -3  13   1   -0.31    0.51
  -3  13   0   -0.42    0.59
  -3  13  -1    0.34    0.53
  -3  13  -1   -1.01    0.89
  -3  13  -2    0.21    0.25
  -3  13  -2   -0.81    0.92
  -3  13  -3    0.07    0.26
  -3  13  -4   -0.08    0.46
  -3  13  -4   -0.36    0.68
  -3  13  -5   -0.25    0.31
  -3  13  -5    0.23    0.36
  -3  13  -6    0.05    0.40
  -3  13  -6   -0.48    0.44
  -3  13  -7   -0.15    0.20
   3 -14 -13    0.16    0.05
   3 -14 -12   -0.27    0.41
   3 -14 -11   -0.15    0.35
   3 -14 -10   -1.29    0.85
  -3  14  10    0.31    0.19
   3 -14  -9   -0.56    0.84
  -3  14   9   -0.11    0.39
   3 -14  -8   -0.94    0.83
  -3  14   8   -0.08    0.26
  -3  14   7    0.03    0.19
  -3  14   7    0.28    0.29
   3 -14  -6   -0.38    0.45
  -3  14   6   -0.27    0.38
   3 -14  -5    0.14    0.08
  -3  14   5    0.01    0.38
   3 -14  -4   -0.41    0.54
  -3  14   4    0.17    0.06
   3 -14  -3    0.30    0.40
  -3  14   3   -0.49    0.68
  -3  14   2   -0.27    0.38
  -3  14   1    0.01    0.29
  -3  14   0    0.15    0.29
  -3  14   0   -0.66    0.82
  -3  14  -1    0.49    0.52
  -3  14  -2   -0.59    0.37
  -3  14  -3   -0.06    0.14
  -3  14  -3   -0.34    0.40
  -3  14  -4   -0.84    0.59
  -3  14  -4    0.09    0.33
  -3  14  -5   -0.50    0.43
  -3  14  -5   -0.27    0.27
   3 -15 -12   -0.84    0.46
   3 -15 -11   -0.87    0.61
   3 -15 -10   -0.63    0.49
   3 -15  -9   -0.31    0.57
   3 -15  -8    0.08    0.19
   3 -15  -7   -0.40    0.45
   3 -15  -6   -0.52    0.52
  -3  15   6   -0.52    0.47
   3 -15  -5   -0.57    0.49
  -3  15   5   -0.05    0.26
   3 -15  -4   -0.32    0.37
  -3  15   4   -0.71    0.44
  -3  15   3   -0.49    0.51
  -3  15   2   -0.13    0.16
  -3  15   2   -0.29    0.48
  -3  15   1    0.00    0.27
  -3  15   0    0.00    0.17
  -3  15  -1    0.27    0.20
  -3  15  -1   -0.22    0.31
  -3  15  -2   -0.46    0.39
  -3  15  -2   -0.13    0.28
  -3  15  -3   -0.34    0.25
  -3  16   5   -0.44    0.31
  -3  16   4   -0.15    0.02
  -3  16   4   -0.36    0.39
  -3  16   3    0.10    0.07
  -3  16   3   -0.61    0.40
  -3  16   2   -0.10    0.26
  -3  16   2   -0.32    0.33
  -3  16   1    0.40    0.23
  -4 -17   1  177.85    6.45
  -4 -17   0    4.67    1.13
  -4 -17  -1   87.59    5.01
  -4 -17  -2    0.44    0.01
  -4 -17  -3  163.38    7.12
  -4 -17  -4    1.31    0.56
  -4 -17  -5   67.16    4.55
  -4 -17  -6    2.09    0.79
  -4 -17  -7   98.79    4.15
  -4 -17  -7  137.69    6.23
  -4 -17  -8   76.23    4.38
  -4 -16   3    2.15    0.78
  -4 -16   2    2.65    0.93
  -4 -16   1  286.10   10.25
  -4 -16   0    0.78    0.75
  -4 -16  -1   20.59    2.88
  -4 -16  -2    6.92    1.69
  -4 -16  -3  431.82   13.49
  -4 -16  -4   12.15    2.25
  -4 -16  -4    9.67    1.66
  -4 -16  -5    0.97    0.41
   4  16   5   -0.22    0.53
  -4 -16  -6   57.99    4.83
   4  16   6   46.79    3.64
  -4 -16  -6   47.29    3.68
  -4 -16  -7  216.10    7.79
   4  16   7  213.21    7.70
  -4 -16  -8   24.40    2.95
   4  16   8   18.07    2.21
  -4 -16  -8   18.55    2.27
  -4 -16  -9    7.14    1.34
  -4 -16  -9    7.51    1.53
   4  16   9    8.56    1.48
   4  16  10   12.38    1.71
  -4 -16 -10   11.67    1.68
   4  16  11  136.80    5.41
  -4 -16 -11  140.19    5.49
  -4 -16 -12   98.94    4.31
   4  15  -6   62.37    3.58
  -4 -15   5   67.26    4.65
  -4 -15   4    2.13    0.89
  -4 -15   3  330.19   11.80
  -4 -15   2    1.01    0.73
  -4 -15   1   54.91    5.09
  -4 -15   0    1.16    0.93
  -4 -15  -1  413.54   14.50
  -4 -15  -2   49.86    5.05
  -4 -15  -2   42.67    3.96
  -4 -15  -3  194.20    8.58
   4  15   3  192.27    8.25
  -4 -15  -3  217.54   10.51
  -4 -15  -4    5.98    1.49
  -4 -15  -4    9.25    2.21
   4  15   4    5.14    1.37
  -4 -15  -5  269.09   10.17
  -4 -15  -5  301.43   12.14
   4  15   5  282.30   10.21
  -4 -15  -6   56.31    4.60
  -4 -15  -6   64.75    5.56
   4  15   6   56.79    4.57
  -4 -15  -7  172.05    8.00
   4  15   7  180.72    8.09
  -4 -15  -8   43.71    4.00
   4  15   8   42.69    3.86
  -4 -15  -8   51.61    4.76
  -4 -15  -9  123.60    6.59
   4  15   9  123.48    6.46
   4  15  10   77.96    5.01
  -4 -15 -10   78.58    5.11
  -4 -15 -11  111.88    5.87
   4  15  11  110.05    5.73
  -4 -15 -11  115.85    5.80
  -4 -15 -12   15.77    2.12
   4  15  12   17.52    2.18
  -4 -15 -12   19.71    2.33
   4  15  13   69.28    4.04
  -4 -15 -13   69.04    4.17
  -4 -15 -13   74.89    4.24
  -4 -15 -14    4.69    1.02
   4  14  -8   25.98    2.37
   4  14  -7  176.28    6.95
  -4 -14   7  174.45    7.51
  -4 -14   6   13.08    2.23
  -4 -14   5  122.57    7.45
  -4 -14   4   18.93    3.06
  -4 -14   3  156.20    9.04
  -4 -14   2    1.98    0.86
  -4 -14   1   74.76    6.44
  -4 -14   0   38.73    4.54
  -4 -14  -1   74.14    6.44
  -4 -14  -1   81.10    5.99
  -4 -14  -2   11.56    2.55
  -4 -14  -2    9.72    2.03
   4  14   2   13.74    2.31
  -4 -14  -3   61.24    5.88
  -4 -14  -3   55.97    5.07
   4  14   3   62.93    5.16
  -4 -14  -4   33.33    4.29
  -4 -14  -4   29.81    3.68
   4  14   4   31.65    3.71
   4  14   5  454.56   14.05
  -4 -14  -5  431.41   14.02
  -4 -14  -5  436.52   15.55
  -4 -14  -6  149.81    8.21
  -4 -14  -6  149.67    8.92
   4  14   6  139.80    7.77
  -4 -14  -7    3.06    1.04
   4  14   7    4.02    1.22
  -4 -14  -7    3.09    1.00
   4  14   8    2.15    0.71
  -4 -14  -8    1.43    0.40
  -4 -14  -8    1.58    0.74
  -4 -14  -8    3.06    1.18
   4  14   9   84.95    5.97
  -4 -14  -9   86.94    5.88
  -4 -14 -10    4.23    1.18
   4  14  10    8.40    1.80
   4  14  11   48.28    4.29
  -4 -14 -11   49.64    4.30
   4  14  12   20.31    2.71
  -4 -14 -12   24.14    2.90
   4  14  13  140.78    6.79
  -4 -14 -13  151.84    7.03
  -4 -14 -14    5.84    1.24
   4  14  14    3.83    0.97
  -4 -14 -15    4.01    1.04
   4  14  15    3.97    0.92
   4  13  -9  135.95    6.13
  -4 -13   8    2.00    0.54
   4  13  -8    1.99    0.77
  -4 -13   7   49.69    4.76
  -4 -13   6    6.62    1.79
  -4 -13   5  256.13   11.91
  -4 -13   4   18.58    3.27
  -4 -13   3   63.98    6.14
  -4 -13   2    3.65    1.26
  -4 -13   1  142.34    9.31
  -4 -13   0   28.39    4.08
  -4 -13   0   27.84    3.75
  -4 -13  -1  320.99   12.75
   4  13   1  346.35   12.38
  -4 -13  -2  166.02    9.80
  -4 -13  -2  184.95    9.71
   4  13   2  197.23    9.51
  -4 -13  -3  100.01    7.56
   4  13   3  110.47    7.22
  -4 -13  -3  100.93    7.13
  -4 -13  -4   20.26    3.13
  -4 -13  -4   23.02    3.57
   4  13   4   21.95    3.19
  -4 -13  -5   72.09    6.37
   4  13   5   77.43    6.03
  -4 -13  -5   70.02    5.93
  -4 -13  -6    7.09    1.63
  -4 -13  -6    5.65    1.68
   4  13   6    6.69    1.77
  -4 -13  -7    1.38    0.87
  -4 -13  -7   -0.50    0.93
   4  13   7    1.62    0.90
  -4 -13  -8    1.09    0.99
  -4 -13  -8    1.33    0.37
   4  13   8    1.10    0.46
   4  13   9  214.66   10.15
  -4 -13  -9  217.48    9.95
  -4 -13 -10   27.15    3.52
  -4 -13 -11   11.94    2.40
  -4 -13 -12    3.58    1.24
  -4 -13 -13  118.42    6.95
  -4 -13 -14   42.69    4.07
  -4 -13 -15   14.65    2.20
   4  13  16   33.08    2.93
  -4 -13 -16   38.43    3.23
   4  12 -11   11.14    1.65
   4  12 -10   35.95    3.40
   4  12  -9  269.54   10.10
  -4 -12   8   17.12    2.92
  -4 -12   7    0.12    0.79
  -4 -12   6    9.03    2.27
  -4 -12   5  552.72   18.51
  -4 -12   4   63.94    6.34
  -4 -12   3   73.48    6.81
  -4 -12   2  313.25   14.13
  -4 -12   1 1176.61   25.20
  -4 -12   1 1137.19   26.70
  -4 -12   0    9.80    2.26
  -4 -12   0    9.19    2.42
  -4 -12  -1  149.39    9.47
  -4 -12  -1  176.29    9.69
  -4 -12  -2  374.28   14.08
  -4 -12  -2  348.85   14.31
   4  12   3  746.08   18.89
  -4 -12  -3  703.19   19.24
  -4 -12  -4   16.24    3.01
  -4 -12  -4   18.77    3.15
   4  12   4   20.12    3.00
  -4 -12  -4   19.33    2.96
  -4 -12  -5   48.17    5.25
   4  12   5   46.92    4.87
  -4 -12  -5   44.25    4.56
  -4 -12  -6  180.40   10.09
   4  12   6  204.01   10.26
  -4 -12  -6  182.44    9.31
  -4 -12  -7 1064.83   24.54
  -4 -12  -7 1065.55   22.84
  -4 -12  -8  114.22    7.94
  -4 -12  -8  107.60    7.37
  -4 -12  -9  210.96   10.37
  -4 -12  -9  197.17    9.96
  -4 -12 -10   57.85    5.47
  -4 -12 -10   50.36    4.99
  -4 -12 -11  540.01   16.69
  -4 -12 -11  496.98   15.40
  -4 -12 -12   56.72    5.35
  -4 -12 -12   48.40    4.72
  -4 -12 -13   57.84    4.96
  -4 -12 -13   76.44    6.03
  -4 -12 -14   16.58    2.53
  -4 -12 -14   18.54    2.86
  -4 -12 -15   35.86    3.79
  -4 -12 -15   28.58    3.11
  -4 -12 -16   33.89    3.43
  -4 -12 -17   15.69    2.10
   4  11 -12   10.92    1.68
   4  11 -11  121.42    6.56
  -4 -11  11  114.96    6.25
   4  11 -10    2.39    0.77
  -4 -11  10    2.39    0.89
  -4 -11   9   45.25    4.94
  -4 -11   9   46.42    4.65
  -4 -11   8   73.41    6.08
  -4 -11   8   69.62    6.44
  -4 -11   7   81.80    7.19
  -4 -11   6  202.96   11.44
  -4 -11   5  170.49   10.52
  -4 -11   4    4.60    1.71
  -4 -11   3   58.49    6.06
  -4 -11   2  487.08   17.31
  -4 -11   2  531.63   17.16
  -4 -11   1  420.73   15.83
  -4 -11   1  464.63   16.00
  -4 -11   0   41.93    5.04
  -4 -11   0   43.55    4.87
  -4 -11  -1  276.38   12.47
  -4 -11  -1  290.85   12.44
  -4 -11  -2   15.55    2.93
  -4 -11  -2   15.34    2.76
  -4 -11  -3 1045.47   23.31
  -4 -11  -3 1029.83   21.72
  -4 -11  -4   57.03    5.47
  -4 -11  -4   51.59    5.29
   4  11   4   61.73    5.48
  -4 -11  -4   57.44    5.20
  -4 -11  -5   36.73    4.50
   4  11   5   43.90    4.67
  -4 -11  -5   39.32    4.51
  -4 -11  -5   42.21    4.50
  -4 -11  -6   13.82    2.74
  -4 -11  -6   12.89    2.54
  -4 -11  -6   14.86    2.71
  -4 -11  -6   13.88    2.70
  -4 -11  -7  824.60   20.48
  -4 -11  -7  806.74   20.95
  -4 -11  -7  780.05   19.62
  -4 -11  -7  787.54   20.41
  -4 -11  -8    7.18    1.85
  -4 -11  -8    5.77    1.65
  -4 -11  -9  179.70    9.79
  -4 -11  -9  168.85    9.31
  -4 -11 -10   49.85    5.23
  -4 -11 -10   44.81    4.81
  -4 -11 -11  330.51   13.45
  -4 -11 -11  305.62   12.42
   4  11  11  303.44   12.89
  -4 -11 -12   83.53    6.89
  -4 -11 -12   71.53    5.87
   4  11  12   75.21    6.38
  -4 -11 -13   12.33    2.72
  -4 -11 -13   10.99    2.24
   4  11  13   14.36    2.76
  -4 -11 -14   20.33    3.20
  -4 -11 -14   18.67    2.88
   4  11  14   19.93    3.12
  -4 -11 -15  146.44    7.69
   4  11  15  147.20    8.34
  -4 -11 -16   21.82    3.03
  -4 -11 -16   16.80    2.38
  -4 -11 -17    0.39    0.20
   4  10 -13   14.92    2.10
  -4 -10  12    1.39    0.65
   4  10 -12    0.23    0.35
   4  10 -11   54.30    5.01
  -4 -10  11   48.38    4.65
   4  10 -10  161.72    9.10
  -4 -10  10  161.04    9.04
  -4 -10   9    0.37    0.40
  -4 -10   9    3.14    1.43
  -4 -10   8   75.18    6.96
  -4 -10   8   79.21    6.62
  -4 -10   7  130.39    9.29
  -4 -10   6  282.25   13.58
  -4 -10   5    0.07    0.40
  -4 -10   4   33.56    4.53
  -4 -10   3  275.08   12.84
  -4 -10   3  302.73   12.95
  -4 -10   2    0.59    0.82
  -4 -10   2    2.07    0.99
  -4 -10   1   17.27    2.98
  -4 -10   1   18.44    3.23
   4  10   0  191.95   17.62
   4  10   1  444.42   26.11
   4  10   2   58.54    9.32
   4  10   3  186.52   16.76
   4  10   4   -0.67    2.30
   4  10   5  207.36   19.01
  -4 -10  -6    5.69    1.57
  -4 -10  -6    2.76    0.44
   4  10   6    6.67    3.26
  -4 -10  -7   72.23    6.02
  -4 -10  -7   75.94    5.84
  -4 -10  -8  204.14   10.29
  -4 -10  -8  197.31    9.44
   4  10   8  208.09   10.55
  -4 -10  -8  195.99    9.87
  -4 -10  -9   92.43    7.05
   4  10   9   90.48    7.04
  -4 -10  -9   86.35    6.58
   4  10  10    2.93    1.26
  -4 -10 -10    4.38    1.46
  -4 -10 -10    2.22    1.01
   4  10  11   99.13    7.34
  -4 -10 -11  108.38    7.90
  -4 -10 -11   94.52    6.85
  -4 -10 -12  118.30    8.46
  -4 -10 -12  105.97    7.22
   4  10  12  112.28    7.95
  -4 -10 -13   47.95    5.32
  -4 -10 -13   37.51    4.20
   4  10  13   40.55    4.72
  -4 -10 -14   47.35    5.22
   4  10  14   44.08    4.90
  -4 -10 -14   42.67    4.49
   4  10  15  131.25    8.24
  -4 -10 -15  126.14    7.51
  -4 -10 -16    3.52    1.08
   4  10  16    3.30    0.99
  -4 -10 -17    1.82    0.76
  -4 -10 -17    2.19    0.91
   4  10  17    1.78    0.92
  -4 -10 -18   19.52    2.46
   4   9 -14   18.96    2.43
   4   9 -13   13.66    2.32
   4   9 -12   80.63    6.06
  -4  -9  12   74.55    5.97
   4   9 -11  349.79   13.47
  -4  -9  11  329.54   13.33
   4   9 -10  117.26    8.14
  -4  -9  10  106.99    8.36
  -4  -9  10  106.42    7.77
  -4  -9   9  132.01    9.47
  -4  -9   9  136.26    8.91
  -4  -9   8   22.78    3.88
  -4  -9   8   25.44    3.78
  -4  -9   7  458.78   17.46
  -4  -9   6   26.83    4.10
  -4  -9   5   97.71    7.73
  -4  -9   4    5.24    1.77
   4   9  -3 1530.92   47.60
   4   9  -2    6.84    3.10
   4   9  -1  191.80   16.42
   4   9   0   11.67    4.07
   4   9   0   12.81    4.19
   4   9   1  755.59   31.54
   4   9   1  660.93   30.31
   4   9   2  219.70   17.39
   4   9   3   55.01    8.94
   4   9   4   38.49    7.45
   4   9   4   52.85    9.59
   4   9   5  687.00   30.61
   4   9   5  835.54   36.49
   4   9   6   62.93    9.00
   4   9   6   76.83   10.79
   4   9   7   41.02    7.24
   4   9   7   46.45    8.57
  -4  -9  -8  198.23   10.05
  -4  -9  -8  185.61    9.30
   4   9   8  183.34   15.58
  -4  -9  -9  238.73   11.36
  -4  -9  -9  238.36   10.56
   4   9   9  260.75   11.47
  -4  -9 -10   39.33    4.72
   4   9  10   40.53    4.59
  -4  -9 -10   37.45    4.16
  -4  -9 -11    8.32    2.24
  -4  -9 -11   10.26    2.18
   4   9  11    7.49    2.02
  -4  -9 -12   27.96    4.14
  -4  -9 -12   22.79    3.32
   4   9  12   27.23    3.80
   4   9  13  222.69   11.12
  -4  -9 -13  228.96   11.93
  -4  -9 -13  205.91   10.10
  -4  -9 -14   63.87    6.28
  -4  -9 -14   53.02    5.09
   4   9  14   57.93    5.68
  -4  -9 -15   43.86    5.05
  -4  -9 -15   35.54    4.08
   4   9  15   41.26    4.66
  -4  -9 -16   11.67    2.45
  -4  -9 -16    8.38    1.88
   4   9  16   10.29    2.22
  -4  -9 -17  190.60    9.37
   4   9  17  175.30    9.03
   4   9  18    4.09    1.25
  -4  -9 -18    3.43    1.05
  -4  -9 -18    2.39    0.82
   4   8 -15    3.42    1.07
   4   8 -14   21.49    2.91
   4   8 -13  305.38   11.81
   4   8 -12   45.49    4.88
  -4  -8  12   43.83    4.88
  -4  -8  11    2.21    1.10
   4   8 -11   -0.12    0.60
  -4  -8  10   24.26    3.78
  -4  -8  10   26.38    4.28
  -4  -8   9  169.35   10.79
  -4  -8   9  176.90   10.13
  -4  -8   8    6.38    1.89
  -4  -8   8    5.90    1.80
  -4  -8   8    4.03    1.25
  -4  -8   7  107.00    8.25
  -4  -8   6    2.00    0.94
  -4  -8   5  919.73   33.62
   4   8  -5 1056.29   37.73
   4   8  -4   33.11    6.55
  -4  -8   4   30.33    6.06
   4   8  -3  177.01   15.19
   4   8  -2   30.28    6.36
   4   8  -1  969.18   35.77
   4   8  -1  813.81   33.06
   4   8   0   87.69   10.15
   4   8   0   68.15    9.33
   4   8   1  266.64   17.52
   4   8   1  264.65   18.17
   4   8   2  573.07   27.37
   4   8   3  829.40   36.16
   4   8   3  609.13   28.61
   4   8   4  131.42   13.85
   4   8   4  114.93   11.81
   4   8   5  475.17   23.92
   4   8   5  540.20   27.51
   4   8   6  182.89   14.86
   4   8   6  198.92   17.00
   4   8   7  451.06   23.59
   4   8   7  584.18   30.70
   4   8   8  168.85   17.07
   4   8   8  135.70   13.17
   4   8   9  439.47   24.06
   4   8   9  523.98   29.41
  -4  -8 -10    0.60    0.32
  -4  -8 -10   -0.01    0.57
   4   8  10   -0.14    0.79
  -4  -8 -11    9.61    2.37
  -4  -8 -11    9.38    2.11
   4   8  11   13.23    2.64
  -4  -8 -12   49.73    5.59
  -4  -8 -12   47.38    4.78
   4   8  12   53.72    5.33
  -4  -8 -13  206.29   11.69
  -4  -8 -13  181.10    9.43
   4   8  13  206.42   10.62
  -4  -8 -14    6.45    2.07
   4   8  14   13.16    2.64
  -4  -8 -14    9.15    2.09
  -4  -8 -15   62.35    6.22
  -4  -8 -15   51.76    5.12
   4   8  15   61.39    5.85
  -4  -8 -16    0.45    0.17
  -4  -8 -16    0.30    0.23
   4   8  16    0.32    0.35
  -4  -8 -17  164.68    8.94
  -4  -8 -17  138.29    7.69
   4   8  17  154.94    8.78
  -4  -8 -18   43.06    3.99
   4   8  18   54.31    4.91
   4   8  19   10.05    1.85
   4   7 -16    2.37    0.78
   4   7 -15  151.11    7.59
   4   7 -14   57.89    5.04
  -4  -7  14   57.11    5.28
   4   7 -13   24.39    3.45
  -4  -7  13   25.89    3.78
   4   7 -12    7.62    2.09
  -4  -7  12    8.30    2.16
   4   7 -11   81.69    6.84
  -4  -7  11   75.48    6.78
  -4  -7  10   12.60    3.03
  -4  -7  10    9.41    2.33
  -4  -7   9  336.60   13.84
  -4  -7   9  323.55   15.04
  -4  -7   9  303.30   14.22
  -4  -7   8    9.22    2.42
  -4  -7   8   14.32    2.66
  -4  -7   8    7.61    2.08
   4   7  -7   13.45    3.98
  -4  -7   7   11.82    2.63
  -4  -7   7    7.65    3.40
   4   7  -6   70.54    9.38
  -4  -7   6   67.77    8.83
  -4  -7   6   82.10   10.49
   4   7  -5  307.31   19.31
  -4  -7   5  333.99   20.42
   4   7  -4   29.30    5.81
  -4  -7   4   24.06    5.19
  -4  -7   4   29.01    4.60
  -4  -7   4   30.57    6.03
  -4  -7   3   22.57    4.07
  -4  -7   3   17.98    4.42
  -4  -7   2  264.75   16.74
  -4  -7   2  233.48   14.52
   4   7  -1 1226.47   38.06
   4   7  -1  910.66   32.15
   4   7   0  618.42   25.05
   4   7   0  540.45   25.41
   4   7   1  178.61   13.06
   4   7   1  179.93   14.14
   4   7   2  272.24   18.74
   4   7   2  239.92   17.16
   4   7   3 1136.59   35.52
   4   7   3 1322.14   41.09
   4   7   4  377.40   21.37
   4   7   4  330.49   18.95
   4   7   5    2.94    1.93
   4   7   5    2.94    1.23
   4   7   6   17.14    4.29
   4   7   6   24.62    6.01
  -4  -7  -7  765.51   24.98
   4   7   7  732.28   28.75
   4   7   8    1.81    1.31
   4   7   8   41.97    6.87
   4   7   9   44.35    7.53
   4   7   9   26.37    5.68
  -4  -7 -10    7.17    1.59
   4   7  10    5.78    2.67
  -4  -7 -10    4.87    2.02
   4   7  10    4.35    2.55
  -4  -7 -11  226.26   11.76
  -4  -7 -11  233.52   10.08
   4   7  11  247.23   10.93
  -4  -7 -12    3.68    1.64
   4   7  12    3.94    1.41
  -4  -7 -13   60.08    6.38
  -4  -7 -13   60.32    5.44
   4   7  13   63.27    5.81
  -4  -7 -14    1.06    0.92
  -4  -7 -14    0.94    0.79
   4   7  14    0.67    0.32
  -4  -7 -15  182.58   10.81
  -4  -7 -15  158.79    8.81
   4   7  15  158.49    9.47
  -4  -7 -16   73.40    6.68
  -4  -7 -16   69.88    5.82
   4   7  16   75.71    6.43
  -4  -7 -17    7.33    1.87
   4   7  17    7.61    2.08
  -4  -7 -18   27.14    3.21
   4   7  18   28.74    3.69
  -4  -7 -19   -0.45    0.44
   4   7  19    0.20    0.35
   4   6 -16    0.54    0.10
  -4  -6  15   47.06    4.64
   4   6 -15   43.10    4.29
   4   6 -14   66.78    5.71
  -4  -6  14   67.22    6.12
   4   6 -13   73.48    6.28
  -4  -6  13   73.69    6.70
   4   6 -12   12.13    2.53
  -4  -6  12   10.12    2.46
  -4  -6  11  133.28    9.01
   4   6 -11  129.63    8.56
  -4  -6  10    7.85    2.19
  -4  -6  10    8.29    2.04
  -4  -6  10    7.29    2.15
  -4  -6   9  251.10   12.68
  -4  -6   9  252.10   11.64
  -4  -6   9  242.70   12.83
   4   6  -8   14.84    4.18
  -4  -6   8   19.13    3.32
   4   6  -7  481.18   23.55
  -4  -6   7  447.23   21.80
   4   6  -6   59.56    7.96
  -4  -6   6   61.57    7.95
  -4  -6   5  424.24   22.87
   4   6  -5  408.25   20.77
  -4  -6   5  370.45   19.26
   4   6  -4  223.71   14.90
  -4  -6   4  214.97   11.55
  -4  -6   4  202.36   14.01
  -4  -6   4  228.25   16.17
  -4  -6   3  590.27   19.20
   4   6  -3  649.32   24.83
  -4  -6   3  573.82   23.55
  -4  -6   3  595.95   24.97
  -4  -6   2  594.64   19.36
  -4  -6   2  578.40   23.76
  -4  -6   2  586.80   23.39
  -4  -6   1 2121.03   45.95
   4   6  -1 2297.11   46.73
  -4  -6   0  115.77    9.47
   4   6   0  130.76   10.54
   4   6   0  127.92   11.00
   4   6   1  531.81   20.03
   4   6   1  512.59   24.38
   4   6   1  509.92   23.02
  -4  -6  -1  485.93   18.56
   4   6   2   27.08    5.31
   4   6   2   32.62    6.17
   4   6   3 1529.81   39.54
   4   6   3 1715.84   43.07
   4   6   4  252.22   15.84
   4   6   4  303.23   18.51
  -4  -6  -5  624.10   20.46
   4   6   5  673.00   25.49
  -4  -6  -6  190.94   11.44
   4   6   6  184.21   13.41
   4   6   6  187.85   13.88
  -4  -6  -7  911.74   24.79
   4   6   7  936.41   30.87
   4   6   8  101.14   10.53
  -4  -6  -9  255.95   17.57
   4   6   9  257.31   17.68
  -4  -6 -10   30.45    6.12
   4   6  10   35.27    6.93
   4   6  11 1226.12   23.42
  -4  -6 -11 1255.83   22.58
  -4  -6 -12   55.60    6.09
   4   6  12   58.86    5.41
  -4  -6 -12   57.08    5.05
  -4  -6 -13   43.81    5.44
   4   6  13   45.05    4.96
  -4  -6 -13   43.29    4.48
  -4  -6 -14    5.11    1.84
  -4  -6 -14    3.24    1.40
   4   6  14    3.23    1.19
  -4  -6 -15   29.65    4.41
  -4  -6 -15   27.06    3.60
   4   6  15   30.07    4.11
  -4  -6 -16  175.89    9.30
   4   6  16  183.25   10.11
  -4  -6 -17    6.16    1.53
   4   6  17    7.00    1.86
  -4  -6 -18   -0.26    0.59
   4   6  18   -0.42    0.76
  -4  -6 -19   68.94    4.86
   4   6  19   77.80    5.62
   4   5 -17    4.23    1.14
  -4  -5  16   84.14    5.92
   4   5 -16   78.44    5.57
  -4  -5  15   32.66    4.19
   4   5 -15   33.04    3.92
   4   5 -14    6.61    1.77
  -4  -5  14   11.20    2.51
   4   5 -13    7.57    2.12
   4   5 -12   24.84    3.65
  -4  -5  12   24.19    3.94
   4   5 -11  298.74   12.74
  -4  -5  11  307.15   13.60
  -4  -5  11  315.81   14.64
  -4  -5  10   32.83    4.22
  -4  -5  10   30.18    4.41
  -4  -5   9   21.40    3.60
  -4  -5   9   24.06    3.44
  -4  -5   9   21.20    3.68
   4   5  -9   14.81    4.14
   4   5  -8  129.76   11.56
  -4  -5   8  121.03   11.50
   4   5  -7  978.44   30.76
  -4  -5   7  924.19   30.95
   4   5  -6   16.01    3.74
  -4  -5   6   18.65    4.20
   4   5  -5  101.70    9.30
  -4  -5   5  120.09    7.93
  -4  -5   5  100.95    9.40
   4   5  -4  224.12   13.45
  -4  -5   4  214.60   10.62
  -4  -5   4  212.31   15.38
  -4  -5   4  193.18   12.77
   4   5  -3  866.49   26.58
  -4  -5   3  850.21   21.15
  -4  -5   3  809.95   26.23
  -4  -5   3  884.63   29.77
  -4  -5   2  662.67   18.83
  -4  -5   2  647.51   23.81
  -4  -5   2  625.12   23.95
  -4  -5   1   32.06    4.14
   4   5  -1   33.25    4.95
   4   5  -1   26.17    4.51
  -4  -5   1   31.90    5.29
  -4  -5   1   22.55    4.24
  -4  -5   0    5.74    1.95
   4   5   0    8.57    2.50
   4   5   0    3.81    1.98
  -4  -5   0    2.50    1.18
  -4  -5  -1 1472.67   28.26
   4   5   1 1510.25   37.92
  -4  -5  -2  253.79   11.78
   4   5   2  219.83   14.46
   4   5   2  239.92   14.83
  -4  -5  -3  117.13    8.08
   4   5   3  109.15    9.81
   4   5   3  135.99   11.48
  -4  -5  -4  126.41    8.38
   4   5   4  131.53   10.62
  -4  -5  -5  370.46   14.18
   4   5   5  428.18   18.87
  -4  -5  -6  159.41    9.44
   4   5   6  164.28   12.13
  -4  -5  -7  406.75   15.07
   4   5   7  437.58   20.44
   4   5   8    5.95    2.38
  -4  -5  -8    3.07    0.97
  -4  -5  -9  324.18   18.30
   4   5   9  343.74   19.74
  -4  -5 -10   70.84    8.70
   4   5  10   80.60   10.09
  -4  -5 -11  102.91    6.40
  -4  -5 -12  387.79   13.12
  -4  -5 -13  242.27   10.69
  -4  -5 -14    6.72    1.89
  -4  -5 -15  121.20    7.71
   4   5  16   23.91    3.59
  -4  -5 -16   19.35    3.14
   4   5  17   99.30    7.37
  -4  -5 -17   95.21    6.72
  -4  -5 -18   35.19    3.89
   4   5  18   39.09    4.38
  -4  -5 -19   67.31    4.85
   4   5  19   73.29    5.53
  -4  -4  17   79.50    5.35
   4   4 -17   77.22    5.17
  -4  -4  16   31.18    3.92
   4   4 -16   30.82    3.60
  -4  -4  15   45.70    5.16
   4   4 -15   39.44    4.40
  -4  -4  14   25.57    4.01
   4   4 -14   26.55    3.64
   4   4 -13   72.41    6.27
   4   4 -12    2.78    1.17
  -4  -4  12    2.00    1.19
  -4  -4  12    3.15    1.43
   4   4 -11  244.10   11.35
  -4  -4  11  261.89   12.27
  -4  -4  11  263.52   13.18
   4   4 -10  114.34    7.44
  -4  -4  10  125.97    8.05
  -4  -4  10  120.02    8.71
   4   4  -9   63.91    8.02
   4   4  -8  343.48   17.60
   4   4  -7  242.55   14.19
   4   4  -6  231.06   13.13
   4   4  -5  571.42   19.74
  -4  -4   5  568.20   15.79
  -4  -4   5  562.70   21.64
   4   4  -4   39.12    4.93
  -4  -4   4   37.96    6.28
  -4  -4   4   42.90    4.36
  -4  -4   4   43.01    5.88
   4   4  -3  296.31   13.44
  -4  -4   3  299.39   15.05
  -4  -4   3  301.34   16.86
  -4  -4   3  318.17   11.86
  -4  -4   2  116.20    7.20
   4   4  -2  114.05    8.23
  -4  -4   2  105.36    9.76
  -4  -4   2  112.47    9.22
  -4  -4   1  216.87    9.90
   4   4  -1  208.55   10.78
  -4  -4   1  230.53   13.46
   4   4  -1  208.98   11.30
  -4  -4   0   51.41    4.94
  -4  -4   0   33.69    5.02
   4   4   0   53.37    4.76
   4   4   0   56.55    7.29
   4   4   0   48.63    5.61
  -4  -4   0   55.67    6.78
  -4  -4  -1  691.33   17.41
   4   4   1  693.92   23.71
   4   4   1  630.80   23.24
  -4  -4  -2  285.60   11.42
   4   4   2  248.91   13.98
   4   4   2  284.48   14.93
  -4  -4  -3    5.54    1.55
   4   4   3    7.82    2.53
   4   4   3    8.94    2.70
  -4  -4  -4   40.49    4.25
  -4  -4  -4   32.41    3.43
  -4  -4  -4   42.82    3.94
   4   4   4   38.61    5.09
  -4  -4  -5  135.25    7.88
  -4  -4  -5  134.36    7.66
  -4  -4  -5  137.39    7.88
   4   4   5  140.06   10.18
  -4  -4  -6   48.90    5.11
  -4  -4  -6   49.18    4.79
  -4  -4  -6   44.00    4.85
   4   4   6   56.48    6.61
   4   4   7  297.68   15.90
  -4  -4  -7  280.98   15.09
  -4  -4  -7  253.59   10.65
  -4  -4  -7  257.74   12.89
   4   4   8 1822.25   41.40
  -4  -4  -8 1829.16   39.15
   4   4   9  114.31   11.10
  -4  -4  -9  114.27   10.05
  -4  -4  -9   92.53    9.20
   4   4  10    4.31    2.35
  -4  -4 -10    1.68    1.08
  -4  -4 -10    0.19    1.39
   4   4  11    5.41    2.66
  -4  -4 -11    2.76    1.73
  -4  -4 -11    3.38    2.17
  -4  -4 -12   97.97    6.57
  -4  -4 -13  218.16   10.11
  -4  -4 -14  258.29   11.43
  -4  -4 -15  206.42   10.29
  -4  -4 -16   51.84    5.15
  -4  -4 -17   79.69    6.19
   4   4  17   75.90    6.44
  -4  -4 -18    1.45    0.69
   4   4  18    1.07    0.48
  -4  -4 -19    7.21    1.67
   4   4  19    7.45    1.68
  -4  -3  18    2.93    0.85
  -4  -3  17  147.68    8.04
   4   3 -17  141.94    7.28
   4   3 -16    3.85    1.34
  -4  -3  16    2.88    1.21
   4   3 -15    1.15    0.71
  -4  -3  15    0.97    0.89
  -4  -3  14   27.48    4.25
  -4  -3  14   28.22    4.22
   4   3 -14   29.37    3.86
   4   3 -13  581.71   17.41
  -4  -3  13  589.31   19.79
   4   3 -12  335.17   12.92
  -4  -3  12  362.38   15.44
   4   3 -11   10.27    2.25
  -4  -3  11   10.21    2.34
   4   3 -10  137.98   11.83
   4   3  -9  861.88   27.96
   4   3  -8    1.10    0.84
   4   3  -7    1.48    1.12
   4   3  -6   18.92    3.48
   4   3  -5 1357.44   27.15
   4   3  -4  189.27    9.50
  -4  -3   4  165.59    7.72
  -4  -3   4  165.22   12.76
  -4  -3   3 1261.34   21.79
   4   3  -3 1295.69   24.05
  -4  -3   3 1307.09   29.96
  -4  -3   3 1256.28   33.82
   4   3  -2  262.68   10.71
  -4  -3   2  304.98   10.74
  -4  -3   2  298.14   15.81
  -4  -3   2  311.83   14.43
  -4  -3   1 1435.70   23.33
   4   3  -1 1517.72   26.70
   4   3  -1 1238.71   20.94
  -4  -3   1 1235.77   30.23
  -4  -3   1 1438.78   31.25
   4   3  -1 1416.68   36.21
  -4  -3   0   30.80    3.46
   4   3   0   33.72    5.08
   4   3   0   26.24    3.59
  -4  -3   0   26.81    4.38
  -4  -3   0   34.15    4.92
  -4  -3  -1  416.32   12.78
   4   3   1  431.62   17.40
   4   3   1  355.47   14.69
  -4  -3  -1  383.82   16.27
  -4  -3  -2  137.63    7.34
   4   3   2  165.23   10.50
  -4  -3  -3 1528.91   24.22
  -4  -3  -3 1520.06   24.75
  -4  -3  -4 1263.56   22.17
  -4  -3  -4 1244.53   22.77
   4   3   5 1027.98   25.45
  -4  -3  -5  950.86   19.07
  -4  -3  -5 1020.09   23.59
  -4  -3  -5  982.56   21.74
   4   3   6   28.18    4.42
  -4  -3  -6   38.59    4.98
  -4  -3  -6   45.04    5.46
  -4  -3  -6   30.09    4.12
   4   3   7 1088.03   29.49
  -4  -3  -7 1059.30   26.77
  -4  -3  -7 1083.56   28.75
  -4  -3  -7 1045.47   26.68
   4   3   8  703.18   24.81
  -4  -3  -8  641.71   21.95
  -4  -3  -8  640.99   22.37
   4   3   9  671.13   26.37
  -4  -3  -9  653.56   23.85
  -4  -3  -9  591.66   23.26
   4   3  10   62.30    8.58
  -4  -3 -10   50.78    7.33
  -4  -3 -10   49.19    6.84
   4   3  11  119.43   12.55
  -4  -3 -11  101.75   11.06
  -4  -3 -11  107.76   10.88
  -4  -3 -12    5.78    1.91
  -4  -3 -13  182.49   10.89
  -4  -3 -14   10.60    2.60
  -4  -3 -15   85.55    6.72
  -4  -3 -16   56.27    5.43
  -4  -3 -17   87.57    6.61
  -4  -3 -18    3.27    1.03
   4   3  18    1.89    0.70
  -4  -3 -19    2.51    0.87
   4   3  19    1.25    0.49
   4   2 -18    2.12    0.82
  -4  -2  18    1.95    0.77
  -4  -2  17   18.99    3.08
   4   2 -17   16.20    2.57
  -4  -2  16  102.94    7.67
   4   2 -16   95.67    6.60
  -4  -2  15  173.67   10.26
  -4  -2  15  157.55    9.90
   4   2 -15  163.81    8.99
  -4  -2  14   90.79    7.60
  -4  -2  14  105.51    8.25
   4   2 -14   95.53    6.95
  -4  -2  13  126.22    9.13
   4   2 -13  118.57    7.65
   4   2 -12  215.23    9.95
  -4  -2  12  216.95   11.79
   4   2 -11  517.17   14.85
  -4  -2  11  540.97   17.94
   4   2 -10    1.67    0.95
   4   2  -9  209.02   13.28
   4   2  -8   84.97    7.88
   4   2  -8   86.64    7.65
   4   2  -7   66.76    6.51
   4   2  -7   83.31    6.81
   4   2  -6   28.97    3.96
   4   2  -6   27.58    3.57
   4   2  -5  521.53   15.27
   4   2  -5  513.82   14.13
   4   2  -4   68.81    5.07
   4   2  -4   64.41    4.58
  -4  -2   4   79.05    8.42
   4   2  -3  246.78    8.72
   4   2  -3  222.92    7.78
  -4  -2   2    2.83    1.26
   4   2  -2    3.59    0.89
  -4  -2   2    1.62    0.88
   4   2  -2    2.71    0.86
   4   2  -1 2673.01   20.10
  -4  -2   1 2941.69   40.57
  -4  -2   1 2807.02   29.40
   4   2  -1 2974.10   45.13
  -4  -2   1 2644.12   42.65
  -4  -2   0  145.41    6.75
  -4  -2   0  150.32    9.61
  -4  -2   0  148.83   10.05
   4   2   0  150.77    9.90
   4   2   0  138.43    6.51
   4   2   0  137.35    3.87
  -4  -2  -1  161.32    7.09
  -4  -2  -1  185.77    8.62
  -4  -2  -1  161.55    7.70
  -4  -2  -1  175.57   10.80
   4   2   1  144.16    7.84
   4   2   1  160.18    4.07
  -4  -2  -2  321.79   10.07
  -4  -2  -2  346.79   12.40
   4   2   2  355.17   12.20
  -4  -2  -3 3041.84   39.52
   4   2   3 3175.36   37.65
   4   2   4  562.90   16.45
  -4  -2  -4  550.13   16.06
  -4  -2  -4  546.41   17.44
  -4  -2  -4  521.46   15.74
   4   2   5   17.60    3.16
  -4  -2  -5   18.31    3.12
  -4  -2  -5   19.25    3.61
  -4  -2  -5   19.27    3.30
   4   2   6  183.33   10.82
  -4  -2  -6  166.44   11.11
  -4  -2  -6  176.12   10.47
  -4  -2  -6  171.39    8.24
  -4  -2  -6  177.08    9.96
  -4  -2  -7 3012.35   44.53
  -4  -2  -7 3011.12   45.98
  -4  -2  -8    6.46    2.06
  -4  -2  -8    8.29    2.75
   4   2   8    8.29    2.62
   4   2   9   30.66    5.69
  -4  -2  -9   26.59    5.29
  -4  -2  -9   23.35    4.47
   4   2  10    4.54    2.31
  -4  -2 -10    4.04    2.17
  -4  -2 -10    1.95    1.08
   4   2  11  469.93   25.63
  -4  -2 -11  427.36   22.92
  -4  -2 -12   21.94    2.95
  -4  -2 -12   18.13    3.28
  -4  -2 -13   33.13    4.60
  -4  -2 -14   71.18    7.07
  -4  -2 -15  204.19   10.61
  -4  -2 -16    1.14    0.51
  -4  -2 -17    1.13    0.88
  -4  -2 -18   40.48    4.14
  -4  -2 -19   87.70    5.50
   4   2  19   92.28    6.01
  -4  -1  19   25.04    2.67
  -4  -1  18   99.63    6.19
  -4  -1  17   12.92    2.64
  -4  -1  17   15.08    2.61
   4   1 -17   15.26    2.43
  -4  -1  16   67.24    6.28
   4   1 -16   63.53    5.34
  -4  -1  15   63.05    6.28
  -4  -1  15   67.28    6.52
   4   1 -15   70.09    5.76
  -4  -1  14   33.47    4.62
  -4  -1  14   23.00    3.78
   4   1 -14   23.41    3.30
   4   1 -13    0.64    0.25
  -4  -1  13    0.88    0.74
   4   1 -12   68.18    5.33
  -4  -1  12   71.97    6.56
  -4  -1  11  242.92   11.63
   4   1 -11  153.48   12.54
  -4  -1  10    2.34    1.89
   4   1 -10    1.24    0.48
   4   1 -10    2.04    1.30
   4   1  -9   89.56    8.40
  -4  -1   9   98.29    9.82
   4   1  -9   84.51    8.06
   4   1  -8   98.14    7.97
  -4  -1   8  110.65    9.91
   4   1  -8   97.42    8.02
   4   1  -7   89.28    7.09
  -4  -1   7   97.25    8.87
  -4  -1   6    1.64    0.84
  -4  -1   6    1.94    0.96
   4   1  -6    2.40    1.32
  -4  -1   5  611.39   16.00
  -4  -1   5  596.12   23.42
   4   1  -5  561.27   15.82
  -4  -1   5  571.03   19.32
   4   1  -4   31.21    3.40
  -4  -1   4   35.29    3.69
  -4  -1   4   36.77    5.54
  -4  -1   3  941.25   18.59
   4   1  -3  894.97   16.99
  -4  -1   2  104.00    3.41
  -4  -1   2   96.72    5.85
  -4  -1   2  105.93    8.56
   4   1  -2  100.66    5.50
  -4  -1   1   54.95    3.03
   4   1  -1   53.11    3.78
  -4  -1   1   47.02    4.97
   4   1  -1   50.90    5.32
  -4  -1   1   42.20    5.40
  -4  -1   0  205.77    6.75
   4   1   0  161.31    4.22
  -4  -1   0  157.93    9.16
  -4  -1   0  164.87    9.13
  -4  -1   0  184.57   10.96
   4   1   0  171.36    9.24
  -4  -1   0  181.34    9.09
   4   1   0  183.40    6.81
  -4  -1  -1   49.23    3.68
  -4  -1  -1   53.16    5.24
  -4  -1  -1   46.25    4.68
   4   1   1   39.08    3.26
  -4  -1  -2   94.57    5.44
  -4  -1  -2   90.41    5.69
  -4  -1  -2   94.56    7.05
  -4  -1  -2   91.87    6.64
  -4  -1  -2   79.43    5.27
   4   1   2   97.70    5.46
   4   1   3  875.22   17.55
  -4  -1  -3  862.14   22.21
  -4  -1  -3  816.48   17.21
  -4  -1  -3  803.86   17.27
  -4  -1  -3  788.54   16.71
  -4  -1  -4   34.66    2.92
  -4  -1  -4   31.23    3.47
  -4  -1  -4   30.75    4.45
  -4  -1  -4   31.50    3.60
   4   1   4   37.69    4.02
  -4  -1  -4   30.24    3.56
   4   1   5  576.14   17.27
  -4  -1  -5  512.05   14.09
  -4  -1  -5  516.75   19.28
  -4  -1  -5  526.24   16.05
  -4  -1  -5  517.28   15.05
  -4  -1  -5  529.20   17.92
  -4  -1  -5  574.43   13.59
  -4  -1  -6    1.46    0.71
  -4  -1  -6    0.51    0.40
   4   1   6    0.43    0.61
  -4  -1  -6    3.03    1.27
  -4  -1  -6    1.32    0.83
   4   1   7  116.33    9.27
  -4  -1  -7   94.39    7.17
  -4  -1  -7   90.84    8.28
  -4  -1  -7   89.37    7.54
  -4  -1  -7   96.19    7.08
   4   1   8  120.01   10.27
  -4  -1  -8  101.40    9.38
  -4  -1  -8   91.79    8.32
   4   1   9   99.18   10.17
  -4  -1  -9   83.41    9.07
  -4  -1  -9   89.07    8.73
   4   1  10    3.37    1.88
  -4  -1 -10    1.87    1.75
   4   1  11  190.24   16.40
  -4  -1 -12   62.78    5.17
  -4  -1 -12   63.03    5.73
  -4  -1 -12   65.72    6.28
  -4  -1 -13    0.33    0.77
  -4  -1 -13    3.37    1.27
  -4  -1 -13    2.93    1.48
  -4  -1 -14   23.94    3.60
  -4  -1 -14   23.03    4.01
  -4  -1 -15   65.37    6.02
  -4  -1 -15   62.24    6.63
  -4  -1 -16   61.55    5.70
  -4  -1 -17   14.80    2.65
  -4  -1 -18  111.27    6.77
   4   1  19   27.03    3.08
  -4  -1 -19   27.46    2.99
  -4   0  19   83.42    5.10
  -4   0  19   83.22    5.08
  -4   0  18   39.48    4.00
  -4   0  17    1.13    0.82
  -4   0  17   -0.02    0.13
  -4   0  16    4.59    1.47
  -4   0  15  254.15   12.63
  -4   0  15  223.52   11.60
  -4   0  14   85.76    7.38
  -4   0  14   82.99    7.04
  -4   0  13   42.61    4.99
  -4   0  13   45.45    5.29
  -4   0  12   19.77    3.27
  -4   0  12   19.56    3.34
   4   0 -11  430.89   21.07
   4   0 -11  388.59   19.54
   4   0 -10    1.59    1.59
  -4   0  10    2.68    1.79
  -4   0   9   31.06    5.70
   4   0  -9   27.34    4.58
  -4   0   8    9.80    3.00
   4   0  -8    7.82    2.43
   4   0  -7 3263.44   46.16
  -4   0   7 3541.33   53.81
  -4   0   6  217.32   10.32
   4   0  -6  184.51   10.14
  -4   0   6  218.91   12.59
  -4   0   5   17.65    2.84
   4   0  -5   17.59    3.01
  -4   0   5   13.84    3.04
  -4   0   5   16.53    3.78
  -4   0   4  589.24   18.09
  -4   0   4  597.35   15.63
   4   0  -4  566.22   16.11
  -4   0   3 2944.45   34.78
   4   0  -3 2977.52   35.94
  -4   0   2  351.63   11.55
   4   0  -2  365.20   12.25
  -4   0   2  381.25   15.40
  -4   0   1  190.67    8.40
  -4   0   1  159.64    6.66
  -4   0   1  159.07    8.20
  -4   0   1  180.31   10.74
   4   0  -1  175.19    8.69
   4   0  -1  176.52    8.35
  -4   0   0  137.09    7.20
  -4   0   0  126.39    8.86
  -4   0   0  146.95    6.61
  -4   0   0  154.76    5.66
  -4   0   0  135.56    8.78
  -4   0   0  146.68    7.57
  -4   0   0  153.97    9.84
  -4   0  -1 2626.10   31.01
  -4   0  -1 2936.38   40.15
  -4   0  -1 2713.63   39.91
  -4   0  -1 2659.10   29.35
  -4   0  -1 2902.17   27.25
  -4   0  -1 2573.82   38.64
  -4   0  -2    2.36    0.99
  -4   0  -2    2.55    1.22
   4   0   2    2.54    0.77
  -4   0  -2    2.15    1.05
  -4   0  -2    3.83    1.19
  -4   0  -2    3.43    1.10
   4   0   3  249.03    8.87
  -4   0  -3  208.78    9.05
  -4   0  -3  225.58   12.05
  -4   0  -3  214.45    9.32
  -4   0  -3  218.20    8.98
  -4   0  -3  233.06    7.66
   4   0   4   76.15    5.58
  -4   0  -4   75.36    4.77
  -4   0  -4   66.04    6.86
  -4   0  -4   64.69    5.30
  -4   0  -4   66.44    5.42
  -4   0  -4   59.42    4.89
  -4   0  -5  489.39   14.72
  -4   0  -5  468.42   19.22
  -4   0  -5  488.32   15.18
  -4   0  -5  513.64   16.10
  -4   0  -6   30.03    3.71
  -4   0  -6   25.44    3.70
  -4   0  -6   27.81    4.53
  -4   0  -6   28.07    4.12
  -4   0  -7   65.32    6.06
  -4   0  -7   61.05    5.95
  -4   0  -7   67.10    7.40
   4   0   8   95.02    9.31
  -4   0  -8   86.42    7.54
  -4   0  -8   87.49    9.00
   4   0   9  222.63   15.59
  -4   0  -9  212.04   12.35
  -4   0  -9  209.72   14.82
   4   0  10    2.06    1.66
  -4   0 -10    2.74    1.51
  -4   0 -11  487.86   14.50
  -4   0 -11  481.27   15.89
  -4   0 -11  508.98   16.91
  -4   0 -12  204.34    9.68
  -4   0 -12  193.55   10.50
  -4   0 -12  210.82   11.43
  -4   0 -13  119.15    7.54
  -4   0 -13  115.76    8.23
  -4   0 -13  119.61    8.91
  -4   0 -14   94.01    7.55
  -4   0 -14   92.45    6.63
  -4   0 -14   96.27    8.21
  -4   0 -15  155.05    9.45
  -4   0 -15  165.56   10.74
  -4   0 -16   94.70    7.02
  -4   0 -17   18.79    3.00
  -4   0 -17   16.10    2.52
  -4   0 -18    2.82    1.16
  -4   1  19    1.28    0.53
  -4   1  19    2.48    0.93
  -4   1  18    1.28    0.73
  -4   1  17   79.94    6.13
  -4   1  16   63.14    6.07
  -4   1  16   55.39    5.23
  -4   1  15   93.04    7.69
  -4   1  15   71.83    6.08
  -4   1  15   87.85    7.20
  -4   1  14   10.66    2.55
  -4   1  14   10.11    2.47
  -4   1  13  202.17   10.66
  -4   1  13  199.93   10.82
  -4   1  12    4.49    1.49
  -4   1  12    3.99    1.48
  -4   1  11  142.92   13.45
   4  -1 -11  101.05   10.36
  -4   1  10   66.06    8.71
   4  -1 -10   57.42    7.46
   4  -1  -9  625.89   23.62
  -4   1   9  745.38   27.37
   4  -1  -8  691.73   23.14
  -4   1   8  786.68   26.41
  -4   1   7 1211.07   31.11
  -4   1   7 1217.60   33.52
  -4   1   6   35.58    5.00
  -4   1   6   36.80    5.58
   4  -1  -6   32.78    4.64
  -4   1   5 1150.72   26.79
  -4   1   5 1203.40   30.47
  -4   1   4 1441.57   25.97
  -4   1   4 1494.02   28.80
   4  -1  -4 1443.45   28.97
  -4   1   4 1524.64   31.93
  -4   1   3 1718.66   28.00
   4  -1  -3 1644.34   30.62
  -4   1   3 1822.61   29.38
  -4   1   3 1841.19   33.78
  -4   1   2  135.53    7.71
  -4   1   2  159.68    6.93
   4  -1  -2  132.34    8.35
  -4   1   2  156.44    9.77
  -4   1   1  406.86   13.20
  -4   1   1  374.45   10.77
  -4   1   1  374.18   17.19
  -4   1   0   31.29    3.69
  -4   1   0   29.80    4.63
  -4   1   0   30.19    3.27
  -4   1   0   29.36    4.41
  -4   1   0   33.56    2.94
  -4   1  -1 1326.58   23.96
  -4   1  -1 1369.16   17.80
  -4   1  -1 1391.70   30.73
  -4   1  -1 1328.44   28.78
  -4   1  -1 1324.15   22.94
  -4   1  -1 1297.46   29.65
  -4   1  -2  256.38   10.70
  -4   1  -2  267.76    9.34
  -4   1  -2  290.69   14.00
  -4   1  -2  277.30   11.06
  -4   1  -2  277.80   13.60
  -4   1  -2  271.45   13.53
  -4   1  -3 1242.01   21.79
  -4   1  -3 1163.58   23.08
  -4   1  -3 1194.27   29.15
  -4   1  -3 1212.67   24.22
  -4   1  -4  157.87    8.62
  -4   1  -4  175.68   11.63
  -4   1  -4  168.61    9.47
  -4   1  -4  182.85    8.72
  -4   1  -5 1280.28   24.77
  -4   1  -5 1199.48   32.09
  -4   1  -5 1202.48   26.26
  -4   1  -6   18.49    3.28
  -4   1  -6   15.62    3.08
  -4   1  -7    1.16    1.02
  -4   1  -7    1.44    0.76
  -4   1  -8    0.96    0.25
  -4   1  -8    5.28    2.26
  -4   1  -9  836.09   25.74
  -4   1  -9  817.17   30.18
   4  -1  10  157.79   14.59
  -4   1 -10  150.93   13.44
  -4   1 -11   10.69    2.32
  -4   1 -11    9.02    2.35
  -4   1 -11   13.03    2.59
  -4   1 -12  322.83   12.60
  -4   1 -12  301.62   13.59
  -4   1 -13  559.61   16.67
  -4   1 -13  540.97   18.25
  -4   1 -13  573.39   19.57
  -4   1 -14   30.56    3.87
  -4   1 -14   27.26    4.10
  -4   1 -14   27.81    4.44
  -4   1 -15    4.21    1.75
  -4   1 -15    3.30    1.26
  -4   1 -16    2.73    1.37
  -4   1 -17  148.61    8.08
  -4   1 -17  144.39    7.63
  -4   1 -18    4.34    1.31
  -4   2  19    7.89    1.63
  -4   2  19    5.88    1.30
  -4   2  18    1.03    0.39
  -4   2  18    0.62    0.29
  -4   2  17   72.69    5.79
  -4   2  16   57.30    5.75
  -4   2  16   49.00    4.96
  -4   2  15  201.00   10.67
  -4   2  15  186.55    9.71
  -4   2  14  280.30   12.59
  -4   2  14  297.11   13.34
  -4   2  14  255.20   11.34
  -4   2  13  209.37    9.98
  -4   2  13  241.34   11.79
  -4   2  13  232.49   11.11
  -4   2  12  108.64    7.43
  -4   2  12  119.70    7.96
  -4   2  11    3.91    1.26
  -4   2  11    3.69    2.27
  -4   2  11    6.07    2.72
   4  -2 -11    4.30    2.09
  -4   2  10    0.25    0.71
  -4   2  10   -0.78    1.49
   4  -2 -10    1.40    1.48
   4  -2  -9  123.35   10.89
  -4   2   9  117.35   10.92
  -4   2   9  112.83   10.61
   4  -2  -8 1835.82   39.85
  -4   2   8 1937.21   42.84
  -4   2   8 1960.01   41.72
  -4   2   7  302.68   15.31
  -4   2   7  327.49   16.44
   4  -2  -7  293.63   15.38
   4  -2  -6   52.64    6.41
  -4   2   6   50.93    5.90
  -4   2   6   53.62    6.34
  -4   2   5  148.22    9.93
  -4   2   5  145.74    9.44
   4  -2  -5  136.92   10.17
  -4   2   4   47.55    5.34
   4  -2  -4   47.04    5.85
  -4   2   4   47.18    4.97
  -4   2   3    5.26    1.26
  -4   2   3    5.54    1.64
   4  -2  -3    5.99    1.99
  -4   2   3    6.09    1.65
  -4   2   2  247.90    9.14
   4  -2  -2  242.83   12.99
  -4   2   2  272.10    9.76
  -4   2   1  703.81   24.47
  -4   2   0   53.23    6.49
  -4   2   0   51.74    6.37
  -4   2  -1  241.83   10.69
  -4   2  -1  225.65   13.22
  -4   2  -1  205.76   11.93
  -4   2  -1  200.20   12.37
  -4   2  -2  104.18    8.69
  -4   2  -2  114.15    9.29
  -4   2  -2  112.28    7.25
  -4   2  -2  111.46    9.23
  -4   2  -3  298.26   12.46
  -4   2  -3  290.38   14.95
  -4   2  -4   41.34    5.89
  -4   2  -4   39.17    4.67
  -4   2  -5  555.03   18.45
  -4   2  -5  544.90   22.46
  -4   2  -5  537.04   19.14
  -4   2  -6  230.76   12.47
  -4   2  -6  225.13   15.07
  -4   2  -6  223.20   12.87
  -4   2  -7  235.52   13.63
  -4   2  -8  326.56   16.70
  -4   2  -9   65.60    7.65
  -4   2 -10  113.13    7.41
  -4   2 -10   97.51    7.28
  -4   2 -11  214.76   11.27
  -4   2 -12    1.10    0.81
  -4   2 -12    2.29    1.09
  -4   2 -13   66.83    5.97
  -4   2 -13   66.20    6.62
  -4   2 -13   70.62    6.82
  -4   2 -14   25.87    3.58
  -4   2 -14   27.15    4.11
  -4   2 -14   27.79    4.22
  -4   2 -15   41.66    4.29
  -4   2 -15   47.04    5.23
  -4   2 -15   52.79    5.60
  -4   2 -16   36.72    4.26
  -4   2 -17   85.12    5.77
  -4   2 -17   84.32    5.69
  -4   2 -18    9.57    1.77
  -4   3  19   66.19    4.72
  -4   3  19   63.34    4.61
  -4   3  18   35.81    3.85
  -4   3  18   33.20    3.62
  -4   3  17   92.66    6.59
  -4   3  16   21.24    3.22
  -4   3  15  132.31    8.59
  -4   3  15  119.47    7.74
  -4   3  14    6.66    1.87
  -4   3  14    5.75    1.67
  -4   3  13  270.82   11.80
  -4   3  13  264.65   12.29
  -4   3  13  257.29   11.11
  -4   3  12  416.83   14.22
  -4   3  12  428.80   15.06
  -4   3  12  394.41   13.30
  -4   3  11  118.56    7.45
  -4   3  11  110.04    6.95
  -4   3  11  110.35   11.80
   4  -3 -10   75.92    9.28
  -4   3  10   84.76    9.86
   4  -3  -9  328.34   18.68
  -4   3   9  363.22   19.13
  -4   3   9  378.32   18.48
  -4   3   8    3.35    1.52
   4  -3  -8    1.77    0.82
  -4   3   7  437.59   18.50
   4  -3  -7  408.01   20.09
  -4   3   6  159.69   10.54
   4  -3  -6  164.17   12.29
  -4   3   6  174.83   10.73
  -4   3   6  166.41   10.45
  -4   3   5  408.32   16.55
  -4   3   5  423.58   15.80
  -4   3   5  429.45   16.00
   4  -3  -4  125.21   10.43
  -4   3   4  148.11    8.63
  -4   3   4  152.17    9.41
  -4   3   4  141.58    9.60
  -4   3   3  127.38    7.36
  -4   3   3  125.63    8.35
  -4   3   3  119.60    8.77
   4  -3  -3  108.77    9.59
  -4   3   2  246.06   12.62
  -4   3   1 1480.86   36.51
  -4   3   1 1469.99   30.34
  -4   3   0    3.30    1.09
  -4   3   0    4.05    1.40
  -4   3   0    4.32    1.94
  -4   3  -1   36.43    4.95
  -4   3  -1   32.99    5.36
  -4   3  -1   30.66    4.75
  -4   3  -1   31.35    5.21
  -4   3  -2  677.41   23.14
  -4   3  -2  706.67   20.89
  -4   3  -2  726.63   24.66
  -4   3  -2  653.99   23.68
  -4   3  -3  850.12   23.53
  -4   3  -3  862.41   26.74
  -4   3  -3  791.90   26.28
  -4   3  -4  211.90   12.28
  -4   3  -4  212.10   13.78
  -4   3  -5  102.92    8.93
  -4   3  -5  111.26   10.42
  -4   3  -6   19.19    4.01
  -4   3  -6   22.48    4.81
  -4   3  -7 1015.76   34.99
  -4   3  -7  922.02   29.57
  -4   3  -8  145.67   13.74
  -4   3  -8  119.93   10.91
  -4   3  -9   23.27    3.33
  -4   3  -9   13.76    3.63
  -4   3  -9   16.53    3.01
  -4   3 -10   29.20    3.83
  -4   3 -10   25.40    3.83
  -4   3 -11  271.73   12.94
  -4   3 -12   22.68    3.50
  -4   3 -12   22.30    3.81
  -4   3 -13    7.49    2.04
  -4   3 -13   10.42    2.60
  -4   3 -14    8.59    2.01
  -4   3 -14    9.80    2.33
  -4   3 -15   30.37    3.57
  -4   3 -15   34.19    4.28
  -4   3 -16   94.99    6.50
  -4   3 -17    4.70    1.43
  -4   4  19   66.97    4.63
  -4   4  18    0.27    0.35
  -4   4  18   -0.60    0.74
  -4   4  17    5.52    1.58
  -4   4  17    6.58    1.63
  -4   4  16  160.50    8.81
  -4   4  16  170.57    9.03
  -4   4  15   29.40    3.74
  -4   4  14    2.45    0.97
  -4   4  13   45.83    4.70
  -4   4  13   42.04    4.62
  -4   4  12   57.04    5.20
  -4   4  12   62.62    5.70
  -4   4  12   54.35    5.01
  -4   4  11 1273.62   23.53
  -4   4  11 1310.97   24.64
  -4   4  11 1255.95   23.25
   4  -4 -10   30.98    6.23
  -4   4  10   34.10    6.25
  -4   4   9  262.62   16.46
   4  -4  -9  234.15   16.74
   4  -4  -8   91.96   10.34
  -4   4   8  106.11   10.11
  -4   4   7 1038.22   30.20
  -4   4   7 1012.49   28.37
   4  -4  -7  951.75   32.47
   4  -4  -6  212.85   15.15
  -4   4   6  230.10   13.38
  -4   4   6  201.85   12.55
   4  -4  -5  667.89   26.15
  -4   4   5  719.67   19.79
  -4   4   5  726.98   22.12
  -4   4   5  661.58   22.58
   4  -4  -4  272.38   16.45
  -4   4   4  273.52   11.90
  -4   4   4  277.98   14.66
   4  -4  -3 1670.98   40.89
  -4   4   3 1680.58   35.83
  -4   4   2   33.95    5.80
  -4   4   2   45.60    5.91
  -4   4   1  532.42   22.03
  -4   4   1  510.76   19.55
  -4   4   0  124.24   10.78
  -4   4   0  126.91    9.20
  -4   4   0  121.09    9.57
  -4   4   0  118.51   10.69
  -4   4  -1 2150.01   41.53
  -4   4  -1 2171.58   45.10
  -4   4  -2  603.20   22.94
  -4   4  -2  636.34   22.32
  -4   4  -2  638.11   24.12
  -4   4  -2  593.55   23.51
  -4   4  -3  614.35   23.38
  -4   4  -3  597.22   21.77
  -4   4  -3  558.96   23.23
  -4   4  -4  213.32   13.38
  -4   4  -4  227.38   14.68
  -4   4  -4  203.91   14.16
  -4   4  -5  393.71   18.85
  -4   4  -5  432.29   21.22
  -4   4  -6   71.00    8.91
  -4   4  -7  525.55   25.55
  -4   4  -7  466.41   22.42
  -4   4  -8   16.05    2.81
  -4   4  -8   14.43    4.06
  -4   4  -8   18.66    3.12
  -4   4  -9  224.72   10.94
  -4   4  -9  212.28   10.89
  -4   4 -10    9.19    2.18
  -4   4 -10    8.37    2.33
  -4   4 -11  118.99    8.30
  -4   4 -11  120.17    8.59
  -4   4 -12    8.83    2.06
  -4   4 -12   12.20    2.63
  -4   4 -13   67.47    5.95
  -4   4 -13   85.37    7.01
  -4   4 -14   60.99    5.25
  -4   4 -14   76.74    6.42
  -4   4 -15   41.98    3.98
  -4   4 -15   53.76    5.02
  -4   4 -16    1.06    0.38
  -4   5  19    0.69    0.21
  -4   5  18   25.92    3.10
  -4   5  17    7.72    1.90
  -4   5  17    7.92    1.82
  -4   5  16   67.94    5.69
  -4   5  16   69.61    5.67
  -4   5  15  145.96    8.47
  -4   5  15  161.65    8.72
  -4   5  14    1.59    0.86
  -4   5  14    1.28    0.67
  -4   5  13   60.80    5.26
  -4   5  13   68.72    5.79
  -4   5  12    3.41    1.23
  -4   5  11  241.66   10.44
   4  -5 -10   22.41    5.37
  -4   5  10    9.75    3.29
  -4   5   9   34.49    6.32
   4  -5  -9   28.02    6.21
  -4   5   8    2.34    1.74
   4  -5  -8    2.21    2.36
  -4   5   7  837.13   28.11
   4  -5  -7  851.99   32.83
   4  -5  -6   64.03    8.67
  -4   5   6   23.45    4.72
  -4   5   5    2.28    1.25
   4  -5  -5    2.27    1.43
  -4   5   4  348.20   17.71
   4  -5  -4  362.34   20.33
   4  -5  -3 1285.77   38.36
  -4   5   3 1207.52   32.67
  -4   5   2  243.59   15.63
  -4   5   2  222.20   14.11
  -4   5   1  188.91   13.43
  -4   5   1  175.98   12.41
  -4   5   0  620.23   24.37
  -4   5   0  592.80   22.12
  -4   5   0  588.18   25.30
  -4   5  -1  851.89   26.72
  -4   5  -1  945.75   29.53
  -4   5  -1  934.26   30.09
  -4   5  -1  882.99   30.62
  -4   5  -1  827.43   26.73
  -4   5  -2  284.79   16.36
  -4   5  -2  263.41   16.40
  -4   5  -2  266.24   15.63
  -4   5  -3   25.89    4.94
  -4   5  -3   24.76    4.92
  -4   5  -3   24.69    5.08
  -4   5  -4   31.50    5.67
  -4   5  -4   26.33    5.07
  -4   5  -4   30.03    5.70
  -4   5  -5  316.21   18.58
  -4   5  -5  283.30   17.91
  -4   5  -6   77.05    9.43
  -4   5  -6   66.80    9.03
  -4   5  -7    9.94    2.17
  -4   5  -7   13.47    2.57
  -4   5  -8   16.49    2.88
  -4   5  -8   10.80    2.45
  -4   5  -9  302.50   13.00
  -4   5  -9  319.31   13.19
  -4   5 -10   13.15    2.80
  -4   5 -10   11.75    2.58
  -4   5 -11   73.30    6.52
  -4   5 -11   82.77    6.83
  -4   5 -12    9.32    2.39
  -4   5 -13   20.71    3.16
  -4   5 -13   31.59    4.09
  -4   5 -14   50.68    4.53
  -4   5 -14   66.32    5.69
  -4   5 -15  130.49    6.48
  -4   5 -15  166.10    8.15
  -4   5 -16    2.29    0.75
  -4   6  19   10.22    1.66
  -4   6  18   48.22    4.13
  -4   6  17  140.41    7.61
  -4   6  16   -0.20    0.47
  -4   6  16    1.19    0.66
  -4   6  15   63.00    5.08
  -4   6  15   56.28    5.20
  -4   6  15   60.14    5.27
  -4   6  14    6.29    1.68
  -4   6  14    7.58    1.78
  -4   6  13  194.93    9.78
  -4   6  13  190.82    9.49
  -4   6  12   50.91    4.95
  -4   6  12   53.49    4.89
  -4   6  11    9.72    1.99
  -4   6  11   10.76    2.22
  -4   6  10    0.31    0.94
  -4   6  10    5.64    1.53
  -4   6   9  459.59   22.29
   4  -6  -9  410.08   24.76
  -4   6   8  130.97   11.91
   4  -6  -8  133.64   13.91
  -4   6   7  504.45   23.42
   4  -6  -7  505.51   26.84
   4  -6  -6  196.45   16.58
  -4   6   6  178.62   13.84
  -4   6   5  521.00   23.22
   4  -6  -5  538.86   26.61
   4  -6  -4  122.36   12.52
  -4   6   4  129.86   11.54
  -4   6   3  724.03   27.42
  -4   6   3  580.79   24.46
  -4   6   2  578.81   24.22
  -4   6   2  481.85   22.30
  -4   6   1  235.31   15.42
  -4   6   1  234.18   15.40
  -4   6   0   63.74    8.05
  -4   6   0   72.67    8.65
  -4   6   0   68.37    8.20
  -4   6  -1  705.91   25.17
  -4   6  -1  739.70   27.31
  -4   6  -1  763.54   27.40
  -4   6  -1  777.26   29.82
  -4   6  -2   23.42    4.71
  -4   6  -2   30.58    6.01
  -4   6  -2   27.71    5.55
  -4   6  -3  159.66   12.75
  -4   6  -3  144.01   12.94
  -4   6  -4   30.44    5.75
  -4   6  -4   28.62    5.89
  -4   6  -5 1012.38   33.97
  -4   6  -5  935.41   33.69
  -4   6  -6    1.51    0.58
  -4   6  -6    0.73    0.81
  -4   6  -6    4.11    1.59
  -4   6  -6    2.81    1.21
  -4   6  -7  104.46    7.67
  -4   6  -7  105.96    7.34
  -4   6  -7  126.04    8.51
  -4   6  -7  126.45    7.78
  -4   6  -8    4.44    1.19
  -4   6  -8    7.68    1.98
  -4   6  -9  154.66    9.50
  -4   6  -9  184.60    9.98
  -4   6 -10   19.81    3.37
   4  -6  10   28.60    4.19
  -4   6 -10   25.17    3.73
  -4   6 -11    3.36    0.90
  -4   6 -11    0.78    0.72
  -4   6 -12   41.37    4.63
   4  -6  12   43.18    4.90
  -4   6 -12   51.89    5.08
  -4   6 -13  277.37   11.04
  -4   6 -13  331.43   12.15
  -4   6 -14   21.06    2.74
  -4   6 -14   22.79    3.07
  -4   6 -15    2.11    0.70
  -4   7  18    3.37    1.05
  -4   7  17  169.30    8.16
  -4   7  16   10.78    2.17
  -4   7  15   34.46    3.68
  -4   7  15   37.85    4.17
  -4   7  14   53.86    4.74
  -4   7  14   58.47    5.26
  -4   7  13  218.51    9.64
  -4   7  13  210.19    9.99
  -4   7  12   25.69    3.30
  -4   7  12   23.31    3.26
  -4   7  11    8.96    1.86
  -4   7  11    7.09    1.77
  -4   7  10   36.41    3.86
  -4   7  10   40.96    4.28
  -4   7   9  260.70   10.29
  -4   7   9  240.43   10.22
  -4   7   8  211.57   15.95
  -4   7   8  187.82    8.99
   4  -7  -7   47.09    8.53
  -4   7   7   49.70    7.66
   4  -7  -6   64.11    9.97
  -4   7   6   65.55    8.77
  -4   7   5  793.75   30.40
  -4   7   5  705.93   28.65
   4  -7  -5  712.62   32.24
  -4   7   4   48.22    7.20
   4  -7  -4   44.26    7.89
  -4   7   4   39.23    6.72
  -4   7   3   49.53    7.27
   4  -7  -3   61.91    9.24
  -4   7   3   45.71    7.23
  -4   7   2  205.44   14.67
  -4   7   2  172.95   14.07
  -4   7   1  535.12   24.89
  -4   7   1  661.47   26.56
  -4   7   0    9.14    2.81
  -4   7   0   10.68    3.20
  -4   7   0   12.61    3.80
  -4   7  -1  121.09   11.70
  -4   7  -2   10.31    3.31
  -4   7  -2   11.08    3.80
  -4   7  -3 1257.97   35.82
  -4   7  -3 1225.21   38.98
  -4   7  -4    5.20    1.59
  -4   7  -4    4.31    2.19
  -4   7  -4    6.30    1.81
  -4   7  -5   88.70    6.97
  -4   7  -5  107.96    7.97
  -4   7  -6   24.36    3.71
  -4   7  -6   30.94    4.09
  -4   7  -6   34.17    4.56
  -4   7  -6   36.11    3.95
  -4   7  -7  447.31   16.14
  -4   7  -7  475.45   15.95
  -4   7  -8   22.63    3.59
  -4   7  -8   23.71    3.44
  -4   7  -8   29.49    3.86
  -4   7  -9  125.56    8.47
  -4   7  -9  140.95    8.29
  -4   7 -10   95.76    7.32
   4  -7  10  108.73    8.17
  -4   7 -10  110.37    7.27
  -4   7 -11  305.50   12.81
   4  -7  11  332.76   13.72
  -4   7 -11  344.88   12.53
  -4   7 -12   80.82    6.05
   4  -7  12   74.39    6.04
  -4   7 -12   81.90    5.89
  -4   7 -13   12.13    2.19
  -4   7 -13   11.94    2.12
  -4   7 -14   15.70    2.11
  -4   7 -14   18.64    2.25
   4  -8 -18   15.30    1.99
  -4   8  18   18.35    2.32
  -4   8  17    2.28    0.88
  -4   8  16    4.59    1.33
  -4   8  15  125.30    7.43
  -4   8  14   43.32    4.15
  -4   8  14   43.99    4.48
  -4   8  13   42.07    4.17
  -4   8  13   39.89    4.29
  -4   8  12  107.40    6.75
  -4   8  12  103.51    6.99
  -4   8  11   93.75    6.33
  -4   8  11   94.06    6.64
  -4   8  10    2.14    0.90
  -4   8  10    3.22    1.18
  -4   8   9   87.17    6.12
  -4   8   9   88.74    6.43
  -4   8   8  187.02    8.98
  -4   8   8  186.40    9.28
  -4   8   7   75.02    5.68
  -4   8   7   77.35    5.99
  -4   8   6    6.73    2.88
  -4   8   6    5.15    1.37
  -4   8   6    4.68    1.50
  -4   8   5  198.27   14.92
   4  -8  -5  200.01   17.79
  -4   8   5  186.30   15.52
  -4   8   4    2.32    1.58
  -4   8   4    2.50    1.85
   4  -8  -4    3.01    2.14
  -4   8   3  178.92   13.80
   4  -8  -3  207.14   17.92
  -4   8   3  174.37   14.90
  -4   8   2   63.31    8.22
  -4   8   2   54.74    8.43
  -4   8   1  434.43   21.27
  -4   8   1  410.38   22.93
  -4   8   0  152.17   13.83
  -4   8  -1   15.65    2.90
  -4   8  -1    9.02    3.32
  -4   8  -2    1.90    1.07
  -4   8  -3  297.05   12.73
  -4   8  -3  324.92   13.76
  -4   8  -4   38.52    4.58
  -4   8  -4   36.99    4.65
  -4   8  -5    1.67    0.62
  -4   8  -5    0.79    0.72
  -4   8  -6  279.52   12.79
  -4   8  -6  301.76   12.99
  -4   8  -7  122.39    8.51
  -4   8  -7  134.88    8.42
  -4   8  -7  138.97    7.91
  -4   8  -8   76.69    6.63
  -4   8  -8   85.88    6.07
  -4   8  -8   84.03    6.45
  -4   8  -9    1.26    0.85
  -4   8  -9    1.69    1.04
  -4   8 -10  151.50    8.79
   4  -8  10  146.93    9.03
  -4   8 -10  164.78    8.17
   4  -8  11   44.96    4.63
  -4   8 -11   52.09    4.39
  -4   8 -12    0.71    0.37
  -4   8 -12   -0.26    0.58
  -4   8 -13   15.26    2.05
  -4   8 -13   15.14    1.92
  -4   9  18   32.86    2.83
  -4   9  17    0.19    0.28
   4  -9 -17   -0.54    0.49
   4  -9 -16   14.68    2.09
  -4   9  16   16.17    2.37
  -4   9  15  151.29    7.86
  -4   9  14   18.98    2.88
  -4   9  13   11.96    2.16
  -4   9  13   12.37    2.34
  -4   9  12   71.22    5.46
  -4   9  12   69.77    5.75
  -4   9  11  301.49   11.42
  -4   9  11  298.49   12.00
  -4   9  10   54.12    4.86
  -4   9  10   41.19    4.45
  -4   9   9  172.77    8.77
  -4   9   9  155.26    8.68
  -4   9   8    7.34    1.86
  -4   9   8    9.79    2.23
  -4   9   7  746.35   18.94
  -4   9   7  738.60   18.40
  -4   9   6   13.17    2.46
  -4   9   6   12.73    2.49
  -4   9   5   36.45    4.14
  -4   9   5   39.52    4.48
  -4   9   4   50.86    4.95
  -4   9   4   52.59    4.99
  -4   9   4   57.46    5.40
  -4   9   3  950.31   21.91
  -4   9   3 1024.54   22.75
  -4   9   2   13.89    2.63
  -4   9   2   14.29    2.62
  -4   9   1  276.45   12.19
  -4   9   0   47.90    5.14
  -4   9  -1  469.91   16.31
  -4   9  -2  526.50   17.49
  -4   9  -3   61.45    5.85
  -4   9  -3   60.62    6.03
  -4   9  -4    4.24    1.49
  -4   9  -4    5.14    1.74
  -4   9  -5  176.26   10.04
  -4   9  -5  184.28   10.41
  -4   9  -6  211.74   10.93
  -4   9  -6  227.54   10.96
  -4   9  -7   86.14    6.88
  -4   9  -7   95.85    6.91
  -4   9  -8   66.88    5.94
  -4   9  -8   67.59    5.40
  -4   9  -9   42.59    4.52
  -4   9  -9   46.59    4.05
  -4   9 -10    0.94    0.31
  -4   9 -10    1.81    0.73
  -4   9 -11  121.96    6.57
   4  -9  11  118.69    6.64
  -4   9 -11  114.49    5.49
  -4   9 -12   11.11    1.73
  -4  10  17   12.69    1.82
  -4  10  16   27.60    3.00
  -4  10  15   28.88    3.27
  -4  10  14   15.67    2.45
  -4  10  13   59.33    4.69
  -4  10  13   64.91    5.37
  -4  10  12   48.85    4.43
  -4  10  12   44.93    4.57
  -4  10  11  484.07   14.37
  -4  10  11  484.66   15.13
  -4  10  10   50.61    4.92
  -4  10  10   51.99    4.78
  -4  10   9  186.65    9.22
  -4  10   9  183.62    9.41
  -4  10   8   91.57    6.51
  -4  10   8   91.79    6.69
  -4  10   7  989.11   21.50
  -4  10   7  893.05   21.57
  -4  10   6  179.24    9.35
  -4  10   6  177.72    9.54
  -4  10   5   41.14    4.48
  -4  10   5   40.71    4.56
  -4  10   4   21.20    3.22
  -4  10   4   20.13    3.34
  -4  10   3  646.29   18.29
  -4  10   3  673.07   18.51
  -4  10   2  367.32   13.94
  -4  10   2  418.56   14.48
  -4  10   1  174.12    9.65
  -4  10   0   10.71    2.44
  -4  10  -1 1187.67   25.86
  -4  10  -2  339.42   13.67
  -4  10  -2  326.28   13.53
  -4  10  -3   78.04    6.59
  -4  10  -3   80.14    6.79
  -4  10  -4   60.81    5.78
  -4  10  -4   65.26    6.08
  -4  10  -5  599.56   18.10
  -4  10  -5  646.00   18.30
  -4  10  -5  597.57   18.32
  -4  10  -6    6.69    1.66
  -4  10  -6    6.75    1.81
  -4  10  -7    0.78    0.50
  -4  10  -7    0.77    0.77
  -4  10  -8   18.19    2.78
  -4  10  -9  265.41   10.24
   4 -10   9  253.45   10.38
   4 -10  10   32.36    3.28
  -4  10 -11   14.14    1.87
  -4  11  16   32.58    2.95
  -4  11  15   13.05    2.01
  -4  11  14   37.86    3.68
  -4  11  13  112.66    6.67
  -4  11  12    3.83    1.14
  -4  11  12    4.93    1.53
  -4  11  11    9.78    1.94
  -4  11  11    9.39    2.07
  -4  11  10   26.54    3.28
  -4  11  10   20.95    3.08
  -4  11   9  213.47    9.63
  -4  11   9  201.30    9.77
  -4  11   8    1.09    0.70
  -4  11   8    1.62    0.83
  -4  11   7    0.89    0.57
  -4  11   7    1.56    0.93
  -4  11   6   13.28    2.49
  -4  11   6    5.59    1.63
  -4  11   5   74.11    6.03
  -4  11   5   70.52    5.93
  -4  11   4   21.37    3.19
  -4  11   4   24.25    3.31
  -4  11   3  115.03    7.33
  -4  11   3  106.10    7.27
  -4  11   2  181.17    9.77
  -4  11   1  326.86   13.06
  -4  11   0   33.58    4.19
  -4  11  -1  153.18    9.05
  -4  11  -2    3.75    1.23
  -4  11  -2    9.88    2.28
  -4  11  -3   63.93    5.73
  -4  11  -3   66.73    5.89
  -4  11  -4   19.07    3.07
  -4  11  -4   18.09    3.00
  -4  11  -5  282.34   11.57
  -4  11  -5  273.76   11.10
  -4  11  -6    6.01    1.61
  -4  11  -6    8.96    1.88
  -4  11  -7   51.34    4.47
  -4  11  -7   49.31    4.04
  -4  11  -8    1.24    0.19
  -4  11  -9  146.58    6.41
   4 -11   9  126.20    6.10
  -4  11 -10    0.75    0.46
  -4  12  15    4.75    1.14
  -4  12  14    6.80    1.43
  -4  12  13  158.06    7.19
  -4  12  12   23.74    2.96
  -4  12  11   49.20    4.04
  -4  12  11   52.46    4.51
  -4  12  10    5.03    1.39
  -4  12  10    4.74    1.36
  -4  12   9   85.99    5.79
  -4  12   9   89.59    6.17
  -4  12   8    4.57    1.36
  -4  12   8    2.18    1.08
  -4  12   7    4.47    1.38
  -4  12   7    3.59    1.23
  -4  12   6  147.93    8.14
  -4  12   5  447.92   14.25
   4 -12  -5  426.51   14.33
   4 -12  -4   29.51    3.65
  -4  12   4   31.41    3.87
  -4  12   4   37.26    3.94
  -4  12   3   59.39    5.29
  -4  12   2   12.65    2.49
  -4  12   1   78.56    6.14
  -4  12   0   34.36    4.08
  -4  12  -1   85.88    6.27
  -4  12  -1   84.22    6.38
  -4  12  -2    2.72    1.08
  -4  12  -2    0.76    0.57
  -4  12  -3  176.09    8.77
  -4  12  -3  171.36    8.75
  -4  12  -4   20.82    2.87
  -4  12  -4   21.07    2.96
  -4  12  -5  137.86    7.31
  -4  12  -5  134.30    6.89
  -4  12  -6   13.82    2.14
  -4  12  -6   11.41    1.86
  -4  12  -7  186.97    7.35
  -4  12  -7  164.95    6.07
  -4  12  -8   27.71    2.49
   4 -13 -14    6.21    1.22
   4 -13 -13   70.74    4.48
  -4  13  13   77.31    4.44
  -4  13  12   18.33    2.32
  -4  13  11  123.47    6.22
  -4  13  10   81.79    4.89
  -4  13  10   88.23    5.50
   4 -13  -9  129.12    7.01
  -4  13   9  131.14    6.53
   4 -13  -8   40.72    4.03
  -4  13   8   42.63    3.89
   4 -13  -7  174.39    8.37
  -4  13   7  184.02    8.24
   4 -13  -6   53.23    4.60
  -4  13   6   55.13    4.68
  -4  13   5  278.04   10.53
   4 -13  -5  270.55   10.35
   4 -13  -4    5.44    1.50
  -4  13   4    4.64    1.44
  -4  13   3  195.09    9.04
  -4  13   2   43.87    4.30
  -4  13   1  370.73   12.34
  -4  13   0    1.47    0.92
  -4  13   0    3.67    1.35
  -4  13  -1   56.23    4.61
  -4  13  -1   50.86    4.47
  -4  13  -2    0.14    0.19
  -4  13  -2    0.49    0.66
  -4  13  -3  347.12   10.95
  -4  13  -3  354.74   10.90
  -4  13  -4    2.41    0.94
  -4  13  -4    2.24    0.87
  -4  13  -5   69.25    4.30
  -4  13  -5   69.32    4.15
  -4  13  -6   72.41    3.99
   4 -14 -12   99.37    4.72
   4 -14 -11  143.77    6.03
   4 -14 -10   12.07    1.85
   4 -14  -9    5.93    1.28
   4 -14  -8   17.99    2.34
  -4  14   8   18.62    2.24
   4 -14  -7  216.40    8.18
  -4  14   7  219.98    7.97
   4 -14  -6   48.43    3.86
  -4  14   6   45.35    3.75
  -4  14   5    0.06    0.24
  -4  14   5    1.01    0.57
  -4  14   4   11.07    1.91
  -4  14   3  380.18   11.30
  -4  14   2    7.83    1.64
  -4  14   2    6.00    1.51
  -4  14   1   20.32    2.45
  -4  14   1   23.31    2.70
  -4  14   1   19.62    2.55
  -4  14   0    0.83    0.23
  -4  14   0    1.65    0.70
  -4  14  -1  288.73    9.06
  -4  14  -1  295.94    9.23
  -4  14  -2    1.46    0.38
  -4  14  -2    1.88    0.64
  -4  14  -3    0.65    0.39
  -4  14  -3    0.36    0.26
  -4  14  -4   56.20    3.21
   4 -15  -9   24.78    2.18
   4 -15  -8   54.46    3.38
   4 -15  -7  108.78    4.78
  -4  15   7  106.56    4.47
   4 -15  -6    1.66    0.52
  -4  15   6    1.60    0.52
  -4  15   5   55.78    3.54
  -4  15   4    0.81    0.24
  -4  15   4    1.75    0.54
  -4  15   4    1.17    0.37
  -4  15   3  153.69    5.81
  -4  15   3  164.58    5.93
  -4  15   3  144.73    5.80
  -4  15   2    0.51    0.25
  -4  15   2    2.72    0.71
  -4  15   1   79.40    4.03
  -4  15   1   83.14    4.21
  -4  15   0    4.88    0.95
  -4  15   0    4.29    0.89
  -4  15  -1  186.14    5.78
  -5 -17   0   -0.07    0.35
  -5 -17  -1   -0.21    0.38
  -5 -17  -2   -0.82    0.69
  -5 -17  -3   -0.55    0.51
  -5 -17  -4   -0.11    0.29
  -5 -17  -5    0.43    0.44
  -5 -17  -6    0.44    0.41
  -5 -17  -6    0.09    0.08
  -5 -17  -7   -0.40    0.34
  -5 -17  -7    0.99    0.50
  -5 -16   3   -0.86    0.54
  -5 -16   2    0.46    0.42
  -5 -16   1   -0.01    0.38
  -5 -16   0    0.62    0.57
  -5 -16  -1    0.20    0.63
  -5 -16  -2    0.82    0.69
  -5 -16  -3   -0.41    0.07
  -5 -16  -4   -0.41    0.47
  -5 -16  -4   -0.44    0.34
  -5 -16  -5   -0.93    0.63
  -5 -16  -5   -0.27    0.44
  -5 -16  -6   -0.83    0.63
  -5 -16  -6   -0.84    0.66
  -5 -16  -7   -0.68    0.63
  -5 -16  -7    0.47    0.53
  -5 -16  -8   -0.74    0.34
  -5 -16  -8   -0.19    0.44
  -5 -16  -9   -0.21    0.39
  -5 -16 -10    0.04    0.16
  -5 -16 -11    0.09    0.07
   5  15  -6    0.11    0.12
  -5 -15   5   -0.36    0.29
  -5 -15   4   -0.07    0.37
  -5 -15   3   -0.48    0.56
  -5 -15   2    1.03    0.86
  -5 -15   1    1.43    0.99
  -5 -15   0    0.28    0.48
  -5 -15  -1   -0.06    0.62
  -5 -15  -2   -0.71    0.61
  -5 -15  -2   -0.91    0.90
  -5 -15  -3   -0.26    0.44
  -5 -15  -3   -1.15    1.01
  -5 -15  -4   -0.37    0.91
  -5 -15  -4   -0.71    0.92
  -5 -15  -5   -0.21    0.63
  -5 -15  -5    1.10    0.22
  -5 -15  -6    0.58    0.68
  -5 -15  -6   -0.49    0.72
  -5 -15  -7    0.26    0.32
  -5 -15  -7   -0.04    0.43
  -5 -15  -8   -0.51    0.42
  -5 -15  -8   -0.84    0.79
   5  15   8    0.04    0.25
  -5 -15  -9    0.25    0.51
   5  15   9    0.38    0.39
  -5 -15 -10   -0.12    0.08
   5  15  10    0.51    0.45
  -5 -15 -11   -0.99    0.83
   5  15  11    0.43    0.34
  -5 -15 -12   -0.37    0.56
   5  15  12   -0.11    0.27
  -5 -15 -13   -0.77    0.64
   5  14  -8    0.68    0.43
  -5 -14   7    0.53    0.71
   5  14  -7    0.94    0.63
  -5 -14   6   -0.81    0.81
  -5 -14   5   -1.40    0.99
  -5 -14   4    0.44    0.57
  -5 -14   3   -0.69    0.57
  -5 -14   2   -1.11    1.05
  -5 -14   1   -1.09    1.17
  -5 -14   0   -0.75    0.91
  -5 -14  -1   -0.56    0.43
  -5 -14  -1   -0.44    0.78
  -5 -14  -2   -1.44    0.96
  -5 -14  -2   -0.43    0.42
  -5 -14  -3   -0.04    0.43
  -5 -14  -3   -0.92    0.99
  -5 -14  -4   -0.47    0.67
  -5 -14  -4    0.26    0.21
  -5 -14  -5   -0.20    0.41
  -5 -14  -5   -0.14    0.49
  -5 -14  -6    0.48    0.53
  -5 -14  -6   -0.05    0.52
  -5 -14  -7   -0.48    0.79
  -5 -14  -7    0.46    0.60
   5  14   7   -0.03    0.06
  -5 -14  -8   -1.34    1.02
   5  14   8   -0.02    0.34
  -5 -14  -9   -0.08    0.36
  -5 -14  -9    0.14    0.55
   5  14   9   -0.85    0.71
  -5 -14 -10   -1.32    1.05
   5  14  10   -0.36    0.47
  -5 -14 -11   -0.61    0.89
   5  14  11   -0.95    0.68
  -5 -14 -12   -0.39    0.59
   5  14  12    0.02    0.24
  -5 -14 -13   -0.10    0.47
   5  14  13   -0.21    0.39
  -5 -14 -14    0.25    0.41
   5  14  14   -0.29    0.40
  -5 -14 -15   -0.42    0.40
  -5 -14 -15    0.52    0.39
   5  13  -9   -0.22    0.23
   5  13  -8    0.16    0.29
  -5 -13   7   -0.97    1.10
  -5 -13   6   -0.45    0.61
  -5 -13   5   -0.21    0.69
  -5 -13   4   -0.40    0.68
  -5 -13   3   -0.10    1.11
  -5 -13   2   -0.03    1.09
  -5 -13   1    0.19    0.67
  -5 -13   0    0.16    0.06
  -5 -13   0    0.45    0.42
  -5 -13  -1    0.02    0.26
  -5 -13  -1   -0.27    0.68
  -5 -13  -2    0.28    0.52
  -5 -13  -2    0.52    0.43
  -5 -13  -3   -0.47    0.59
  -5 -13  -3   -0.14    0.41
  -5 -13  -4   -0.69    0.24
  -5 -13  -4   -0.53    0.54
  -5 -13  -5   -1.55    0.89
  -5 -13  -5   -0.36    0.50
  -5 -13  -6   -1.50    1.04
  -5 -13  -6   -0.17    0.17
  -5 -13  -6   -1.12    0.90
  -5 -13  -7   -0.49    0.91
   5  13   7   -0.40    0.67
  -5 -13  -7    0.21    0.55
  -5 -13  -8   -0.49    1.06
   5  13   8   -0.52    0.72
  -5 -13  -9   -0.78    1.14
   5  13   9   -0.33    0.61
  -5 -13 -10    0.22    0.50
   5  13  10    0.27    0.28
  -5 -13 -11   -1.04    1.03
   5  13  11   -0.39    0.67
  -5 -13 -12   -0.45    0.56
  -5 -13 -13    0.05    0.38
  -5 -13 -14   -0.15    0.39
  -5 -13 -15   -0.24    0.50
   5  13  15   -0.77    0.64
  -5 -13 -16   -0.27    0.22
   5  12 -11   -1.25    0.64
   5  12 -10   -0.18    0.41
   5  12  -9    0.31    0.24
  -5 -12   8    0.30    0.35
  -5 -12   7   -0.04    0.71
  -5 -12   6    0.51    0.49
  -5 -12   5   -0.34    0.81
  -5 -12   4   -0.44    0.67
  -5 -12   3    0.91    0.72
  -5 -12   2    0.51    0.82
  -5 -12   1   -0.09    0.58
  -5 -12   1   -0.28    0.62
  -5 -12   0    0.43    0.86
  -5 -12   0   -0.61    0.52
  -5 -12  -1    0.86    1.07
  -5 -12  -1    0.54    0.83
  -5 -12  -2    0.31    0.44
  -5 -12  -2   -0.40    0.98
  -5 -12  -3    0.23    0.74
  -5 -12  -3   -0.78    0.97
  -5 -12  -4   -0.33    0.70
  -5 -12  -4   -0.36    0.55
  -5 -12  -5   -0.74    1.15
  -5 -12  -5    1.52    1.21
  -5 -12  -5    0.48    0.74
  -5 -12  -6   -0.78    1.08
  -5 -12  -6   -0.35    0.50
  -5 -12  -6    0.85    1.03
  -5 -12  -7   -1.09    1.07
  -5 -12  -7    0.65    0.70
  -5 -12  -8   -1.16    1.12
  -5 -12  -8   -0.21    0.47
  -5 -12  -8   -0.19    0.18
  -5 -12  -9    0.34    0.26
  -5 -12  -9    1.12    1.00
  -5 -12 -10    0.24    0.23
  -5 -12 -10   -0.05    0.48
  -5 -12 -11   -0.45    0.36
  -5 -12 -11   -0.26    0.72
  -5 -12 -12    0.36    0.42
  -5 -12 -12    0.51    0.93
  -5 -12 -13   -0.73    0.66
  -5 -12 -13    0.27    0.55
  -5 -12 -14   -0.59    0.56
  -5 -12 -14    0.91    0.57
  -5 -12 -15    0.38    0.40
  -5 -12 -15   -0.08    0.40
  -5 -12 -16    0.11    0.22
   5  11 -12   -1.25    0.87
   5  11 -11   -0.71    0.63
   5  11 -10   -0.34    0.67
  -5 -11   9   -0.68    0.83
  -5 -11   8   -0.74    0.51
  -5 -11   7   -0.66    0.72
  -5 -11   7    0.00    0.55
  -5 -11   6    0.07    0.44
  -5 -11   5    0.23    0.50
  -5 -11   4    0.97    1.10
  -5 -11   3    0.42    0.49
  -5 -11   2   -0.78    1.20
  -5 -11   2   -0.21    0.42
  -5 -11   1   -0.43    0.63
  -5 -11   1   -0.40    0.60
  -5 -11   0   -0.50    0.47
  -5 -11   0   -0.48    0.92
  -5 -11  -1   -0.09    0.38
  -5 -11  -1   -0.30    0.89
  -5 -11  -2    0.30    0.75
  -5 -11  -2   -0.58    0.79
  -5 -11  -3   -0.50    0.76
  -5 -11  -3   -1.07    1.11
  -5 -11  -3    0.70    1.12
  -5 -11  -4   -0.74    0.70
  -5 -11  -4    0.57    0.74
  -5 -11  -4   -0.13    0.46
  -5 -11  -5   -1.11    1.07
  -5 -11  -5   -0.14    0.61
  -5 -11  -5    0.39    0.82
  -5 -11  -6    1.10    0.56
  -5 -11  -6    1.23    1.13
  -5 -11  -6    0.52    0.42
  -5 -11  -7   -1.06    1.00
  -5 -11  -7    0.05    0.67
  -5 -11  -7    1.03    1.33
  -5 -11  -8   -0.78    0.87
  -5 -11  -8    0.00    0.42
  -5 -11  -8   -0.49    1.02
  -5 -11  -9   -0.64    0.70
  -5 -11  -9   -0.46    0.76
  -5 -11  -9   -0.20    0.81
  -5 -11 -10   -0.29    0.79
  -5 -11 -10   -0.10    0.24
  -5 -11 -10    1.19    0.81
  -5 -11 -11    2.24    1.29
  -5 -11 -11    0.15    0.31
  -5 -11 -12    0.57    0.50
  -5 -11 -12   -0.41    0.28
  -5 -11 -13   -0.25    0.39
  -5 -11 -13   -0.12    0.31
  -5 -11 -14   -0.76    0.67
  -5 -11 -14   -0.94    0.53
  -5 -11 -15   -0.32    0.18
  -5 -11 -15   -1.38    0.67
  -5 -11 -16   -0.38    0.61
  -5 -11 -16    0.95    0.69
  -5 -11 -17   -0.67    0.40
  -5 -11 -17    0.88    0.68
   5  10 -13   -0.64    0.51
   5  10 -12    0.18    0.27
   5  10 -11   -0.59    0.58
   5  10 -10    0.36    0.41
  -5 -10   9    0.60    0.80
  -5 -10   8   -0.48    0.85
  -5 -10   8    0.54    0.87
  -5 -10   7   -0.38    1.14
  -5 -10   6   -0.08    0.46
  -5 -10   5    0.01    0.53
  -5 -10   4   -0.12    0.32
  -5 -10   3    0.20    0.66
  -5 -10   3   -0.95    0.94
  -5 -10   2    0.07    0.15
  -5 -10   2   -1.29    1.06
  -5 -10   1   -0.64    0.76
  -5 -10   1   -0.62    0.96
  -5 -10   0   -0.65    0.76
  -5 -10   0    0.37    0.36
  -5 -10  -1   -0.24    0.49
  -5 -10  -1   -1.32    1.08
  -5 -10  -1    0.57    0.99
   5  10   2   -0.28    0.65
  -5 -10  -2   -0.56    0.72
  -5 -10  -2    0.71    0.87
  -5 -10  -3   -0.13    0.28
  -5 -10  -3   -0.22    0.46
  -5 -10  -4    0.20    0.49
  -5 -10  -4    0.43    0.78
  -5 -10  -4   -0.53    0.20
  -5 -10  -5   -0.37    0.71
  -5 -10  -5   -0.29    0.43
  -5 -10  -5   -0.37    0.81
  -5 -10  -6   -0.15    0.53
  -5 -10  -6   -0.36    0.05
  -5 -10  -7    0.45    0.54
  -5 -10  -7    0.39    0.31
  -5 -10  -7    0.14    0.48
  -5 -10  -8   -1.75    1.24
  -5 -10  -8   -0.67    0.85
  -5 -10  -8   -0.35    0.72
  -5 -10  -9   -0.16    0.28
  -5 -10  -9   -0.66    0.65
  -5 -10  -9    0.42    0.46
   5  10   9   -0.42    0.48
  -5 -10 -10   -0.99    0.98
  -5 -10 -10    0.00    0.41
  -5 -10 -10   -0.39    0.50
   5  10  10    0.74    0.97
  -5 -10 -11   -0.37    0.69
  -5 -10 -11   -0.12    0.26
   5  10  11   -0.14    0.51
  -5 -10 -12   -0.82    0.94
  -5 -10 -12   -0.85    0.87
   5  10  12    0.66    0.66
  -5 -10 -13   -1.07    1.01
  -5 -10 -13   -0.50    0.67
   5  10  13    0.27    0.49
  -5 -10 -14    0.62    0.91
  -5 -10 -14    0.83    0.78
   5  10  14    0.26    0.48
  -5 -10 -15    0.26    0.87
  -5 -10 -15    0.10    0.48
   5  10  15    0.66    0.76
  -5 -10 -16   -0.75    0.86
  -5 -10 -16   -0.50    0.60
   5  10  16    0.54    0.59
  -5 -10 -17   -0.24    0.47
  -5 -10 -17    1.27    0.79
   5   9 -14    0.32    0.38
   5   9 -13   -0.09    0.25
   5   9 -12    0.05    0.39
   5   9 -11    0.47    0.74
   5   9 -10    1.85    1.28
  -5  -9   9   -0.97    1.38
  -5  -9   9   -0.32    0.71
  -5  -9   8   -0.32    1.21
  -5  -9   8    0.92    1.03
  -5  -9   7   -0.73    1.12
  -5  -9   6   -0.20    0.61
  -5  -9   5   -0.40    0.79
  -5  -9   4    0.38    0.36
  -5  -9   3    0.42    0.57
  -5  -9   3   -0.41    0.69
  -5  -9   2    0.09    1.17
  -5  -9   1   -0.02    0.48
  -5  -9   0   -0.67    1.65
   5   9   0   -1.67    1.67
   5   9   1    0.12    1.41
  -5  -9  -1   -0.84    1.05
   5   9   2   -1.53    1.45
  -5  -9  -2   -0.66    1.33
  -5  -9  -3   -0.56    1.28
   5   9   3    0.78    0.36
   5   9   4    0.46    0.84
  -5  -9  -4   -0.21    0.78
   5   9   4    0.81    0.99
   5   9   5    2.33    2.25
  -5  -9  -5    0.09    1.02
   5   9   5   -0.41    1.16
   5   9   6   -1.38    1.51
  -5  -9  -6    0.16    0.60
   5   9   6    0.95    1.79
  -5  -9  -7   -0.16    0.74
  -5  -9  -7    0.08    0.40
  -5  -9  -7   -0.46    1.13
  -5  -9  -7    0.86    0.61
  -5  -9  -8   -0.07    0.33
  -5  -9  -8    0.52    0.47
  -5  -9  -9   -0.40    0.33
  -5  -9  -9    0.71    0.75
  -5  -9  -9   -0.06    0.36
  -5  -9 -10   -0.02    0.47
  -5  -9 -10   -0.31    0.48
  -5  -9 -10   -1.12    0.83
   5   9  10   -0.54    0.65
  -5  -9 -11   -1.02    1.00
  -5  -9 -11    0.11    0.29
  -5  -9 -11   -0.03    0.21
   5   9  11   -0.12    0.27
  -5  -9 -12    0.24    0.67
  -5  -9 -12   -1.17    0.69
   5   9  12   -0.33    0.34
  -5  -9 -13   -0.80    0.61
   5   9  13    0.32    0.31
  -5  -9 -13   -0.82    0.98
  -5  -9 -14   -2.05    1.11
  -5  -9 -14   -1.02    0.60
   5   9  14   -0.45    0.54
  -5  -9 -15   -0.03    0.35
  -5  -9 -15   -0.96    0.48
   5   9  15   -1.22    0.95
  -5  -9 -16   -1.18    0.71
  -5  -9 -16   -0.72    0.84
   5   9  16    0.01    0.46
  -5  -9 -17    0.36    0.27
   5   9  17    0.35    0.39
  -5  -9 -18   -1.17    0.66
   5   9  18   -0.17    0.21
   5   8 -14   -0.38    0.35
  -5  -8  14    1.08    0.85
   5   8 -13   -0.37    0.79
   5   8 -12   -0.47    0.85
   5   8 -11   -0.17    0.60
  -5  -8  10   -0.27    0.55
  -5  -8   9   -0.25    0.87
  -5  -8   9   -0.12    0.45
  -5  -8   8   -0.79    0.99
  -5  -8   8    0.04    0.40
  -5  -8   7   -0.09    0.56
  -5  -8   6   -0.02    0.58
  -5  -8   5   -0.26    0.39
  -5  -8   4   -0.27    0.96
  -5  -8   3    0.06    0.55
  -5  -8   2   -1.95    1.32
  -5  -8   1    0.25    0.63
   5   8   0    0.05    0.77
  -5  -8   0    0.23    0.72
   5   8   1   -0.03    0.97
  -5  -8  -1   -1.03    1.76
   5   8   2   -0.42    1.14
  -5  -8  -2    0.15    0.52
   5   8   3    0.88    0.88
   5   8   3    0.71    0.77
   5   8   4   -0.13    1.01
  -5  -8  -4   -0.71    1.67
   5   8   4   -0.73    1.43
   5   8   5    0.40    1.50
  -5  -8  -5   -0.31    0.68
   5   8   5    0.00    0.68
   5   8   6   -2.42    1.89
  -5  -8  -6   -0.75    0.67
   5   8   6   -1.10    1.21
   5   8   7   -0.11    0.88
  -5  -8  -7   -0.07    0.30
   5   8   7   -0.53    1.42
  -5  -8  -8    1.30    1.10
   5   8   8   -0.18    1.36
   5   8   8    2.35    2.18
  -5  -8  -9    1.49    1.05
  -5  -8  -9    0.66    0.73
  -5  -8  -9    1.48    0.97
  -5  -8 -10   -0.56    0.65
  -5  -8 -10    0.26    1.05
  -5  -8 -10   -0.03    0.40
   5   8  10    0.06    0.50
  -5  -8 -11   -1.16    0.95
  -5  -8 -11   -0.68    0.33
  -5  -8 -11    0.61    0.68
   5   8  11   -0.17    0.43
  -5  -8 -12   -0.77    1.03
  -5  -8 -12   -0.34    0.72
   5   8  12    0.76    0.59
  -5  -8 -13    0.60    0.43
  -5  -8 -13   -0.48    0.77
   5   8  13    0.55    0.74
  -5  -8 -14    0.18    0.49
  -5  -8 -14    0.25    0.10
   5   8  14   -0.25    0.31
  -5  -8 -15    0.09    0.38
   5   8  15    0.03    0.48
  -5  -8 -16   -0.12    0.23
  -5  -8 -16    0.05    0.76
   5   8  16    1.07    0.89
  -5  -8 -17   -0.73    0.75
   5   8  17   -0.27    0.21
  -5  -8 -18   -0.93    0.59
   5   8  18    0.77    0.63
   5   7 -15    0.33    0.17
  -5  -7  15   -0.39    0.46
   5   7 -14   -0.83    0.74
  -5  -7  14    0.16    0.34
   5   7 -13   -0.87    0.90
   5   7 -12   -0.37    0.83
   5   7 -11    0.08    0.45
  -5  -7  11   -0.43    0.63
  -5  -7  10   -0.06    0.45
  -5  -7   9   -0.92    1.23
  -5  -7   9   -0.46    0.99
  -5  -7   8    0.35    0.08
  -5  -7   8   -1.10    1.24
  -5  -7   7   -0.36    0.81
  -5  -7   6    0.04    0.44
  -5  -7   6    0.52    0.72
  -5  -7   5    0.52    1.74
  -5  -7   5   -0.59    1.28
  -5  -7   4   -0.42    0.99
  -5  -7   4   -1.16    1.89
  -5  -7   4   -1.22    1.85
  -5  -7   3    0.47    0.62
  -5  -7   3    0.25    0.44
  -5  -7   3   -0.16    0.54
  -5  -7   2    0.02    1.06
  -5  -7   2    1.17    1.42
  -5  -7   1    0.80    0.55
  -5  -7   1   -0.62    1.20
   5   7   0   -0.42    1.36
  -5  -7   0   -0.54    1.03
   5   7   1    0.86    1.15
  -5  -7  -1   -0.80    0.80
   5   7   2    0.54    0.62
  -5  -7  -2   -0.14    1.18
   5   7   2    0.44    0.97
  -5  -7  -3   -0.12    0.86
   5   7   3    1.28    1.74
   5   7   3   -0.07    0.94
   5   7   4    0.46    1.72
  -5  -7  -4   -0.27    1.06
   5   7   4    0.27    0.77
   5   7   5   -0.36    1.72
  -5  -7  -5   -0.34    0.53
   5   7   5   -0.37    0.66
  -5  -7  -6    0.34    0.46
   5   7   6   -0.18    0.51
   5   7   7    2.55    3.57
  -5  -7  -7    0.00    0.49
   5   7   7    0.61    0.90
   5   7   8   -1.55    1.55
   5   7   8   -0.23    0.89
  -5  -7  -9   -0.90    1.01
   5   7   9   -2.10    1.79
  -5  -7 -10   -1.34    1.18
  -5  -7 -10   -0.75    1.05
  -5  -7 -10   -0.54    0.77
   5   7  10   -0.78    0.48
  -5  -7 -11    0.10    0.71
  -5  -7 -11   -0.33    0.31
   5   7  11   -0.05    0.26
  -5  -7 -12   -0.15    0.83
  -5  -7 -12   -0.37    0.80
   5   7  12    0.35    0.70
  -5  -7 -13   -0.72    0.89
   5   7  13    0.15    0.62
  -5  -7 -13   -0.45    0.39
  -5  -7 -14   -1.84    1.71
  -5  -7 -14   -0.69    0.87
   5   7  14    0.25    0.88
  -5  -7 -15    0.67    0.25
   5   7  15    0.76    0.87
  -5  -7 -16   -0.49    0.41
   5   7  16    0.57    0.73
  -5  -7 -17   -0.13    0.51
   5   7  17   -0.93    0.86
  -5  -7 -18   -0.75    0.49
   5   7  18    0.28    0.26
  -5  -6  16   -0.62    0.43
   5   6 -16   -0.38    0.42
   5   6 -15    0.03    0.33
  -5  -6  15   -0.30    0.44
   5   6 -14   -0.72    0.81
  -5  -6  14   -0.40    0.62
   5   6 -13   -0.14    0.35
   5   6 -12   -1.15    0.92
  -5  -6  12   -0.54    0.28
   5   6 -11   -0.57    0.99
  -5  -6  11   -0.58    0.91
  -5  -6  10    0.71    0.73
  -5  -6   9   -0.31    0.38
  -5  -6   9   -0.84    1.08
  -5  -6   8    0.55    0.93
  -5  -6   8   -0.89    1.24
  -5  -6   7   -0.19    0.61
  -5  -6   7    1.46    1.40
  -5  -6   6   -0.62    1.33
  -5  -6   6   -0.80    1.23
  -5  -6   5   -0.65    1.44
  -5  -6   5   -0.86    1.04
  -5  -6   4   -0.14    0.51
  -5  -6   4   -0.47    0.47
  -5  -6   4   -0.37    0.65
  -5  -6   3   -0.36    0.76
  -5  -6   3    0.90    0.18
  -5  -6   3    0.44    0.63
  -5  -6   2   -0.13    0.03
  -5  -6   2   -0.16    0.28
  -5  -6   2    0.28    1.11
  -5  -6   1   -0.65    1.00
   5   6  -1   -0.92    1.38
  -5  -6   1   -0.82    0.56
   5   6   0    0.31    0.67
  -5  -6   0   -0.07    0.36
  -5  -6   0    0.67    1.25
   5   6   1   -1.37    1.14
  -5  -6  -1    0.37    0.67
  -5  -6  -1    0.32    0.26
   5   6   1   -0.31    0.81
   5   6   2   -0.26    1.42
  -5  -6  -2    0.12    0.30
   5   6   2   -0.01    0.54
   5   6   3    0.13    0.47
  -5  -6  -3   -0.59    0.99
   5   6   3   -0.38    0.37
   5   6   4    0.06    1.12
  -5  -6  -4    0.44    0.58
   5   6   4    0.36    0.52
   5   6   5    0.48    1.64
  -5  -6  -5    0.26    0.63
   5   6   5    0.23    1.02
   5   6   6   -0.66    1.23
  -5  -6  -6   -0.58    0.92
   5   6   6   -0.38    1.53
  -5  -6  -7    0.02    0.48
   5   6   7    0.24    0.46
   5   6   7    0.47    0.38
   5   6   8   -0.04    0.90
  -5  -6  -8   -1.98    1.51
   5   6   9    0.57    0.64
  -5  -6  -9   -1.09    1.14
  -5  -6 -10    0.51    0.68
  -5  -6 -10    1.41    0.87
  -5  -6 -11   -0.88    0.61
  -5  -6 -11    0.04    0.39
  -5  -6 -11    0.11    0.37
   5   6  11    0.44    0.88
  -5  -6 -12    0.78    0.37
  -5  -6 -12   -1.08    0.73
   5   6  12    0.84    0.83
  -5  -6 -13   -0.73    1.14
   5   6  13   -1.05    0.97
  -5  -6 -14   -0.83    1.41
   5   6  14   -0.60    1.03
  -5  -6 -15    0.63    0.77
   5   6  15    0.00    0.69
  -5  -6 -16    0.36    0.71
   5   6  16   -0.32    0.21
  -5  -6 -17   -1.18    1.28
   5   6  17   -0.56    0.62
  -5  -6 -18   -0.45    0.89
   5   6  18   -0.02    0.58
  -5  -6 -19    1.32    0.42
   5   5 -16   -0.31    0.37
  -5  -5  16   -0.12    0.21
  -5  -5  15   -0.68    0.89
   5   5 -15   -0.43    0.52
   5   5 -14   -0.19    0.62
  -5  -5  14   -0.97    0.77
  -5  -5  13   -0.47    0.91
   5   5 -13   -0.06    0.31
   5   5 -12    0.27    0.17
  -5  -5  12    0.01    0.82
   5   5 -11   -1.04    1.14
  -5  -5  11   -0.40    0.66
   5   5 -10   -1.23    1.22
  -5  -5  10    0.45    0.60
  -5  -5   9   -0.60    0.77
  -5  -5   9    0.01    0.44
  -5  -5   8   -0.10    0.31
  -5  -5   8    0.42    0.44
  -5  -5   7   -0.20    0.25
  -5  -5   7    0.68    0.96
  -5  -5   6    1.15    1.04
  -5  -5   6    1.63    1.76
  -5  -5   5    0.15    0.40
  -5  -5   5    0.03    0.13
  -5  -5   4    0.31    0.55
  -5  -5   4    0.48    0.68
  -5  -5   4    0.78    0.74
  -5  -5   3    0.31    0.49
  -5  -5   3    0.30    0.23
  -5  -5   3    0.33    0.39
  -5  -5   2   -0.88    0.95
  -5  -5   2    0.78    0.37
  -5  -5   2   -0.82    1.44
  -5  -5   1   -0.02    0.65
  -5  -5   1   -0.23    0.89
   5   5  -1   -0.22    0.38
  -5  -5   1    0.94    0.17
   5   5   0    1.09    1.04
  -5  -5   0    0.34    0.85
  -5  -5   0    0.39    0.46
   5   5   0   -0.43    1.06
   5   5   1   -0.43    0.62
  -5  -5  -1   -0.76    0.66
  -5  -5  -1   -1.77    1.28
   5   5   1    0.22    0.65
   5   5   2    0.39    1.05
  -5  -5  -2    0.20    0.59
   5   5   2    0.66    0.77
   5   5   3   -0.83    1.11
  -5  -5  -3    0.21    0.48
   5   5   3   -1.28    1.13
   5   5   4   -0.46    0.97
  -5  -5  -4   -0.59    0.86
   5   5   4    0.44    0.25
  -5  -5  -5   -0.10    0.62
   5   5   5    1.20    0.70
   5   5   5   -0.43    1.06
  -5  -5  -6   -0.05    0.60
   5   5   6   -0.26    0.67
  -5  -5  -7    0.21    0.50
   5   5   7   -0.01    0.46
  -5  -5  -7   -0.56    1.29
   5   5   8   -0.47    0.74
  -5  -5  -8    0.75    0.98
  -5  -5  -9    0.15    0.87
   5   5   9   -0.10    0.43
  -5  -5 -10   -0.08    0.37
   5   5  10    0.98    1.94
  -5  -5 -11    0.90    0.93
  -5  -5 -11    0.24    0.55
  -5  -5 -12   -0.09    0.62
  -5  -5 -12    1.48    0.99
  -5  -5 -13   -0.77    0.76
  -5  -5 -13    0.38    0.49
  -5  -5 -14   -0.56    0.70
   5   5  14   -0.17    0.34
  -5  -5 -15   -0.02    0.85
   5   5  15    0.44    0.67
  -5  -5 -16   -0.29    0.90
   5   5  16   -0.69    0.74
  -5  -5 -17   -0.23    0.48
   5   5  17    0.19    0.62
  -5  -5 -18   -0.14    0.54
   5   5  18   -0.11    0.11
  -5  -5 -19   -0.13    0.35
  -5  -4  17   -0.59    0.57
  -5  -4  17    0.45    0.21
  -5  -4  16    0.18    0.39
   5   4 -16    0.10    0.21
   5   4 -15   -0.68    0.68
  -5  -4  15   -0.02    0.21
   5   4 -14   -0.20    0.35
  -5  -4  14   -0.75    0.85
  -5  -4  14    0.32    0.59
   5   4 -13   -0.64    0.53
  -5  -4  13   -0.67    0.95
   5   4 -12   -0.99    1.03
  -5  -4  12   -0.78    1.05
   5   4 -11   -0.31    0.46
  -5  -4  11    0.81    0.74
   5   4 -10   -0.10    0.32
  -5  -4  10   -0.57    0.58
  -5  -4   9   -0.08    0.73
  -5  -4   8    1.01    1.29
  -5  -4   8   -0.41    1.69
  -5  -4   7    0.78    1.18
  -5  -4   7   -0.24    1.70
  -5  -4   6   -0.82    1.22
  -5  -4   6    0.64    0.49
  -5  -4   5   -0.38    0.34
  -5  -4   5    0.20    0.23
  -5  -4   4    0.96    1.21
  -5  -4   4    1.04    1.11
  -5  -4   3   -0.07    0.61
  -5  -4   3    0.15    0.65
  -5  -4   3    0.24    0.99
  -5  -4   2   -0.19    0.75
  -5  -4   2   -0.60    0.94
  -5  -4   2    0.13    0.52
  -5  -4   1    0.05    0.72
  -5  -4   1   -0.37    0.52
  -5  -4   1   -0.63    0.75
   5   4  -1   -0.28    0.98
   5   4   0   -0.86    0.70
  -5  -4   0    0.60    0.66
   5   4   0   -0.16    0.88
  -5  -4   0    0.72    0.68
  -5  -4  -1    0.17    0.48
   5   4   1   -0.30    0.06
  -5  -4  -1   -0.64    0.85
   5   4   1   -0.04    0.81
   5   4   2   -0.69    0.54
  -5  -4  -2    0.14    0.19
   5   4   2    0.54    0.80
   5   4   3    0.54    0.84
  -5  -4  -3    0.05    0.06
   5   4   3    0.46    1.22
  -5  -4  -4   -0.30    0.47
   5   4   4    0.11    0.40
  -5  -4  -5   -0.49    0.57
   5   4   5   -0.13    0.56
  -5  -4  -5   -0.54    0.46
   5   4   6   -1.03    0.95
  -5  -4  -6   -0.34    0.52
  -5  -4  -7    0.13    0.78
   5   4   7    0.63    0.92
   5   4   8   -0.48    0.77
  -5  -4  -8   -0.69    0.70
   5   4   9    1.33    1.80
  -5  -4  -9   -0.13    1.11
  -5  -4 -10   -0.30    1.44
   5   4  10    0.74    0.73
  -5  -4 -11   -0.69    0.49
  -5  -4 -11    0.21    0.53
  -5  -4 -12    0.03    0.22
  -5  -4 -12   -0.47    0.48
  -5  -4 -13    0.97    0.97
  -5  -4 -13   -0.58    0.59
  -5  -4 -14   -0.18    0.99
  -5  -4 -15   -0.03    0.70
  -5  -4 -16   -0.01    0.58
   5   4  16    0.64    0.67
  -5  -4 -17    0.04    0.15
   5   4  17   -0.59    0.81
   5   4  18    0.40    0.57
  -5  -4 -18   -1.79    1.03
  -5  -4 -19   -1.32    0.98
  -5  -3  17   -0.83    0.65
  -5  -3  17   -0.33    0.15
   5   3 -16   -1.16    0.74
  -5  -3  16   -0.17    0.34
   5   3 -15   -0.43    0.84
  -5  -3  15    0.08    0.54
  -5  -3  15    0.03    0.10
   5   3 -14   -0.56    0.83
  -5  -3  14   -0.55    0.79
  -5  -3  14   -0.35    0.36
   5   3 -13    0.72    0.61
  -5  -3  13    0.44    0.08
   5   3 -12   -0.19    0.60
  -5  -3  12    0.19    0.27
   5   3 -11   -0.17    0.10
  -5  -3  11    0.97    1.25
  -5  -3  10   -0.34    0.24
  -5  -3   9   -4.79    2.77
  -5  -3   8   -1.62    1.56
  -5  -3   7    0.31    0.56
  -5  -3   6   -1.49    1.57
  -5  -3   5    0.00    0.30
  -5  -3   5    0.25    1.07
  -5  -3   5    1.10    1.06
  -5  -3   4    0.70    0.90
  -5  -3   4   -0.50    1.00
  -5  -3   3   -0.88    0.76
  -5  -3   3   -0.28    0.54
  -5  -3   2   -0.47    1.09
  -5  -3   2   -0.57    0.85
  -5  -3   2    0.24    0.29
  -5  -3   1   -0.04    0.23
  -5  -3   1    0.06    0.40
  -5  -3   1   -0.02    0.72
  -5  -3   1    0.10    0.56
   5   3  -1   -0.45    0.96
  -5  -3   0    0.57    0.38
  -5  -3   0    0.97    0.70
  -5  -3   0   -0.55    0.97
  -5  -3   0    0.72    0.43
   5   3   0   -0.38    0.75
  -5  -3  -1   -0.98    1.03
   5   3   1    0.57    0.74
  -5  -3  -1    0.24    0.47
  -5  -3  -1   -0.57    0.55
   5   3   1    0.16    0.73
   5   3   2   -0.18    0.53
  -5  -3  -2    0.30    0.43
   5   3   2    0.58    0.42
   5   3   3   -0.49    0.70
  -5  -3  -4   -0.07    0.60
   5   3   4   -0.11    0.42
  -5  -3  -4    0.62    0.84
  -5  -3  -5    0.11    0.17
  -5  -3  -5   -0.83    0.86
   5   3   5    0.38    0.76
  -5  -3  -6   -0.34    0.65
   5   3   6    0.23    0.46
  -5  -3  -6    0.20    0.48
  -5  -3  -6    0.06    0.57
  -5  -3  -7    0.70    0.38
   5   3   7    0.16    0.80
  -5  -3  -7   -0.31    1.03
  -5  -3  -8    0.77    1.14
   5   3   8    0.10    0.88
  -5  -3  -8   -1.38    1.79
  -5  -3  -8   -0.55    1.21
   5   3   9   -0.26    1.14
  -5  -3  -9    0.46    0.73
  -5  -3  -9    0.18    0.65
  -5  -3 -10    1.48    0.97
   5   3  10    0.02    0.15
  -5  -3 -10    0.10    1.58
  -5  -3 -11    0.12    0.69
  -5  -3 -11   -0.35    0.61
  -5  -3 -12    0.20    0.34
  -5  -3 -12    0.80    0.93
  -5  -3 -13    0.23    0.82
  -5  -3 -13    1.43    1.00
  -5  -3 -14    0.25    0.50
  -5  -3 -14   -0.66    0.69
  -5  -3 -15    0.11    0.66
  -5  -3 -16   -1.88    1.54
  -5  -3 -17   -0.46    0.74
   5   3  17    0.07    0.30
  -5  -3 -18   -0.91    0.71
   5   3  18   -0.08    0.40
  -5  -3 -19    0.24    0.41
  -5  -2  18    0.33    0.41
  -5  -2  17   -0.18    0.67
  -5  -2  17   -0.69    0.76
  -5  -2  16    0.19    0.63
  -5  -2  16   -0.76    0.83
  -5  -2  16   -0.40    0.48
  -5  -2  15    0.74    0.83
  -5  -2  15   -0.16    0.56
  -5  -2  14   -0.34    0.75
  -5  -2  14   -0.48    0.78
  -5  -2  13   -0.28    0.80
  -5  -2  13    0.37    0.46
  -5  -2  12    0.51    0.70
  -5  -2  11   -0.99    0.85
  -5  -2  10   -0.13    0.45
  -5  -2   9    0.20    1.40
  -5  -2   8   -0.60    1.75
   5   2  -8   -0.91    1.41
   5   2  -7   -0.03    0.42
  -5  -2   7   -1.11    1.51
  -5  -2   6    0.43    0.47
  -5  -2   6    0.37    0.31
   5   2  -6   -0.27    0.45
  -5  -2   5    0.13    0.24
   5   2  -5    0.14    0.33
  -5  -2   5    0.29    0.55
  -5  -2   4    0.28    0.39
   5   2  -4   -0.16    0.35
  -5  -2   4   -0.72    0.53
  -5  -2   3   -0.09    0.58
  -5  -2   3   -0.55    0.96
   5   2  -3   -0.11    0.26
  -5  -2   3   -0.15    0.58
  -5  -2   2   -0.41    0.87
  -5  -2   2    0.35    0.75
  -5  -2   1   -1.00    0.87
  -5  -2   1   -0.55    0.81
  -5  -2   1   -0.41    0.36
   5   2  -1    0.06    0.27
  -5  -2   0   -0.12    0.69
  -5  -2   0   -0.20    0.43
  -5  -2   0    0.52    0.29
   5   2   0    0.50    0.96
  -5  -2  -1   -0.90    0.57
  -5  -2  -1   -0.04    0.36
   5   2   1    0.10    0.47
  -5  -2  -1    0.17    0.33
  -5  -2  -2    0.51    0.83
  -5  -2  -2   -0.49    0.14
  -5  -2  -3    0.48    0.58
  -5  -2  -3    0.09    0.66
  -5  -2  -4   -0.08    0.41
  -5  -2  -4   -0.02    0.16
   5   2   4    0.06    0.38
  -5  -2  -5    0.23    0.36
  -5  -2  -5   -1.04    1.00
   5   2   5    0.35    0.44
  -5  -2  -5    0.13    0.34
  -5  -2  -6    0.20    0.54
  -5  -2  -6   -0.09    0.90
   5   2   6   -0.31    0.47
  -5  -2  -6   -1.33    0.93
  -5  -2  -7    0.33    0.35
  -5  -2  -7   -0.35    1.01
   5   2   7    0.24    0.23
  -5  -2  -7   -0.46    1.26
  -5  -2  -8    0.51    0.58
   5   2   8   -0.30    0.47
  -5  -2  -8    0.75    1.00
  -5  -2  -8    0.86    1.17
  -5  -2  -9   -0.28    1.24
   5   2   9    0.00    1.45
  -5  -2  -9   -0.04    0.84
  -5  -2  -9    0.19    0.24
  -5  -2 -10   -2.80    1.92
  -5  -2 -10   -0.80    2.26
  -5  -2 -10    2.41    1.84
  -5  -2 -11   -0.04    0.49
  -5  -2 -11    0.76    1.09
  -5  -2 -11   -0.57    0.70
  -5  -2 -12   -0.26    0.24
  -5  -2 -12    0.05    0.17
  -5  -2 -13   -0.64    0.67
  -5  -2 -13    0.68    0.67
  -5  -2 -14   -1.36    1.46
  -5  -2 -14   -1.31    0.99
  -5  -2 -14   -0.93    1.11
  -5  -2 -15   -1.58    1.60
  -5  -2 -16   -0.27    0.18
  -5  -2 -17   -0.52    0.64
  -5  -2 -18   -0.02    0.40
   5   2  18   -0.61    0.75
  -5  -1  18    0.65    0.59
  -5  -1  17   -1.17    0.87
  -5  -1  17    0.11    0.40
  -5  -1  16    0.09    0.63
  -5  -1  16   -0.81    0.91
  -5  -1  16   -0.21    0.32
  -5  -1  15    0.03    0.21
  -5  -1  15    0.05    0.05
  -5  -1  14   -1.00    0.85
  -5  -1  14   -0.05    0.17
  -5  -1  13   -1.64    1.23
  -5  -1  13   -0.68    1.02
  -5  -1  12   -0.23    0.69
  -5  -1  11    0.55    0.62
  -5  -1  10   -0.15    0.32
   5   1 -10   -0.28    1.36
  -5  -1   9   -1.40    2.21
   5   1  -9    1.51    1.25
   5   1  -8   -0.43    0.49
  -5  -1   8   -0.81    1.52
   5   1  -7   -0.11    0.11
  -5  -1   7   -0.62    0.72
  -5  -1   6    0.38    0.89
  -5  -1   6    0.18    0.73
   5   1  -6    0.59    0.34
  -5  -1   5   -0.19    0.35
   5   1  -5    0.02    0.41
  -5  -1   5    0.64    0.58
  -5  -1   4   -0.18    0.57
   5   1  -4   -0.18    0.47
  -5  -1   4    0.84    1.00
  -5  -1   3   -1.02    0.70
  -5  -1   3   -0.37    0.81
   5   1  -3   -0.27    0.47
  -5  -1   2    0.43    0.45
   5   1  -2    0.27    0.36
  -5  -1   2    0.16    0.74
  -5  -1   2   -0.23    0.71
  -5  -1   1    0.01    0.24
   5   1  -1    0.26    0.54
  -5  -1   1   -0.37    0.37
  -5  -1   1    0.17    0.64
  -5  -1   1    0.16    0.52
   5   1  -1   -0.55    0.63
  -5  -1   0   -0.40    0.76
  -5  -1   0   -0.91    0.79
  -5  -1   0   -0.29    0.37
   5   1   0   -0.37    0.34
  -5  -1   0    0.61    0.82
  -5  -1   0   -0.05    0.98
   5   1   0    0.26    0.33
  -5  -1  -1    0.74    0.30
  -5  -1  -1    0.06    0.87
  -5  -1  -1   -0.16    0.23
  -5  -1  -1    0.24    0.45
  -5  -1  -2   -0.08    0.32
  -5  -1  -2   -0.09    0.13
  -5  -1  -2   -0.51    0.68
  -5  -1  -3   -0.32    0.30
  -5  -1  -3   -0.73    0.31
  -5  -1  -3    0.30    0.54
  -5  -1  -3   -0.25    0.51
  -5  -1  -4   -0.29    0.34
  -5  -1  -4   -0.01    0.19
  -5  -1  -4    0.25    0.67
  -5  -1  -4   -0.49    0.31
  -5  -1  -5   -0.06    0.31
  -5  -1  -5   -0.30    0.85
  -5  -1  -5    0.40    0.30
  -5  -1  -5    0.16    0.14
  -5  -1  -6    0.63    1.09
  -5  -1  -6   -0.47    0.54
  -5  -1  -6    1.22    1.27
  -5  -1  -7    1.53    1.24
  -5  -1  -7   -0.69    0.71
  -5  -1  -8   -0.59    1.10
  -5  -1  -8    0.04    0.80
  -5  -1  -9    0.68    1.24
  -5  -1 -10   -1.18    2.15
  -5  -1 -10   -0.72    0.66
  -5  -1 -10   -1.30    1.06
  -5  -1 -11    0.04    0.11
  -5  -1 -11   -0.13    0.06
  -5  -1 -12   -1.45    0.99
  -5  -1 -12   -0.40    0.80
  -5  -1 -12   -1.13    0.99
  -5  -1 -13   -0.94    0.83
  -5  -1 -13    0.13    0.51
  -5  -1 -14    0.51    0.44
  -5  -1 -14   -1.28    0.94
  -5  -1 -15   -2.44    1.59
  -5  -1 -15   -1.52    1.08
  -5  -1 -15   -0.10    0.30
  -5  -1 -16    1.46    1.15
  -5  -1 -17   -0.67    0.48
  -5  -1 -18   -1.18    0.70
   5   1  18   -0.43    0.47
  -5   0  18   -0.27    0.33
  -5   0  17   -0.08    0.43
  -5   0  17   -0.03    0.57
  -5   0  16   -0.46    0.68
  -5   0  16   -0.67    0.82
  -5   0  15   -0.31    0.39
  -5   0  15   -0.04    0.08
  -5   0  15    0.49    0.64
  -5   0  14   -0.28    0.66
  -5   0  14    1.24    0.89
  -5   0  13   -0.09    0.44
  -5   0  13   -0.20    0.85
  -5   0  12    0.06    0.28
  -5   0  12   -0.24    0.59
  -5   0  11   -1.06    0.97
  -5   0  11   -0.37    0.44
  -5   0  10    0.78    0.33
   5   0 -10   -0.15    0.14
   5   0  -9   -0.01    0.53
  -5   0   9    0.23    0.48
  -5   0   9   -0.24    1.20
   5   0  -8    0.18    0.84
  -5   0   8   -0.25    0.68
  -5   0   8    0.20    0.99
   5   0  -7   -0.39    0.70
  -5   0   7   -0.51    0.78
  -5   0   6   -0.46    0.56
  -5   0   6   -2.65    1.49
  -5   0   6   -0.11    1.14
   5   0  -6    0.25    0.80
  -5   0   5    0.10    0.46
   5   0  -5    0.50    0.81
  -5   0   5   -0.22    0.87
  -5   0   4    0.78    0.94
  -5   0   4   -0.61    1.01
   5   0  -4   -0.11    0.55
  -5   0   3   -0.14    0.53
  -5   0   3    0.04    0.29
   5   0  -3   -0.26    0.60
  -5   0   2    0.14    0.19
  -5   0   2   -0.30    0.36
   5   0  -2    0.52    0.65
  -5   0   2    0.07    0.57
  -5   0   1    0.03    0.35
  -5   0   1    0.18    0.23
  -5   0   1   -0.85    0.85
   5   0  -1   -0.10    0.36
  -5   0   1   -0.01    0.58
   5   0  -1    0.40    0.51
  -5   0   0    0.22    0.78
  -5   0   0    0.00    0.32
  -5   0   0   -0.48    0.28
  -5   0  -1   -0.30    0.68
  -5   0  -1   -0.35    0.55
  -5   0  -1   -0.42    0.48
  -5   0  -1    0.19    0.31
  -5   0  -1   -0.25    0.61
  -5   0  -2   -0.11    0.20
  -5   0  -2   -0.43    0.30
  -5   0  -2    0.05    0.06
  -5   0  -2    0.48    0.57
  -5   0  -2    0.03    0.64
  -5   0  -2    0.06    0.19
  -5   0  -3   -0.31    0.93
  -5   0  -3   -0.23    0.95
  -5   0  -3   -0.24    0.32
  -5   0  -3    0.74    0.86
  -5   0  -3    0.34    0.38
  -5   0  -4   -0.16    0.12
  -5   0  -4    0.03    0.25
  -5   0  -4   -0.10    0.45
  -5   0  -4    0.35    0.46
  -5   0  -5    0.08    0.14
  -5   0  -5    0.43    0.66
  -5   0  -5    0.56    1.20
  -5   0  -6   -0.25    0.97
  -5   0  -6    0.25    0.54
  -5   0  -7   -1.31    1.75
  -5   0  -7    0.45    0.40
  -5   0  -8    0.02    0.36
  -5   0  -8    0.34    0.89
  -5   0  -9   -0.74    0.60
  -5   0 -10   -0.13    0.42
  -5   0 -10   -0.36    0.79
  -5   0 -11   -0.75    1.23
  -5   0 -11   -0.82    0.13
  -5   0 -12    0.06    0.18
  -5   0 -12   -1.28    0.84
  -5   0 -13    0.12    0.42
  -5   0 -13   -0.72    1.15
  -5   0 -14    1.22    0.92
  -5   0 -14   -0.69    1.20
  -5   0 -15   -0.59    0.76
  -5   0 -15    0.13    0.37
  -5   0 -16    0.91    0.40
  -5   0 -17    0.92    0.49
  -5   0 -18   -0.82    0.62
  -5   1  19   -0.55    0.39
  -5   1  18    0.28    0.50
  -5   1  18   -0.39    0.52
  -5   1  17    0.42    0.52
  -5   1  16   -0.21    0.63
  -5   1  16   -0.51    0.68
  -5   1  15    0.52    0.55
  -5   1  15   -0.50    0.82
  -5   1  15   -0.06    0.67
  -5   1  14    0.93    0.98
  -5   1  14    0.42    0.74
  -5   1  14    0.08    0.11
  -5   1  13    0.93    1.08
  -5   1  13   -0.39    0.76
  -5   1  13    0.40    0.80
  -5   1  12    0.34    0.91
  -5   1  12   -0.43    0.57
  -5   1  12    0.98    0.87
  -5   1  11   -0.69    0.95
  -5   1  11   -0.14    0.65
   5  -1 -10    0.37    0.68
  -5   1  10   -0.28    1.04
  -5   1  10    0.39    1.28
  -5   1   9   -0.84    1.34
  -5   1   9   -0.47    0.86
   5  -1  -9    0.24    0.85
  -5   1   8   -0.24    0.83
  -5   1   8   -3.05    1.76
   5  -1  -8   -0.71    1.19
   5  -1  -7    1.04    1.01
  -5   1   7    0.42    0.65
  -5   1   7   -0.69    0.90
   5  -1  -6    0.15    0.26
  -5   1   6   -0.96    1.28
  -5   1   6   -0.21    1.18
  -5   1   5   -1.19    0.94
  -5   1   5   -0.50    0.62
   5  -1  -5   -2.17    1.23
  -5   1   4   -0.03    0.47
   5  -1  -4    0.02    0.37
  -5   1   4    0.17    0.69
  -5   1   3    0.05    0.11
  -5   1   3    0.03    0.29
  -5   1   2    0.59    0.13
  -5   1   2   -0.12    0.37
   5  -1  -2    1.08    0.97
  -5   1   2    0.15    0.38
  -5   1   1   -0.07    0.25
  -5   1   1   -0.25    0.80
  -5   1   1   -0.35    0.45
   5  -1  -1    0.12    0.41
  -5   1   1    0.18    0.87
  -5   1   0    0.65    0.58
  -5   1   0   -0.92    1.10
  -5   1   0   -0.55    0.58
  -5   1   0    0.52    0.54
  -5   1  -1    0.54    0.82
  -5   1  -1    0.59    0.83
  -5   1  -1    0.88    0.59
  -5   1  -1   -0.51    0.69
  -5   1  -2    0.01    0.53
  -5   1  -2   -0.91    0.93
  -5   1  -2    0.29    0.35
  -5   1  -2   -0.53    0.76
  -5   1  -2   -0.02    0.63
  -5   1  -3   -0.03    0.26
  -5   1  -3   -0.64    1.23
  -5   1  -3    0.74    0.63
  -5   1  -3   -1.10    0.86
  -5   1  -4    1.19    1.36
  -5   1  -4   -0.08    0.41
  -5   1  -5   -1.11    1.20
  -5   1  -5   -0.48    0.45
  -5   1  -6   -0.77    0.73
  -5   1  -6   -0.05    0.56
  -5   1  -7   -1.38    1.46
  -5   1  -7   -0.50    0.27
  -5   1  -8   -1.60    1.75
  -5   1  -8   -0.21    0.52
  -5   1  -9   -0.51    0.76
  -5   1  -9    0.59    0.72
  -5   1  -9    0.63    0.46
  -5   1 -10   -0.17    0.52
  -5   1 -10   -0.17    0.26
  -5   1 -11   -0.08    0.45
  -5   1 -11    0.81    0.93
  -5   1 -12    0.79    0.65
  -5   1 -12   -0.65    0.81
  -5   1 -13   -0.15    0.22
  -5   1 -13   -0.12    0.47
  -5   1 -14    0.11    0.34
  -5   1 -14   -0.72    0.99
  -5   1 -15    0.35    0.34
  -5   1 -15   -1.05    1.11
  -5   1 -16   -1.27    0.81
  -5   1 -17    0.67    0.58
  -5   2  19   -0.20    0.24
  -5   2  18   -0.19    0.31
  -5   2  18   -0.42    0.43
  -5   2  17   -0.39    0.63
  -5   2  16   -0.11    0.53
  -5   2  15    0.08    0.21
  -5   2  15   -0.40    0.64
  -5   2  14   -0.29    0.47
  -5   2  14   -0.41    0.67
  -5   2  14   -0.17    0.55
  -5   2  13    0.49    0.40
  -5   2  13    0.40    0.74
  -5   2  13   -0.33    0.40
  -5   2  12   -0.95    0.88
  -5   2  12   -0.84    1.00
  -5   2  12    0.01    0.62
  -5   2  11    0.08    0.45
  -5   2  11   -0.29    0.69
  -5   2  11    1.13    0.71
   5  -2 -10    0.51    0.56
  -5   2  10    0.07    0.57
  -5   2  10    0.81    1.36
  -5   2  10   -0.30    0.56
   5  -2  -9   -0.29    0.80
  -5   2   9    0.19    0.55
  -5   2   9   -1.03    1.08
   5  -2  -8   -0.78    0.97
  -5   2   8    0.84    0.68
  -5   2   8    0.16    0.29
  -5   2   7   -0.17    1.26
  -5   2   7    0.59    0.89
   5  -2  -7   -0.23    1.01
  -5   2   6   -0.17    0.70
   5  -2  -6   -0.25    0.61
  -5   2   6   -1.16    0.99
  -5   2   5   -0.13    0.45
  -5   2   5    0.25    0.31
   5  -2  -5   -0.28    1.06
   5  -2  -4    0.46    0.68
  -5   2   4   -0.21    0.34
  -5   2   4    0.69    0.50
  -5   2   3    0.23    0.12
  -5   2   3   -0.37    0.43
   5  -2  -3    0.31    0.76
  -5   2   2   -0.13    0.13
  -5   2   2    0.29    0.48
   5  -2  -2   -0.65    0.17
  -5   2   1   -0.02    0.75
  -5   2   1   -0.09    0.46
  -5   2   0   -0.15    0.83
  -5   2   0   -0.38    0.29
  -5   2   0    0.65    0.80
  -5   2  -1    0.92    1.10
  -5   2  -1    0.26    0.38
  -5   2  -1    0.34    1.03
  -5   2  -2    0.70    0.83
  -5   2  -2   -0.15    0.35
  -5   2  -2   -0.58    0.48
  -5   2  -2   -0.37    0.42
  -5   2  -3   -1.26    1.80
  -5   2  -3   -0.07    0.27
  -5   2  -3   -0.43    0.63
  -5   2  -4    1.38    1.51
  -5   2  -4   -0.21    0.69
  -5   2  -4    0.58    1.11
  -5   2  -5    0.14    0.31
  -5   2  -5   -0.29    0.91
  -5   2  -6   -3.51    2.00
  -5   2  -6    0.14    1.06
  -5   2  -7    1.46    1.86
  -5   2  -7    0.02    0.82
  -5   2  -8   -0.22    1.79
  -5   2  -8    0.40    0.37
  -5   2  -9    0.17    0.40
  -5   2  -9    0.61    0.54
  -5   2 -10   -1.13    1.15
  -5   2 -10   -0.16    0.38
  -5   2 -11   -0.98    1.15
  -5   2 -11    0.65    0.72
  -5   2 -12   -0.76    0.98
  -5   2 -12   -0.45    0.81
  -5   2 -13   -0.75    0.90
  -5   2 -13   -0.01    0.54
  -5   2 -14    0.17    0.42
  -5   2 -14   -0.13    0.37
  -5   2 -15   -0.22    0.54
  -5   2 -15   -1.57    1.15
  -5   2 -16    0.72    0.76
  -5   2 -16    0.29    0.33
  -5   2 -17    1.42    0.81
  -5   3  19    0.00    0.32
  -5   3  18    0.05    0.54
  -5   3  17    0.61    0.64
  -5   3  17   -0.09    0.35
  -5   3  16    0.67    0.55
  -5   3  15    0.64    0.59
  -5   3  14   -0.97    0.76
  -5   3  14   -0.60    0.85
  -5   3  13   -0.09    0.37
  -5   3  13    0.06    0.58
  -5   3  13    0.88    0.76
  -5   3  12   -2.22    1.01
  -5   3  12   -1.37    1.41
  -5   3  12   -0.48    0.72
  -5   3  11    0.46    0.39
  -5   3  11   -0.08    0.70
  -5   3  11    0.25    0.54
  -5   3  10    0.57    0.67
  -5   3  10    0.64    0.61
  -5   3  10    0.77    1.50
   5  -3  -9    0.39    0.96
  -5   3   9    0.45    1.09
  -5   3   8   -1.43    1.12
  -5   3   8    1.29    1.18
   5  -3  -8   -1.62    1.32
  -5   3   7    0.13    0.88
  -5   3   7   -0.41    1.12
   5  -3  -7   -0.37    0.89
  -5   3   6    1.02    1.00
   5  -3  -6   -4.23    2.07
  -5   3   5    0.05    0.65
   5  -3  -5    0.18    0.56
   5  -3  -4   -0.29    0.94
  -5   3   4    0.72    0.90
  -5   3   3    0.10    0.34
  -5   3   3    0.12    0.42
   5  -3  -3   -0.41    0.96
  -5   3   2    0.10    0.28
  -5   3   2    0.45    0.66
   5  -3  -2    0.05    0.56
  -5   3   1   -0.26    0.70
  -5   3   1   -0.65    0.80
  -5   3   0    0.01    1.03
  -5   3   0   -0.33    0.87
  -5   3   0    1.14    1.74
  -5   3  -1    0.38    0.83
  -5   3  -1    0.34    0.80
  -5   3  -2    0.19    0.87
  -5   3  -2   -0.66    0.86
  -5   3  -2    0.08    0.87
  -5   3  -3   -1.11    1.23
  -5   3  -3    0.13    0.67
  -5   3  -3   -2.08    1.46
  -5   3  -4   -0.54    0.67
  -5   3  -4   -0.20    1.02
  -5   3  -4    0.48    0.98
  -5   3  -5    0.61    1.68
  -5   3  -5   -0.98    1.18
  -5   3  -5   -0.99    1.52
  -5   3  -6   -1.15    1.41
  -5   3  -6   -3.12    1.74
  -5   3  -7   -0.39    1.57
  -5   3  -7   -1.52    2.12
  -5   3  -8   -0.16    0.78
  -5   3  -8   -0.41    0.52
  -5   3  -9   -0.55    0.67
  -5   3 -10   -0.60    0.73
  -5   3 -11   -2.17    1.41
  -5   3 -11   -0.49    0.88
  -5   3 -12   -0.50    1.01
  -5   3 -12    1.58    1.14
  -5   3 -13    0.33    0.52
  -5   3 -13   -0.08    0.51
  -5   3 -14   -0.70    0.76
  -5   3 -14   -0.49    0.93
  -5   3 -15   -0.97    0.85
  -5   3 -15   -1.76    0.91
  -5   3 -16    0.19    0.09
  -5   3 -16   -0.11    0.19
  -5   4  19    0.18    0.16
  -5   4  18    0.12    0.25
  -5   4  18   -0.04    0.41
  -5   4  17   -0.38    0.41
  -5   4  16    0.17    0.07
  -5   4  16    0.12    0.21
  -5   4  15   -0.04    0.69
  -5   4  15   -0.29    0.32
  -5   4  14   -0.52    0.31
  -5   4  13   -0.31    0.40
  -5   4  12   -0.70    0.83
  -5   4  12   -0.08    0.63
  -5   4  12    0.41    0.73
  -5   4  11   -0.38    0.66
  -5   4  11   -0.33    0.92
  -5   4  11    0.25    0.04
  -5   4  10   -0.32    0.71
  -5   4  10   -0.37    0.64
  -5   4  10   -0.48    0.57
   5  -4  -9    1.06    1.10
   5  -4  -8   -1.20    1.70
   5  -4  -7   -0.93    1.26
   5  -4  -6   -0.07    0.29
   5  -4  -5    0.25    0.40
   5  -4  -4   -0.02    0.18
  -5   4   3   -0.05    0.95
  -5   4   3   -0.52    0.23
   5  -4  -3   -0.35    1.03
  -5   4   2    0.46    0.55
  -5   4   1   -0.11    1.14
  -5   4   0    0.09    0.32
  -5   4  -1   -1.00    1.33
  -5   4  -1   -0.86    1.53
  -5   4  -2    0.65    0.76
  -5   4  -2    0.83    1.40
  -5   4  -2    0.35    1.14
  -5   4  -3    0.15    1.07
  -5   4  -3    0.28    0.35
  -5   4  -4    1.25    1.56
  -5   4  -4    0.16    0.86
  -5   4  -5    0.23    0.71
  -5   4  -5   -0.18    0.44
  -5   4  -6    0.93    0.78
  -5   4  -6   -0.63    1.76
  -5   4  -6   -0.22    1.02
  -5   4  -7    0.05    0.31
  -5   4  -7   -0.04    0.66
  -5   4  -8   -0.06    0.52
  -5   4  -8   -0.50    0.34
  -5   4  -9   -0.72    0.83
  -5   4  -9   -0.18    0.25
  -5   4 -10    0.41    0.29
  -5   4 -10    0.68    0.53
  -5   4 -11   -0.23    0.57
  -5   4 -11   -0.09    0.83
  -5   4 -12    0.13    0.77
  -5   4 -12    0.44    0.64
  -5   4 -13   -0.19    0.34
  -5   4 -13   -1.13    1.11
  -5   4 -14   -1.62    1.08
  -5   4 -14   -0.30    0.89
  -5   4 -15   -0.81    0.72
  -5   4 -15   -1.08    0.98
  -5   4 -16   -0.94    0.63
  -5   5  18    0.15    0.23
  -5   5  17    0.59    0.43
  -5   5  17   -0.09    0.12
  -5   5  16    0.72    0.72
  -5   5  16   -0.03    0.21
  -5   5  15    1.18    0.75
  -5   5  14   -0.28    0.63
  -5   5  14   -0.47    0.71
  -5   5  13   -0.10    0.12
  -5   5  13   -0.56    0.77
  -5   5  12    0.13    0.22
  -5   5  12   -0.32    0.68
  -5   5  11   -0.26    0.58
  -5   5  11   -0.49    0.96
  -5   5  10   -0.78    0.98
  -5   5  10   -0.44    0.57
  -5   5   9   -0.31    0.63
   5  -5  -8   -0.33    0.32
   5  -5  -7    0.24    1.09
   5  -5  -6   -0.94    1.56
   5  -5  -5    0.12    1.36
  -5   5   5    0.31    0.92
  -5   5   4    1.18    1.52
   5  -5  -4    0.70    1.60
  -5   5   4    0.35    0.68
  -5   5   3    0.54    0.55
  -5   5   3    0.23    0.65
   5  -5  -3    1.02    0.65
  -5   5   2    0.68    1.07
  -5   5   1    0.51    0.59
  -5   5   0    0.45    0.73
  -5   5  -1    0.91    0.90
  -5   5  -1    0.56    1.71
  -5   5  -2    0.00    0.27
  -5   5  -2    0.96    1.68
  -5   5  -3   -0.85    1.77
  -5   5  -3   -0.32    0.45
  -5   5  -4    0.54    0.85
  -5   5  -4   -0.60    0.11
  -5   5  -5   -3.12    1.95
  -5   5  -5    0.70    0.23
  -5   5  -6    2.13    0.90
  -5   5  -6    0.11    0.58
  -5   5  -7    0.96    0.49
  -5   5  -7    0.20    0.35
  -5   5  -8    0.02    0.33
  -5   5  -8   -0.87    0.95
  -5   5  -8   -0.89    1.01
  -5   5  -9   -0.82    0.63
  -5   5  -9   -0.81    1.05
  -5   5 -10   -0.63    0.86
  -5   5 -10   -0.38    0.13
  -5   5 -11   -1.32    1.07
  -5   5 -11    0.32    0.72
  -5   5 -12   -0.97    0.76
  -5   5 -12   -1.46    1.19
  -5   5 -13   -0.75    0.75
  -5   5 -13   -1.43    1.20
  -5   5 -14   -0.25    0.34
  -5   5 -14   -1.62    0.93
  -5   5 -15    1.28    0.72
  -5   5 -15   -0.35    0.36
  -5   6  18    0.05    0.37
  -5   6  17   -0.10    0.25
  -5   6  17    0.36    0.24
  -5   6  16   -0.23    0.19
  -5   6  16    0.49    0.55
  -5   6  15   -0.10    0.18
  -5   6  15   -0.07    0.23
  -5   6  14   -0.59    0.73
  -5   6  14   -0.26    0.32
  -5   6  13   -0.46    0.59
  -5   6  13   -0.25    0.58
  -5   6  12   -0.91    0.69
  -5   6  12    0.57    0.59
  -5   6  11   -0.15    0.39
  -5   6  11    1.74    1.00
  -5   6  10   -0.46    0.32
  -5   6  10    0.21    0.46
  -5   6   9   -0.22    0.44
  -5   6   9    0.37    0.69
  -5   6   8   -0.18    0.34
  -5   6   8   -0.42    0.64
   5  -6  -7   -1.88    1.92
   5  -6  -6    1.75    1.00
  -5   6   6    0.49    0.60
  -5   6   5   -0.16    0.61
  -5   6   5   -0.12    1.25
   5  -6  -5    1.59    1.28
  -5   6   4    0.92    1.28
   5  -6  -4    1.35    0.71
  -5   6   4    0.43    0.79
  -5   6   3   -0.71    1.31
   5  -6  -3    0.09    1.19
  -5   6   3   -0.31    0.46
  -5   6   2   -0.46    1.12
  -5   6   2   -1.56    1.94
  -5   6   1   -0.59    1.26
  -5   6   0    0.33    0.60
  -5   6  -1   -0.63    0.59
  -5   6  -2    0.80    1.42
  -5   6  -3   -0.13    1.56
  -5   6  -3    0.05    0.86
  -5   6  -4    1.36    0.91
  -5   6  -4   -0.45    0.72
  -5   6  -5   -0.12    0.67
  -5   6  -5    0.41    0.34
  -5   6  -5   -0.65    0.79
  -5   6  -6   -0.81    1.08
  -5   6  -6   -0.57    0.53
  -5   6  -6   -1.21    1.16
  -5   6  -6   -0.74    0.88
  -5   6  -7   -0.03    0.45
  -5   6  -7   -0.50    0.83
  -5   6  -7   -0.84    0.89
  -5   6  -8    0.93    0.67
  -5   6  -8   -0.01    0.30
  -5   6  -9    0.08    0.70
  -5   6  -9   -0.14    0.12
  -5   6 -10   -1.09    0.91
  -5   6 -10   -0.08    0.50
  -5   6 -11    1.89    1.46
  -5   6 -11   -0.67    1.04
  -5   6 -12    0.58    0.74
  -5   6 -12   -2.46    1.42
  -5   6 -13   -0.64    0.73
  -5   6 -13   -0.36    0.81
  -5   6 -14   -0.18    0.37
  -5   7  18   -0.99    0.76
  -5   7  17   -0.07    0.21
  -5   7  16    0.44    0.44
  -5   7  16    0.22    0.44
  -5   7  15    0.24    0.38
  -5   7  15   -0.27    0.25
  -5   7  14    0.03    0.30
  -5   7  14    0.10    0.32
  -5   7  13   -0.17    0.29
  -5   7  13    0.03    0.58
  -5   7  12   -0.26    0.46
  -5   7  12   -0.36    0.52
  -5   7  11    0.07    0.13
  -5   7  11   -0.40    0.54
  -5   7  10   -0.18    0.50
  -5   7  10   -0.34    0.45
  -5   7   9   -0.59    0.82
  -5   7   9    0.16    0.17
  -5   7   8   -0.13    0.71
  -5   7   8   -0.28    0.50
  -5   7   7   -0.52    0.55
  -5   7   7    0.57    0.29
  -5   7   6   -0.16    0.22
  -5   7   6   -0.19    0.69
  -5   7   5   -0.06    1.11
  -5   7   5    0.96    0.79
  -5   7   5    0.03    0.86
   5  -7  -5    1.34    1.92
  -5   7   4   -1.06    1.21
   5  -7  -4    0.66    0.32
  -5   7   4    0.27    0.70
  -5   7   3   -0.58    1.41
   5  -7  -3   -0.46    1.41
  -5   7   3   -2.54    1.77
  -5   7   2    0.04    0.47
  -5   7   2   -0.06    1.16
  -5   7   1    1.17    0.58
  -5   7   0    0.23    0.51
  -5   7  -1   -0.10    0.30
  -5   7  -1    0.60    0.69
  -5   7  -2    0.46    0.26
  -5   7  -3   -0.46    0.65
  -5   7  -4    0.40    0.78
  -5   7  -4   -1.05    0.60
  -5   7  -5   -0.57    0.70
  -5   7  -5   -0.19    0.47
  -5   7  -5    0.11    0.34
  -5   7  -6   -0.21    0.86
  -5   7  -6   -0.05    0.11
  -5   7  -6   -0.95    1.00
  -5   7  -6    0.15    0.15
  -5   7  -7   -0.31    0.38
  -5   7  -7   -0.75    0.88
  -5   7  -7   -0.35    0.83
  -5   7  -8   -0.06    0.49
  -5   7  -8   -0.66    0.60
  -5   7  -8   -0.04    0.65
  -5   7  -9   -0.50    0.76
  -5   7  -9    0.53    0.54
  -5   7 -10   -0.22    0.46
  -5   7 -10   -1.05    0.60
  -5   7 -11    1.09    1.12
  -5   7 -11   -0.14    0.52
  -5   7 -12    1.46    0.91
  -5   7 -12   -0.47    0.65
  -5   7 -13    0.86    0.44
   5  -8 -17   -0.39    0.36
  -5   8  17   -0.71    0.56
  -5   8  16    0.28    0.35
  -5   8  16   -0.50    0.59
  -5   8  15    0.35    0.42
  -5   8  15   -0.39    0.79
  -5   8  14    0.21    0.22
  -5   8  14   -0.62    0.64
  -5   8  13   -0.31    0.22
  -5   8  13   -0.03    0.22
  -5   8  12   -0.36    0.43
  -5   8  12   -0.10    0.34
  -5   8  11   -0.39    0.15
  -5   8  11    0.34    0.11
  -5   8  10    0.16    0.15
  -5   8  10    0.30    0.34
  -5   8   9   -0.34    0.67
  -5   8   9    0.13    0.40
  -5   8   8    0.20    0.55
  -5   8   8   -0.80    0.87
  -5   8   7   -0.61    0.18
  -5   8   7    0.18    0.40
  -5   8   6    0.33    0.71
  -5   8   6   -0.47    0.49
  -5   8   5    0.29    0.51
  -5   8   5   -0.09    0.52
  -5   8   5   -0.38    0.68
  -5   8   4   -1.08    1.23
  -5   8   4   -0.42    0.76
  -5   8   4   -0.45    0.75
  -5   8   3   -0.53    0.70
  -5   8   3    0.87    0.74
  -5   8   2    0.99    0.95
  -5   8   2    0.57    0.98
  -5   8   1   -0.30    0.37
  -5   8   1    1.26    1.13
  -5   8   0   -0.75    0.88
  -5   8  -1    0.51    0.47
  -5   8  -2    0.13    0.34
  -5   8  -3    1.46    0.93
  -5   8  -3   -0.55    0.33
  -5   8  -4    0.68    0.84
  -5   8  -4    0.93    1.15
  -5   8  -4    0.06    0.30
  -5   8  -5    0.24    0.12
  -5   8  -5    0.70    1.01
  -5   8  -6   -0.34    0.52
  -5   8  -6   -0.64    0.72
  -5   8  -6   -0.26    0.46
  -5   8  -7    0.88    0.80
  -5   8  -7    0.02    0.32
  -5   8  -8    0.29    0.61
  -5   8  -8   -0.76    0.65
  -5   8  -8   -0.16    0.16
  -5   8  -9    0.00    0.69
  -5   8  -9   -0.89    0.68
  -5   8 -10    0.36    0.63
  -5   8 -10   -0.50    0.16
  -5   8 -11    0.46    0.10
  -5   8 -12   -0.53    0.55
  -5   9  17   -0.74    0.65
  -5   9  16    0.08    0.25
  -5   9  15   -1.04    0.63
  -5   9  15   -0.48    0.87
  -5   9  14    0.02    0.51
  -5   9  14   -1.72    1.01
  -5   9  13   -0.90    1.06
  -5   9  13   -0.19    0.39
  -5   9  12    0.87    0.81
  -5   9  12   -0.40    0.18
  -5   9  11    0.58    0.66
  -5   9  11    0.16    0.42
  -5   9  10    1.48    1.03
  -5   9  10    0.14    0.35
  -5   9   9    0.75    0.84
  -5   9   9   -0.17    0.42
  -5   9   8    0.45    0.77
  -5   9   8   -0.16    0.34
  -5   9   7    0.42    0.74
  -5   9   7    0.46    0.69
  -5   9   6    0.66    0.89
  -5   9   6    0.02    0.37
  -5   9   5   -1.79    0.93
  -5   9   5    0.73    0.93
  -5   9   5    1.00    0.85
  -5   9   4    0.00    0.42
  -5   9   4    0.26    0.27
  -5   9   4   -0.26    0.72
  -5   9   3   -0.96    1.13
  -5   9   2   -0.26    0.59
  -5   9   1    0.03    0.50
  -5   9   0   -0.22    0.38
  -5   9  -1    0.44    0.94
  -5   9  -2    0.67    0.89
  -5   9  -2    0.29    0.74
  -5   9  -3    1.52    1.25
  -5   9  -3   -0.30    0.41
  -5   9  -4   -0.30    0.43
  -5   9  -4    0.57    1.09
  -5   9  -4   -0.21    0.76
  -5   9  -5    0.99    0.91
  -5   9  -5    0.82    0.37
  -5   9  -5   -0.49    0.67
  -5   9  -6   -0.38    0.16
  -5   9  -6    0.46    0.54
  -5   9  -7   -0.40    0.50
  -5   9  -7   -0.43    0.68
  -5   9  -8    0.32    0.41
  -5   9  -8   -0.71    0.75
  -5   9  -9   -0.38    0.67
  -5   9 -10   -0.09    0.37
  -5   9 -11   -0.01    0.25
  -5  10  16   -0.05    0.14
  -5  10  15   -0.08    0.17
  -5  10  14   -0.53    0.53
  -5  10  14   -0.30    0.45
  -5  10  13   -0.43    0.28
  -5  10  13    0.12    0.32
  -5  10  12   -0.64    0.67
  -5  10  12   -0.37    0.60
  -5  10  11   -0.23    0.39
  -5  10  11   -0.75    0.64
  -5  10  10   -0.36    0.61
  -5  10  10    0.06    0.42
  -5  10   9   -0.20    0.66
  -5  10   9   -0.36    0.23
  -5  10   8    0.92    0.82
  -5  10   8   -0.01    0.08
  -5  10   7    0.06    0.29
  -5  10   7   -0.27    0.77
  -5  10   6    0.24    0.32
  -5  10   6   -0.31    0.84
  -5  10   5   -0.93    0.97
  -5  10   5   -0.87    0.77
  -5  10   4   -0.57    0.54
  -5  10   4   -0.52    0.37
  -5  10   3   -0.12    0.18
  -5  10   2    0.12    0.32
  -5  10   1    0.37    0.55
  -5  10   0    0.31    0.73
  -5  10  -1    0.24    0.64
  -5  10  -1    0.12    0.36
  -5  10  -2    1.09    1.09
  -5  10  -2   -0.26    0.30
  -5  10  -3    0.37    0.67
  -5  10  -3    0.41    0.40
  -5  10  -3   -0.82    0.71
  -5  10  -4   -0.85    0.62
  -5  10  -4   -0.51    0.82
  -5  10  -4   -0.37    0.84
  -5  10  -5    0.92    0.84
  -5  10  -5    0.30    0.38
  -5  10  -6    1.38    0.86
  -5  10  -6   -0.48    0.84
  -5  10  -7   -0.63    0.71
  -5  10  -7   -0.33    0.39
  -5  10  -8   -0.29    0.48
  -5  10  -8   -0.45    0.58
  -5  10  -9   -0.37    0.54
  -5  10 -10    0.92    0.53
  -5  11  15    0.40    0.42
  -5  11  14   -0.43    0.46
  -5  11  13   -0.56    0.47
  -5  11  13   -0.48    0.53
  -5  11  12   -0.67    0.37
  -5  11  12    0.48    0.47
  -5  11  11   -0.12    0.50
  -5  11  11   -0.03    0.41
  -5  11  10   -0.52    0.66
  -5  11  10   -0.26    0.15
  -5  11   9   -0.02    0.60
  -5  11   9   -0.01    0.32
  -5  11   8   -0.04    0.47
  -5  11   8   -0.38    0.67
  -5  11   7   -1.08    0.88
  -5  11   7    0.12    0.36
  -5  11   6   -1.04    0.91
  -5  11   6   -0.34    0.36
  -5  11   5   -0.04    0.30
  -5  11   4    0.17    0.61
  -5  11   3   -0.38    0.64
  -5  11   2    0.34    0.73
  -5  11   1    0.39    0.56
  -5  11   0   -0.57    0.69
  -5  11   0    0.10    0.44
  -5  11  -1   -0.65    0.78
  -5  11  -1   -0.10    0.40
  -5  11  -2   -0.71    0.61
  -5  11  -2   -2.32    1.49
  -5  11  -2   -0.47    0.87
  -5  11  -3    0.25    0.36
  -5  11  -3   -1.33    1.40
  -5  11  -3   -0.24    0.98
  -5  11  -4   -0.21    0.41
  -5  11  -4   -1.15    0.93
  -5  11  -5   -0.57    0.61
  -5  11  -5   -0.05    0.50
  -5  11  -6   -0.05    0.32
  -5  11  -6   -0.83    0.68
  -5  11  -7   -0.18    0.30
  -5  11  -7   -0.85    0.68
  -5  11  -8   -0.31    0.33
  -5  11  -8    0.85    0.45
  -5  12  14   -0.07    0.26
  -5  12  13    0.46    0.16
  -5  12  12   -0.04    0.30
  -5  12  12    0.27    0.59
  -5  12  11    0.16    0.11
  -5  12  11    0.68    0.80
  -5  12  10    0.21    0.32
  -5  12  10    0.11    0.61
  -5  12   9   -0.42    0.49
  -5  12   9    0.89    0.66
  -5  12   8    0.88    0.65
  -5  12   8    0.16    0.67
  -5  12   7   -0.53    0.53
   5 -12  -6   -1.00    0.94
  -5  12   6    0.72    0.60
   5 -12  -5   -0.74    0.63
  -5  12   5   -0.29    0.52
  -5  12   4    0.36    0.52
  -5  12   4    0.06    0.15
  -5  12   3    0.10    0.45
  -5  12   2    0.18    0.34
  -5  12   1    0.10    0.49
  -5  12   1   -0.53    0.72
  -5  12   1   -0.20    0.32
  -5  12   0    0.76    0.80
  -5  12   0   -0.45    0.52
  -5  12   0   -0.55    0.74
  -5  12  -1   -0.33    0.52
  -5  12  -1   -1.32    1.14
  -5  12  -1    0.19    0.23
  -5  12  -2    0.30    0.29
  -5  12  -2   -0.38    0.40
  -5  12  -2   -0.45    0.48
  -5  12  -3   -0.41    0.53
  -5  12  -3   -0.21    0.38
  -5  12  -4    0.68    0.54
  -5  12  -4    0.33    0.56
  -5  12  -5    0.07    0.41
  -5  12  -5   -0.47    0.37
  -5  12  -6    0.08    0.13
  -5  12  -6    0.14    0.17
  -5  12  -6    0.40    0.34
   5 -13 -13    0.35    0.36
   5 -13 -12   -0.46    0.35
   5 -13 -11    0.34    0.46
  -5  13  11    0.77    0.45
   5 -13 -10    1.79    0.85
  -5  13  10    1.28    0.79
   5 -13  -9    0.24    0.41
  -5  13   9   -0.04    0.13
   5 -13  -8   -0.70    0.51
  -5  13   8    0.15    0.26
   5 -13  -7   -0.44    0.61
  -5  13   7    0.02    0.44
   5 -13  -6    0.16    0.26
  -5  13   6   -0.52    0.49
  -5  13   5   -0.09    0.16
  -5  13   4   -0.81    0.65
  -5  13   4   -0.53    0.60
  -5  13   3   -1.21    0.77
  -5  13   3   -0.37    0.45
  -5  13   2    1.35    0.74
  -5  13   2    0.70    0.69
  -5  13   2    0.95    0.64
  -5  13   1   -0.34    0.31
  -5  13   1    0.56    0.54
  -5  13   1    0.27    0.55
  -5  13   0    1.05    0.68
  -5  13   0    0.61    0.71
  -5  13   0    0.08    0.13
  -5  13  -1    0.50    0.50
  -5  13  -1    0.31    0.59
  -5  13  -1    0.42    0.45
  -5  13  -2    0.80    0.67
  -5  13  -2    1.31    0.78
  -5  13  -3    0.48    0.35
  -5  13  -3    0.25    0.39
  -5  13  -4   -0.53    0.37
  -5  13  -4    0.74    0.45
   5 -14 -10   -0.71    0.47
   5 -14  -9   -0.56    0.40
  -5  14   9   -0.60    0.40
   5 -14  -8   -0.95    0.61
  -5  14   8   -0.61    0.54
   5 -14  -7   -0.64    0.43
  -5  14   7   -0.13    0.24
  -5  14   6    0.17    0.31
  -5  14   5   -0.16    0.25
  -5  14   4   -0.47    0.38
  -5  14   4   -0.24    0.18
  -5  14   4    0.03    0.25
  -5  14   3   -0.85    0.64
  -5  14   3   -0.35    0.25
  -5  14   3   -0.74    0.63
  -5  14   2   -0.26    0.28
  -5  14   2    0.08    0.08
  -5  14   2   -0.33    0.26
  -5  14   1    0.14    0.07
  -5  14   1   -0.35    0.44
  -5  14   1   -0.06    0.26
  -5  14   0   -0.26    0.33
  -5  14   0   -1.35    0.69
  -5  14  -1    0.35    0.25
  -5  14  -2    0.00    0.18
  -6 -17  -2   46.75    3.41
  -6 -17  -3  154.38    6.26
  -6 -17  -4   74.72    4.31
  -6 -16   3    3.01    0.87
  -6 -16   2    2.83    0.97
  -6 -16   1  310.51   10.05
  -6 -16   0  180.65    7.95
  -6 -16  -1  121.00    6.64
  -6 -16  -2    4.87    1.43
  -6 -16  -3   18.04    2.59
  -6 -16  -4   75.42    5.25
  -6 -16  -4   61.42    4.21
  -6 -16  -5   78.65    5.27
  -6 -16  -5   57.67    4.07
  -6 -16  -6    0.55    0.28
  -6 -16  -6    2.49    0.93
  -6 -16  -7  139.03    6.21
  -6 -16  -8   79.56    4.59
  -6 -16  -9   40.61    3.18
  -6 -16 -10   34.39    2.80
  -6 -16 -11  126.51    5.04
  -6 -15   5   12.18    1.89
  -6 -15   4  124.91    6.55
  -6 -15   4  109.94    5.46
  -6 -15   3  248.71    9.82
  -6 -15   2   53.36    4.75
  -6 -15   1   29.07    3.57
  -6 -15   0   70.67    5.68
  -6 -15  -1  132.42    7.93
  -6 -15  -2   39.69    4.30
  -6 -15  -2   33.04    3.49
  -6 -15  -3   22.13    3.18
  -6 -15  -3   16.08    2.37
  -6 -15  -4  128.42    7.72
  -6 -15  -4  113.62    6.60
  -6 -15  -5  108.59    7.03
  -6 -15  -5   89.89    5.85
  -6 -15  -6   13.61    2.37
  -6 -15  -6   11.76    2.06
  -6 -15  -7    8.57    1.79
  -6 -15  -8  130.66    6.86
  -6 -15  -9  359.92   11.10
  -6 -15 -10    1.56    0.76
  -6 -15 -11   23.98    2.64
  -6 -15 -12   32.34    2.88
  -6 -15 -13    2.62    0.64
   6  14  -7   59.92    3.76
  -6 -14   6  100.16    6.09
  -6 -14   5  115.27    6.95
  -6 -14   5  110.82    6.33
  -6 -14   4   11.53    2.21
  -6 -14   3    1.66    0.86
  -6 -14   2  189.63    9.92
  -6 -14   1    3.18    1.25
  -6 -14   0  135.93    8.63
  -6 -14  -1   88.12    6.94
  -6 -14  -1   84.83    6.14
  -6 -14  -2  184.97   10.09
  -6 -14  -2  182.02    9.13
  -6 -14  -3    5.56    1.53
  -6 -14  -3    6.93    1.86
  -6 -14  -4  221.78   10.91
  -6 -14  -4  215.94   10.00
  -6 -14  -5   15.00    2.77
  -6 -14  -5   14.65    2.57
  -6 -14  -6   33.21    4.07
  -6 -14  -6   28.41    3.55
  -6 -14  -7  119.70    7.40
  -6 -14  -8   57.62    5.07
  -6 -14  -9    4.40    1.09
  -6 -14 -10   29.25    3.46
  -6 -14 -11    2.71    0.89
  -6 -14 -12   86.36    5.45
  -6 -14 -13  143.43    6.63
  -6 -14 -14   57.01    3.84
   6  13  -9  244.74    7.31
   6  13  -8  140.25    6.30
  -6 -13   7   10.66    2.05
  -6 -13   6    5.83    1.59
  -6 -13   6    6.51    1.62
  -6 -13   5    0.35    0.28
  -6 -13   4    2.22    1.15
  -6 -13   3  133.78    8.83
  -6 -13   2   45.38    5.13
  -6 -13   1   78.25    6.89
  -6 -13   0    2.21    0.83
  -6 -13   0    4.06    1.55
  -6 -13  -1    0.71    0.33
  -6 -13  -1    3.62    1.33
  -6 -13  -2   51.29    5.51
  -6 -13  -2   57.21    5.45
  -6 -13  -3  475.18   16.74
  -6 -13  -3  455.80   15.60
  -6 -13  -4   10.80    2.42
  -6 -13  -4    5.04    1.53
  -6 -13  -5   52.05    5.42
  -6 -13  -5   51.92    5.17
  -6 -13  -6  107.56    7.44
  -6 -13  -7    6.85    1.85
  -6 -13  -8   12.91    2.65
  -6 -13  -8   13.14    2.28
  -6 -13  -9  144.07    8.13
  -6 -13 -10  193.39    9.27
  -6 -13 -11   42.30    4.33
  -6 -13 -12   -0.50    0.61
  -6 -13 -13    9.83    1.90
  -6 -13 -14   94.89    5.50
   6  12 -10    3.15    0.95
   6  12  -9    7.39    1.52
  -6 -12   8   36.15    3.77
  -6 -12   7    5.45    1.70
  -6 -12   7    5.22    1.49
  -6 -12   6   17.12    3.18
  -6 -12   5  262.21   12.60
  -6 -12   4  101.98    7.99
  -6 -12   3   94.99    7.71
  -6 -12   2    7.79    2.31
  -6 -12   1  590.38   19.37
  -6 -12   1  626.36   18.51
  -6 -12   0   60.22    6.14
  -6 -12   0   56.90    5.63
  -6 -12  -1   40.40    4.98
  -6 -12  -1   41.04    4.75
  -6 -12  -2   56.83    5.94
  -6 -12  -2   64.12    5.94
  -6 -12  -3  376.26   14.40
  -6 -12  -3  365.41   14.86
  -6 -12  -4   28.26    4.07
  -6 -12  -4   30.20    4.06
  -6 -12  -5  114.73    8.01
  -6 -12  -5  116.73    7.92
  -6 -12  -6  155.73    9.35
  -6 -12  -6  157.63    9.07
  -6 -12  -6  155.27    8.85
  -6 -12  -7  356.16   13.56
  -6 -12  -7  363.74   13.60
  -6 -12  -8   17.37    3.03
  -6 -12  -8   17.38    2.93
  -6 -12  -9   25.56    3.64
  -6 -12  -9   26.94    3.66
  -6 -12  -9   27.47    3.70
  -6 -12 -10   77.42    6.35
  -6 -12 -10   72.48    5.85
  -6 -12 -10   78.21    6.27
  -6 -12 -11   55.30    5.29
  -6 -12 -11   48.72    4.59
  -6 -12 -11   61.50    5.52
  -6 -12 -12    4.97    1.50
  -6 -12 -12    5.94    1.60
  -6 -12 -13    8.45    1.89
  -6 -12 -13    8.55    1.93
  -6 -12 -14   12.32    2.19
  -6 -12 -14   14.63    2.39
  -6 -12 -15  126.60    6.56
  -6 -12 -15  127.86    6.47
  -6 -12 -16    3.61    0.93
   6  11 -11    0.75    0.39
   6  11 -10    3.19    1.06
   6  11  -9   18.55    2.74
  -6 -11   9   18.56    2.81
  -6 -11   8  226.40   11.47
  -6 -11   8  233.54   11.22
  -6 -11   7  117.42    8.49
  -6 -11   7  122.13    8.59
  -6 -11   6    0.50    0.68
  -6 -11   5   98.11    7.97
  -6 -11   4  210.23   11.70
  -6 -11   3  136.26    9.47
  -6 -11   2   11.92    2.76
  -6 -11   2    5.90    1.75
  -6 -11   1    4.68    1.43
  -6 -11   1    4.20    1.57
  -6 -11   0  222.70   11.77
  -6 -11   0  235.62   11.63
  -6 -11  -1   60.22    6.13
  -6 -11  -1   59.10    5.81
  -6 -11  -2   36.28    4.66
  -6 -11  -2   35.00    4.47
  -6 -11  -2   36.57    4.67
  -6 -11  -3   11.39    2.55
  -6 -11  -3   12.63    2.72
  -6 -11  -3   16.66    3.15
  -6 -11  -4  585.44   18.44
  -6 -11  -4  590.23   18.12
  -6 -11  -5  677.04   19.12
  -6 -11  -5  694.85   19.04
  -6 -11  -6    2.77    1.41
  -6 -11  -6    5.44    1.63
  -6 -11  -6    2.28    0.91
  -6 -11  -7    5.91    1.67
  -6 -11  -7    7.50    1.92
  -6 -11  -7    4.47    1.42
  -6 -11  -8  263.95   12.25
  -6 -11  -8  241.11   11.14
  -6 -11  -8  258.51   11.92
  -6 -11  -9   38.54    4.57
  -6 -11  -9   34.09    4.20
  -6 -11  -9   37.19    4.63
  -6 -11 -10   22.86    3.51
  -6 -11 -10   20.97    3.22
  -6 -11 -10   23.96    3.67
  -6 -11 -11  106.30    7.55
  -6 -11 -11   99.46    6.84
  -6 -11 -11  111.14    7.78
  -6 -11 -12    9.61    2.13
  -6 -11 -12   14.87    2.85
  -6 -11 -13    2.66    0.93
  -6 -11 -13    1.76    0.72
  -6 -11 -14   48.24    4.69
  -6 -11 -14   51.13    4.85
  -6 -11 -15  110.59    6.74
  -6 -11 -15  117.43    6.82
  -6 -11 -16   24.25    2.88
  -6 -11 -16   23.55    2.65
   6  10 -12    4.56    1.20
   6  10 -11  147.33    7.26
   6  10 -10   50.78    4.65
  -6 -10  10   49.78    4.79
  -6 -10   9   25.03    3.73
  -6 -10   8    1.58    1.00
  -6 -10   8    1.53    1.12
  -6 -10   7  253.77   13.04
  -6 -10   7  261.19   13.24
  -6 -10   6  164.85   10.49
  -6 -10   5  131.80    9.37
  -6 -10   4   39.67    5.06
  -6 -10   3    0.65    0.71
  -6 -10   2  263.61   12.85
  -6 -10   2  272.88   12.60
  -6 -10   1   31.23    4.34
  -6 -10   1   34.85    4.44
  -6 -10   0  528.13   17.69
  -6 -10   0  552.78   17.79
  -6 -10  -1  588.58   18.48
  -6 -10  -1  610.54   18.61
  -6 -10  -1  611.65   18.94
  -6 -10  -2  202.78   10.67
  -6 -10  -2  220.95   11.13
  -6 -10  -2  204.09   10.84
  -6 -10  -3   91.29    7.09
  -6 -10  -3   83.34    6.70
  -6 -10  -4  144.62    9.29
  -6 -10  -4  138.04    8.54
  -6 -10  -4  130.96    8.24
  -6 -10  -5   11.70    2.57
  -6 -10  -5    9.29    2.27
  -6 -10  -5   11.69    2.45
  -6 -10  -6   31.03    4.24
  -6 -10  -6   30.89    3.96
  -6 -10  -6   34.31    4.34
  -6 -10  -7   18.30    3.11
  -6 -10  -7   21.55    3.28
  -6 -10  -7   23.14    3.54
  -6 -10  -8   65.21    6.06
  -6 -10  -8   65.30    5.70
  -6 -10  -8   75.80    6.53
  -6 -10  -9   48.23    5.29
  -6 -10  -9   43.25    4.93
  -6 -10  -9   42.90    4.57
  -6 -10 -10   13.97    2.89
  -6 -10 -10   13.01    2.57
  -6 -10 -10   14.34    2.62
  -6 -10 -11  107.96    7.92
  -6 -10 -11  102.99    7.60
  -6 -10 -11   93.06    6.68
  -6 -10 -12   77.44    6.64
  -6 -10 -12   74.43    6.38
  -6 -10 -12   68.88    5.61
  -6 -10 -13  144.87    8.97
  -6 -10 -13  139.22    8.54
  -6 -10 -14    1.15    0.86
  -6 -10 -14   -0.68    0.92
   6  10  14    1.12    0.85
  -6 -10 -15   71.28    5.72
  -6 -10 -15   73.41    5.64
  -6 -10 -16   15.59    2.59
  -6 -10 -16   13.38    2.09
  -6 -10 -17    0.18    0.35
  -6  -9  13   12.39    2.11
   6   9 -13   10.73    1.74
   6   9 -12   15.38    2.32
   6   9 -11  106.51    6.71
  -6  -9  11  121.18    7.61
   6   9 -10   46.51    4.73
  -6  -9  10   49.15    5.28
  -6  -9   9  258.31   13.17
  -6  -9   9  285.01   13.53
  -6  -9   8   28.68    4.34
  -6  -9   8   29.09    4.47
  -6  -9   7   18.94    3.56
  -6  -9   6  141.38    9.72
  -6  -9   5    4.98    1.72
  -6  -9   4   91.14    7.57
  -6  -9   3  553.45   18.42
  -6  -9   3  557.04   17.79
  -6  -9   2  231.21   11.62
  -6  -9   2  240.55   11.57
  -6  -9   1  335.64   13.69
  -6  -9   1  342.97   13.74
  -6  -9   0   21.12    3.33
  -6  -9   0   23.88    3.56
  -6  -9   0   22.45    3.64
  -6  -9  -1  106.50    7.52
  -6  -9  -1   90.22    7.11
   6   9   1  111.75   12.91
   6   9   2   14.98    4.73
  -6  -9  -2   18.98    3.14
   6   9   3    7.37    2.81
  -6  -9  -3    7.13    1.80
  -6  -9  -4   74.35    6.50
  -6  -9  -4   73.91    6.01
   6   9   4   89.82   11.84
  -6  -9  -4   77.97    6.16
  -6  -9  -5   78.45    6.55
  -6  -9  -5   80.58    6.26
  -6  -9  -5   78.95    6.39
  -6  -9  -6  173.73    9.99
  -6  -9  -6  175.80    9.18
  -6  -9  -6  174.92    9.62
  -6  -9  -7    9.55    2.35
  -6  -9  -7    7.20    1.97
  -6  -9  -7    6.92    1.86
  -6  -9  -8   86.69    7.07
  -6  -9  -8   87.82    7.03
  -6  -9  -8   89.56    6.54
  -6  -9  -9  501.11   17.07
  -6  -9  -9  481.72   16.40
  -6  -9  -9  500.99   15.47
  -6  -9 -10   75.01    6.69
  -6  -9 -10   76.30    6.58
  -6  -9 -10   79.31    6.22
  -6  -9 -11  158.72    9.87
  -6  -9 -11  157.81    9.41
  -6  -9 -11  161.22    8.82
  -6  -9 -12  109.76    8.16
  -6  -9 -12  112.12    7.83
  -6  -9 -12  105.64    7.08
  -6  -9 -13   43.53    5.04
  -6  -9 -13   45.69    5.01
  -6  -9 -14   14.23    2.81
  -6  -9 -14   13.59    2.72
   6   9  14   14.00    2.68
  -6  -9 -15    8.22    1.93
  -6  -9 -15    6.15    1.64
   6   9  15    8.47    2.03
  -6  -9 -16   44.59    4.45
   6   9  16   48.29    4.57
  -6  -9 -17   74.22    5.35
   6   8 -14    6.61    1.27
  -6  -8  14    7.02    1.49
   6   8 -13   67.78    4.85
   6   8 -12   67.22    5.31
  -6  -8  12   78.30    6.08
   6   8 -11   23.66    3.35
  -6  -8  11   24.64    3.73
   6   8 -10   77.61    6.34
  -6  -8  10   88.87    7.55
  -6  -8   9    9.85    2.40
  -6  -8   9    0.02    1.09
  -6  -8   8   30.86    4.58
  -6  -8   8   34.89    4.95
  -6  -8   7   10.31    2.63
  -6  -8   6  216.98   11.84
  -6  -8   5  235.33   12.04
  -6  -8   4  160.96    9.79
  -6  -8   3   32.14    4.21
  -6  -8   3   27.93    3.79
  -6  -8   3   25.77    5.08
  -6  -8   2  131.65   11.34
  -6  -8   1   82.12    8.93
  -6  -8   0   10.68    3.31
  -6  -8  -1  107.34   10.43
   6   8   1  113.90   12.27
  -6  -8  -2  549.19   23.56
   6   8   2  613.97   28.89
  -6  -8  -3  141.23   12.20
   6   8   3  148.12   15.71
   6   8   3  170.39   15.44
  -6  -8  -4   38.75    6.54
   6   8   4   39.52    7.77
   6   8   4   55.45    9.26
   6   8   5  441.33   28.03
   6   8   5  384.97   24.24
  -6  -8  -6  222.35   15.38
   6   8   6  292.89   22.61
  -6  -8  -7  281.27   12.19
  -6  -8  -7  298.74   12.41
  -6  -8  -7  269.37   17.11
  -6  -8  -7  291.88   11.30
  -6  -8  -8    2.59    1.02
  -6  -8  -8    2.15    1.27
  -6  -8  -8    1.98    1.03
  -6  -8  -9   12.32    2.65
  -6  -8  -9   13.33    2.64
  -6  -8  -9   12.53    2.41
  -6  -8 -10  154.06    9.58
  -6  -8 -10  160.46    9.34
  -6  -8 -10  172.12    8.96
  -6  -8 -11   78.89    6.99
  -6  -8 -11   83.58    6.73
  -6  -8 -11   80.96    6.27
  -6  -8 -12    0.60    0.36
  -6  -8 -12    0.54    0.50
  -6  -8 -12    1.35    0.71
  -6  -8 -13  113.54    8.16
  -6  -8 -13  141.51    8.80
  -6  -8 -13  125.17    7.63
  -6  -8 -14  315.52   13.04
   6   8  14  319.91   13.26
  -6  -8 -15   29.25    4.09
   6   8  15   31.31    4.05
  -6  -8 -16   23.28    3.36
   6   8  16   24.92    3.40
  -6  -8 -17   16.41    2.57
   6   8  17   17.26    2.59
  -6  -8 -18   54.80    4.32
  -6  -7  15   38.70    3.43
   6   7 -14    1.56    0.57
  -6  -7  14    2.64    0.98
   6   7 -13    2.08    0.64
  -6  -7  13    1.69    0.72
   6   7 -12   45.66    4.51
  -6  -7  12   50.32    5.29
   6   7 -11    0.97    0.87
  -6  -7  11   -0.17    0.25
   6   7 -10    3.85    1.31
  -6  -7  10    4.58    1.67
  -6  -7   9   59.18    6.46
  -6  -7   8  149.87   10.07
  -6  -7   8  138.76    9.86
  -6  -7   7  217.62   11.85
  -6  -7   6    6.32    1.93
  -6  -7   5   57.93    5.76
  -6  -7   5   54.30    9.09
  -6  -7   4  206.35   13.26
  -6  -7   4  224.46   18.37
  -6  -7   4  245.17   18.72
  -6  -7   3    5.02    2.25
  -6  -7   3    5.65    2.69
  -6  -7   3    3.90    2.23
  -6  -7   2    2.67    1.66
  -6  -7   2    2.55    2.15
  -6  -7   1  192.38   12.99
  -6  -7   1  175.28   15.00
  -6  -7   0  205.14   13.57
  -6  -7   0  200.50   15.64
  -6  -7  -1   42.32    6.19
  -6  -7  -2    5.50    2.52
   6   7   2    1.11    0.56
  -6  -7  -3 1032.67   30.66
   6   7   3 1090.34   39.72
  -6  -7  -4  474.48   21.20
   6   7   4  480.31   26.61
  -6  -7  -5  243.59   15.05
   6   7   5  256.18   19.48
   6   7   5  296.58   21.39
  -6  -7  -6   21.62    4.79
   6   7   6   27.27    6.22
   6   7   6   29.43    6.78
  -6  -7  -7  132.83   11.33
   6   7   7  174.73   16.27
  -6  -7  -8   38.94    4.55
  -6  -7  -8   51.71    4.98
  -6  -7  -8   46.63    4.40
  -6  -7  -9   10.30    2.27
  -6  -7  -9   13.07    2.61
  -6  -7  -9   11.02    2.05
  -6  -7 -10  269.89   11.79
  -6  -7 -10  264.83   10.78
  -6  -7 -11  104.08    7.90
  -6  -7 -11  110.57    7.75
  -6  -7 -11  112.33    7.16
  -6  -7 -12   11.43    2.55
  -6  -7 -12   11.77    2.32
  -6  -7 -13   91.18    7.05
  -6  -7 -13   85.26    6.32
  -6  -7 -14   76.27    6.45
   6   7  14   73.63    6.52
  -6  -7 -15   26.28    3.91
   6   7  15   31.77    4.17
  -6  -7 -16    0.81    0.34
   6   7  16    2.26    0.82
  -6  -7 -17    2.98    1.18
   6   7  17    1.26    0.42
  -6  -7 -18    5.16    1.43
   6   6 -15   -0.35    0.35
  -6  -6  15    1.76    0.85
  -6  -6  14   20.32    3.10
  -6  -6  14   20.48    2.96
   6   6 -14   18.31    2.55
   6   6 -13   44.07    4.28
  -6  -6  13   50.01    5.20
   6   6 -12   12.11    2.31
  -6  -6  12   18.18    3.31
   6   6 -11  389.26   14.02
  -6  -6  11  400.99   16.34
   6   6 -10   43.54    4.69
  -6  -6  10   44.89    5.55
  -6  -6   9   14.90    3.15
  -6  -6   8   67.10    6.61
  -6  -6   8   64.83    6.61
  -6  -6   7    2.56    1.43
  -6  -6   6   33.46    4.36
  -6  -6   5  138.37   14.00
  -6  -6   5  174.91   16.59
  -6  -6   4  176.90   15.86
  -6  -6   4  191.21   16.93
  -6  -6   3  309.46   15.36
  -6  -6   3  332.93   21.77
  -6  -6   3  347.39   21.69
  -6  -6   2   87.56    8.29
  -6  -6   2   82.52   10.67
  -6  -6   2   83.51   10.94
  -6  -6   1  473.82   19.24
  -6  -6   1  378.64   22.21
  -6  -6   0  624.72   22.27
  -6  -6   0  533.38   25.86
  -6  -6  -1 1062.73   28.90
   6   6   1 1113.29   40.90
  -6  -6  -2  118.26    9.65
   6   6   2  100.79   11.82
  -6  -6  -3    9.77    2.90
   6   6   3    8.09    3.17
  -6  -6  -4  150.47   11.01
   6   6   4  162.18   15.05
  -6  -6  -5   13.74    3.33
   6   6   5   12.19    3.98
  -6  -6  -6   98.03    8.98
   6   6   6  126.84   13.26
  -6  -6  -7  322.28   19.96
   6   6   7  309.72   21.11
  -6  -6  -8   47.76    7.64
   6   6   8   45.96    8.24
  -6  -6  -9  422.46   14.25
  -6  -6  -9  409.17   12.97
  -6  -6 -10    2.77    0.88
  -6  -6 -10    4.05    1.09
  -6  -6 -11   41.80    4.69
  -6  -6 -11   47.07    4.53
  -6  -6 -12    1.04    0.59
  -6  -6 -12    1.19    0.67
  -6  -6 -13  164.88    9.74
  -6  -6 -13  164.83    8.82
  -6  -6 -14    0.19    0.29
   6   6  14    0.58    0.51
  -6  -6 -15   86.41    7.14
   6   6  15   97.73    7.36
  -6  -6 -16   13.51    2.76
   6   6  16   15.32    2.83
  -6  -6 -17   10.79    2.30
   6   6  17   10.90    2.23
  -6  -6 -18   48.02    4.40
  -6  -5  16   18.44    2.53
  -6  -5  15  164.62    8.66
  -6  -5  15  186.28    8.52
  -6  -5  14  103.61    7.50
  -6  -5  14  111.10    7.57
   6   5 -14  104.24    6.36
   6   5 -13   43.02    4.29
  -6  -5  13   40.79    4.87
   6   5 -12    0.34    0.39
  -6  -5  12    1.33    0.50
   6   5 -11    1.10    0.55
  -6  -5  11    0.35    0.48
   6   5 -10  188.26    9.63
  -6  -5  10  191.59   11.43
  -6  -5   9   86.59    7.64
  -6  -5   8   69.78    6.62
  -6  -5   8   70.99    6.73
  -6  -5   7  187.05   10.37
  -6  -5   7  196.07   10.99
  -6  -5   6  350.65   21.74
  -6  -5   6  472.86   27.63
  -6  -5   5   11.54    3.75
  -6  -5   5   16.69    5.02
  -6  -5   4  203.23   16.32
  -6  -5   4  259.54   19.47
  -6  -5   3  638.49   29.09
  -6  -5   3  699.64   30.57
  -6  -5   2  337.12   14.91
  -6  -5   2  330.62   20.95
  -6  -5   2  369.39   22.24
  -6  -5   1  141.24    9.80
  -6  -5   1  113.00   12.15
  -6  -5   0  169.11   10.89
   6   5   0  161.94   15.47
  -6  -5   0  127.22   12.73
  -6  -5  -1  252.09   13.16
   6   5   1  247.67   17.92
  -6  -5  -2  134.20    9.82
   6   5   2  135.37   13.22
  -6  -5  -3    0.09    0.75
   6   5   3    0.33    0.74
  -6  -5  -4  430.13   17.34
   6   5   4  501.23   25.17
   6   5   5  617.84   27.99
  -6  -5  -6  330.14   18.53
   6   5   6  341.50   21.09
  -6  -5  -7  219.45   15.15
  -6  -5  -8  333.91   18.98
  -6  -5  -9  104.36    6.96
  -6  -5  -9  113.62    6.75
  -6  -5 -10   29.97    3.79
  -6  -5 -10   24.75    3.19
  -6  -5 -11  296.16   12.37
  -6  -5 -11  293.39   11.31
  -6  -5 -12   90.37    7.02
  -6  -5 -12   92.73    6.60
  -6  -5 -13   16.13    2.95
  -6  -5 -13   15.21    2.64
  -6  -5 -14    1.80    1.22
  -6  -5 -14    0.71    0.65
   6   5  14    0.31    0.35
  -6  -5 -15   61.30    6.11
   6   5  15   64.29    6.07
  -6  -5 -16   55.27    5.37
   6   5  16   51.03    5.23
  -6  -5 -17   92.89    6.62
   6   5  17   91.52    6.53
  -6  -5 -18    1.80    0.88
  -6  -4  16   28.34    3.42
  -6  -4  15   11.55    2.40
  -6  -4  15   12.25    2.36
  -6  -4  14   25.94    3.81
  -6  -4  14   27.82    3.93
  -6  -4  13    1.76    0.97
  -6  -4  12   69.61    6.72
  -6  -4  11   49.13    5.71
  -6  -4  10  411.77   16.49
  -6  -4   9  291.65   13.57
  -6  -4   8  192.33   10.79
  -6  -4   7  514.09   26.35
  -6  -4   7  606.50   32.44
  -6  -4   6  386.60   22.24
  -6  -4   6  447.60   27.17
  -6  -4   5  491.90   19.25
  -6  -4   5  505.81   27.42
  -6  -4   5  436.50   22.92
  -6  -4   4   27.97    5.56
  -6  -4   4   37.52    7.24
  -6  -4   3    9.31    3.44
  -6  -4   3    6.13    2.44
  -6  -4   2  298.86   19.31
  -6  -4   2  296.40   19.39
  -6  -4   1   82.87   10.08
  -6  -4   1   61.60    8.78
   6   4   0   89.44   10.65
  -6  -4   0   76.33    9.72
   6   4   1 1158.34   37.12
   6   4   2  403.20   21.89
   6   4   3  297.75   18.72
  -6  -4  -4  105.85    9.27
   6   4   4  101.37   10.83
  -6  -4  -5  158.83   11.50
  -6  -4  -6  324.91   16.72
  -6  -4  -7    9.50    2.73
  -6  -4  -8   15.86    3.88
  -6  -4  -9    5.24    1.37
  -6  -4  -9    6.57    1.58
  -6  -4 -10  325.21   12.45
  -6  -4 -10  330.69   11.87
  -6  -4 -11  113.18    7.74
  -6  -4 -11  106.38    6.93
  -6  -4 -12   69.45    6.16
  -6  -4 -12   64.38    5.54
  -6  -4 -13  163.80    9.53
  -6  -4 -13  157.67    8.77
  -6  -4 -14  219.92   11.17
  -6  -4 -14  221.30   10.27
  -6  -4 -15  160.01    9.44
   6   4  15  161.75    9.47
  -6  -4 -16    6.69    1.89
   6   4  16    5.85    1.71
  -6  -4 -17   -0.62    0.84
   6   4  17   -0.58    0.92
  -6  -4 -18   19.16    2.79
  -6  -3  17   13.39    2.14
  -6  -3  16   24.72    3.29
  -6  -3  16   25.21    3.23
  -6  -3  15    4.25    1.53
  -6  -3  15    3.09    1.21
  -6  -3  14   57.59    5.78
  -6  -3  14   62.15    6.04
  -6  -3  13   96.31    7.59
  -6  -3  13  105.34    8.16
  -6  -3  12   60.61    6.26
  -6  -3  11    0.95    0.66
  -6  -3  10    1.33    0.98
  -6  -3   9  472.61   16.91
  -6  -3   8  103.66    7.60
  -6  -3   8   96.38   11.55
  -6  -3   7  124.35   12.74
  -6  -3   7  144.03   15.41
  -6  -3   6   28.99    6.57
  -6  -3   6   23.36    5.57
  -6  -3   5  335.96   15.55
  -6  -3   5  313.06   19.21
  -6  -3   5  349.83   22.39
  -6  -3   4   27.73    4.37
  -6  -3   4   19.79    4.65
  -6  -3   4   27.45    6.01
  -6  -3   3  156.47   10.09
  -6  -3   3  142.43   12.61
  -6  -3   3  169.85   14.39
  -6  -3   2  215.58   16.46
  -6  -3   2  185.04   14.56
  -6  -3   1 1203.15   37.10
  -6  -3   1 1143.50   37.71
   6   3  -1 1085.98   36.69
  -6  -3   0    1.15    0.56
  -6  -3   0    1.44    1.13
   6   3   0    0.34    0.72
  -6  -3  -1   61.26    5.92
   6   3   1   69.71    8.86
  -6  -3  -1   83.33    6.49
  -6  -3  -2  129.12    8.41
   6   3   2  118.31   11.29
  -6  -3  -3  667.39   20.00
   6   3   3  652.11   26.14
  -6  -3  -4  102.40    8.25
  -6  -3  -4  105.85    8.30
  -6  -3  -5   31.15    4.67
  -6  -3  -5   25.79    4.29
  -6  -3  -5   23.37    4.45
  -6  -3  -6  256.52   13.65
  -6  -3  -6  218.02   14.15
  -6  -3  -6  240.58   13.89
  -6  -3  -7  150.31   12.37
  -6  -3  -7  162.47   12.09
  -6  -3  -8   -0.76    0.85
  -6  -3  -9  150.05    8.13
  -6  -3  -9  157.84    7.98
  -6  -3 -10  556.80   16.40
  -6  -3 -10  577.76   15.85
  -6  -3 -11 1665.32   29.28
  -6  -3 -11 1664.94   27.89
  -6  -3 -12   15.02    2.85
  -6  -3 -12   11.54    2.42
  -6  -3 -13    6.33    1.96
  -6  -3 -13    4.47    1.43
  -6  -3 -14   23.65    3.73
  -6  -3 -14   22.21    3.24
  -6  -3 -15    2.66    0.97
  -6  -3 -15    4.12    1.45
  -6  -3 -16   27.08    3.82
   6   3  16   26.01    3.64
  -6  -3 -17   49.31    4.83
   6   3  17   46.04    4.51
  -6  -3 -18    3.87    1.24
  -6  -2  17    6.66    1.59
  -6  -2  16   31.97    3.91
  -6  -2  16   33.23    3.90
  -6  -2  15    7.58    2.10
  -6  -2  15    7.66    2.01
  -6  -2  14   23.06    3.69
  -6  -2  14   23.21    3.72
  -6  -2  13   67.68    6.33
  -6  -2  13   72.48    6.72
[truncated: 419,300 more chars]
