# Supplementary material for: Crystal structures of (2E)-1-(3-bromo­thio­phen-2-yl)-3-(2-meth­oxy­phen­yl)prop-2-en-1-one and (2E)-1-(3-bromo­thio­phen-2-yl)-3-(3,4-di­meth­oxy­phen­yl)prop-2-en-1-one
Source: Acta Crystallogr E Crystallogr Commun. 2015 Jul 25;71(Pt 8):965–71. doi: 10.1107/S2056989015013420 (PMC4571368; doi:10.1107/S2056989015013420)
Supplement: Supplementary file 2 [file e-71-00965-Isup2.hkl]

#
# h,k,l, Fc-squared, Fo-squared, sigma(Fo-squared), status flag
#
data_I
_shelx_title ' vsn-01_a.res in P-1'
_shelx_refln_list_code          4
_shelx_F_calc_maximum      460.87
_exptl_crystal_F_000      1296.00
_reflns_d_resolution_high  0.8140

loop_
 _space_group_symop_operation_xyz
 'x, y, z'
 '-x, -y, -z'

_cell_length_a    11.2517
_cell_length_b    14.5397
_cell_length_c    16.7857
_cell_angle_alpha  76.561
_cell_angle_beta   89.989
_cell_angle_gamma  78.836

_shelx_F_squared_multiplier     1.000

loop_
 _refln_index_h
 _refln_index_k
 _refln_index_l
 _refln_F_squared_calc
 _refln_F_squared_meas
 _refln_F_squared_sigma
 _refln_observed_status
   1   0   0          0.65         20.56         8.43 o
   2   0   0      16886.14      17426.98       148.21 o
   3   0   0          0.02          0.09         1.58 o
   4   0   0       3047.99       2987.20        69.63 o
   5   0   0          0.02         -3.69         4.26 o
   6   0   0         12.12         -2.64        12.88 o
   7   0   0          0.17        -10.84        13.85 o
   8   0   0        153.51         56.10        35.06 o
   9   0   0          0.14         -4.32         4.32 o
  10   0   0        512.95        444.28        43.51 o
  11   0   0          3.73          4.32         9.76 o
  12   0   0        435.69        444.41        27.95 o
  13   0   0          0.27         -1.03         1.03 o
 -13   1   0          0.68        -12.34        12.34 o
 -12   1   0        382.96        405.44        40.15 o
 -11   1   0          5.67         13.14         8.27 o
 -10   1   0       4560.11       4491.53       117.51 o
  -9   1   0          2.58          6.31         6.35 o
  -8   1   0       1336.72        711.12       148.89 o
  -7   1   0          0.07          9.14        15.75 o
  -6   1   0       1839.05       2020.38       103.37 o
  -5   1   0          0.04          0.99         7.84 o
  -4   1   0        683.67        644.71        33.33 o
  -3   1   0          2.89          4.56         2.48 o
  -2   1   0       1643.32       1821.48        74.34 o
  -1   1   0          0.59          7.97         2.87 o
   1   1   0          0.22          3.10         2.27 o
   2   1   0      16721.94      14955.60       205.19 o
   3   1   0          8.15         17.80         4.77 o
   4   1   0       3535.73       3611.90        96.78 o
   5   1   0          0.53         -3.15         3.69 o
   6   1   0      21454.68      20121.95       384.16 o
   7   1   0          0.68         -2.74        12.54 o
   8   1   0      13675.37      10569.73      1869.20 o
   9   1   0          1.13         -3.49         6.23 o
  10   1   0       1014.98        926.85        52.13 o
  11   1   0          1.58         -1.33         7.33 o
  12   1   0       1060.38       1063.74        75.54 o
  13   1   0          0.16         57.79        24.06 o
 -12   2   0        588.20        591.87        55.26 o
 -11   2   0          0.37         10.01         7.78 o
 -10   2   0       2413.45       2358.44        72.42 o
  -9   2   0          1.92          3.96         3.23 o
  -8   2   0       2923.30       2894.81        95.11 o
  -7   2   0          0.34          0.06        11.82 o
  -6   2   0       3860.98       3280.77       167.82 o
  -5   2   0          0.01         -2.36         5.33 o
  -4   2   0        911.32       1079.25        93.49 o
  -3   2   0          0.03          1.59         3.00 o
  -2   2   0       6850.76       7212.20       188.13 o
  -1   2   0          0.09         10.32         4.07 o
   0   2   0      22154.20      23589.16       168.40 o
   1   2   0          0.23         56.23        12.82 o
   2   2   0       1615.61       1626.31       104.78 o
   3   2   0          0.21         -1.16         1.65 o
   4   2   0       3105.70       2913.73        55.45 o
   5   2   0          1.29          4.17         4.54 o
   6   2   0      21754.27      19360.40       351.96 o
   7   2   0          0.07         -2.26         2.26 o
   8   2   0       3542.05       3445.77       266.72 o
   9   2   0          1.78          2.80         3.94 o
  10   2   0       1616.49       1471.89       108.50 o
  11   2   0          1.35        -10.21        10.21 o
  12   2   0       1546.12       1747.18       125.39 o
  13   2   0          2.10         97.77        50.07 o
 -12   3   0        495.43        515.14        62.93 o
 -11   3   0          0.11          0.37         8.43 o
 -10   3   0        362.81        403.15        29.46 o
  -9   3   0          6.27          0.01         7.59 o
  -8   3   0      18285.19      16312.09       289.14 o
  -7   3   0          0.22          0.58         8.81 o
  -6   3   0      12956.16      12243.60       586.91 o
  -5   3   0          0.87          2.18        12.77 o
  -4   3   0         97.74         77.99        16.17 o
  -3   3   0          0.04          5.58         3.39 o
  -2   3   0      31368.06      35040.06       582.20 o
  -1   3   0          0.32          1.60         2.43 o
   1   3   0          1.08         25.41         8.80 o
   2   3   0       6722.98       6905.88       610.24 o
   3   3   0          1.73          9.89         3.74 o
   4   3   0        673.51        618.49        37.97 o
   5   3   0          5.02          8.19         5.74 o
   6   3   0         12.01         19.25         8.47 o
   7   3   0          0.03          6.17         9.87 o
   8   3   0      13524.35      12470.04       501.15 o
   9   3   0          0.18         -3.16         3.16 o
  10   3   0       1510.94       1413.62        87.67 o
  11   3   0          2.52        -15.38        15.38 o
  12   3   0       3249.21       3187.54       130.48 o
  13   3   0          1.79         96.08        22.19 o
 -12   4   0         51.76         64.78        20.15 o
 -11   4   0          6.15          7.23         7.66 o
 -10   4   0          9.40         20.23         5.73 o
  -9   4   0          1.71          2.65         5.63 o
  -8   4   0        163.43        164.45        23.32 o
  -7   4   0          2.97         -5.61        11.93 o
  -6   4   0       4663.99       4312.70       214.93 o
  -5   4   0          0.03          1.85         6.58 o
  -4   4   0       2330.96       2529.45       102.71 o
  -3   4   0          3.07          3.72         3.10 o
  -2   4   0      10527.70      12186.85       419.21 o
  -1   4   0          3.02          4.24         4.45 o
   0   4   0      76177.73      84402.25       523.45 o
   1   4   0          0.00          0.62        10.28 o
   2   4   0      31158.97      34201.15       433.57 o
   3   4   0          0.08          3.63         3.92 o
   4   4   0        909.43       1029.98        52.89 o
   5   4   0          0.81          2.07         7.37 o
   6   4   0       1873.57       1702.85       147.64 o
   7   4   0          7.32         -2.53        11.72 o
   8   4   0        197.33        190.02        63.54 o
   9   4   0          1.92         -5.54         7.78 o
  10   4   0       1088.01       1082.07        77.59 o
  11   4   0          0.14         -4.78        27.56 o
  12   4   0       1496.40       1384.79        85.93 o
  13   4   0          0.12        107.23        25.36 o
 -12   5   0         11.83         11.93         1.03 o
 -11   5   0          1.20         16.45        13.78 o
 -10   5   0        117.68        153.01        23.36 o
  -9   5   0          4.34        -10.57        12.55 o
  -8   5   0       1351.12       1420.51        89.94 o
  -7   5   0          1.72         -5.03         7.75 o
  -6   5   0        250.53        207.73        48.95 o
  -5   5   0          2.07          9.25        15.01 o
  -4   5   0      10119.81      12348.63       282.75 o
  -3   5   0          2.38          2.93         3.88 o
  -2   5   0      13022.44      15470.87       307.62 o
  -1   5   0          0.25          1.36         2.90 o
   0   5   0      19832.90      22857.54       648.74 o
   1   5   0          0.99         28.00        16.31 o
   2   5   0      10199.55      12903.25       394.12 o
   3   5   0          7.09          7.18         6.16 o
   4   5   0        121.62         96.55        23.75 o
   5   5   0          0.85          7.40         7.31 o
   6   5   0       3662.80       3208.90       231.63 o
   7   5   0          0.06        -24.71        24.71 o
   8   5   0       1434.06       1240.65       165.13 o
   9   5   0          0.26         -5.20         7.92 o
  10   5   0        549.17        553.05        56.62 o
  11   5   0          0.11        -27.86        27.86 o
  12   5   0       1044.05       1102.27        77.25 o
  13   5   0          3.19         81.92        22.57 o
 -11   6   0          3.74          5.55         1.44 o
 -10   6   0         88.04         89.21        20.14 o
  -9   6   0          0.06         -2.01        11.54 o
  -8   6   0        106.47         94.16        17.77 o
  -7   6   0          0.86         -9.56         9.56 o
  -6   6   0        485.86        422.65        35.64 o
  -5   6   0          3.30          6.79        12.34 o
  -4   6   0       1519.27       1403.37        98.41 o
  -3   6   0          0.86         -5.00         5.00 o
  -2   6   0       2135.69       2210.95       106.97 o
  -1   6   0          1.52          1.11         4.75 o
   0   6   0     112157.12     151458.02      3063.27 o
   1   6   0          0.09         -4.52         4.52 o
   2   6   0      12998.87      17463.36       916.45 o
   3   6   0          1.34          8.73         6.73 o
   4   6   0       2482.07       2558.60       121.99 o
   5   6   0          3.19          3.26         6.32 o
   6   6   0      12870.93      12118.75       939.18 o
   7   6   0          3.75        -11.05        14.57 o
   8   6   0       2966.59       2794.02       206.98 o
   9   6   0          0.36         -3.08        16.86 o
  10   6   0       4325.18       3981.91       162.70 o
  11   6   0          0.02         -9.27        39.48 o
  12   6   0        413.84        352.43        40.40 o
  13   6   0          0.16         59.60        44.73 o
 -11   7   0          0.19         -9.67         9.67 o
 -10   7   0       4510.64       5232.57       376.23 o
  -9   7   0          1.98          1.65         0.82 o
  -8   7   0       9494.28       9296.44       302.43 o
  -7   7   0          3.12          2.05         8.00 o
  -6   7   0      12346.11      11157.27       206.86 o
  -5   7   0          0.33          4.73        10.49 o
  -4   7   0        113.20        218.98        37.96 o
  -3   7   0          2.15         -2.47         4.54 o
  -2   7   0         50.36         14.23        14.09 o
  -1   7   0          1.02          5.75        10.21 o
   0   7   0        629.98        764.66        89.66 o
   1   7   0          2.38          4.66        13.17 o
   2   7   0       2063.38       2393.15       221.38 o
   3   7   0          1.83          5.84        13.60 o
   4   7   0       9639.02      11981.05       801.70 o
   5   7   0          1.38        -10.04        16.89 o
   6   7   0       4749.63       4178.13       210.78 o
   7   7   0          6.61         21.59        24.27 o
   8   7   0      17432.78      18287.30       476.68 o
   9   7   0          0.14          4.32         8.64 o
  10   7   0       2332.89       2154.50       118.72 o
  11   7   0          0.84         -6.08        38.56 o
  12   7   0        353.37        384.03        50.07 o
  13   7   0          0.24         48.63        56.96 o
 -10   8   0          7.47         11.03         9.67 o
  -9   8   0          0.45         -3.21         7.97 o
  -8   8   0       3687.70       4018.06       143.41 o
  -7   8   0          1.23        -12.06        12.06 o
  -6   8   0       4913.59       4793.96       166.01 o
  -5   8   0          2.86        -15.42        18.10 o
  -4   8   0       3054.47       3129.28       284.41 o
  -3   8   0          1.31         -3.22        16.79 o
  -2   8   0       3069.27       3506.75       167.90 o
  -1   8   0          0.10        -16.86        29.61 o
   0   8   0      10359.79      16276.19       875.32 o
   1   8   0          0.33        -13.45        17.45 o
   2   8   0         46.96         -1.12        22.92 o
   3   8   0          1.90         -0.07        19.74 o
   4   8   0       1538.70       1610.77       200.91 o
   5   8   0          0.93          2.94        10.81 o
   6   8   0        265.30        219.63        68.07 o
   7   8   0          3.13         -2.39        10.28 o
   8   8   0        155.22        244.13        38.56 o
   9   8   0          0.59         -9.04         9.04 o
  10   8   0        384.46        440.57        48.70 o
  11   8   0          0.25          6.12        11.46 o
  12   8   0        591.67        545.46        79.89 o
  13   8   0          0.37        -15.42        15.42 o
  -9   9   0          0.01         -0.94         4.63 o
  -8   9   0       2298.22       2660.05       119.49 o
  -7   9   0          1.22         -8.53         8.53 o
  -6   9   0       1214.14       1322.79        86.15 o
  -5   9   0          0.79         -4.52         7.81 o
  -4   9   0        882.92        985.03       105.70 o
  -3   9   0          0.62         -9.77        17.31 o
  -2   9   0      19562.23      21971.59       440.78 o
  -1   9   0          0.07         40.31        35.58 o
   0   9   0      36182.62      45042.40      1090.94 o
   1   9   0          0.55          0.70        20.56 o
   2   9   0       3124.78       4281.77       242.28 o
   3   9   0          0.06        -10.16        23.24 o
   4   9   0         98.17        251.65        60.04 o
   5   9   0          0.54        -24.00        24.14 o
   6   9   0        563.63        462.28        41.58 o
   7   9   0          2.55          5.82         5.98 o
   8   9   0       1412.78       1427.75        93.51 o
   9   9   0          0.44         -1.99         9.14 o
  10   9   0          4.30          5.35         7.71 o
  11   9   0          1.87         14.30        16.14 o
  12   9   0        507.17        434.79        77.32 o
  13   9   0          0.43        -14.40        14.40 o
  -9  10   0          0.04          0.04         3.95 o
  -8  10   0        505.58        454.45        40.58 o
  -7  10   0          0.13          4.01         9.65 o
  -6  10   0         63.12         90.88        22.25 o
  -5  10   0          0.03          6.37        15.01 o
  -4  10   0        206.17        220.24        50.18 o
  -3  10   0          2.85         16.86        19.54 o
  -2  10   0       4132.54       4246.07       151.74 o
  -1  10   0          0.00         -2.57        18.82 o
   0  10   0      21123.02      24081.11       828.13 o
   1  10   0          0.00        -19.95        24.06 o
   2  10   0      19210.60      24234.12       614.91 o
   3  10   0          0.84          4.04        17.27 o
   4  10   0       3031.75       3947.34       362.34 o
   5  10   0          0.51          0.87        10.49 o
   6  10   0      11567.50      11118.48       257.96 o
   7  10   0          0.82         -8.57        10.92 o
   8  10   0         88.79         63.81        32.80 o
   9  10   0          2.62        -15.63        15.63 o
  10  10   0        121.84        143.95        41.13 o
  11  10   0          0.00         -4.11        10.49 o
  12  10   0         34.75         -2.67        17.89 o
  -8  11   0         52.54         13.89        17.79 o
  -7  11   0          0.10         -8.16         8.16 o
  -6  11   0       2795.84       3005.25       146.11 o
  -5  11   0          0.04         -3.31         7.63 o
  -4  11   0        589.73        690.55        86.16 o
  -3  11   0          1.24         -9.46        12.75 o
  -2  11   0       1989.56       1913.44       102.69 o
  -1  11   0          0.14         -0.71         5.60 o
   0  11   0        184.60        189.76        30.62 o
   1  11   0          1.16         -4.08         7.54 o
   2  11   0       3975.77       4096.37       147.70 o
   3  11   0          0.90          2.52         8.37 o
   4  11   0        928.43        879.81        72.02 o
   5  11   0          0.79         -8.61         8.61 o
   6  11   0       4725.26       4717.87       170.12 o
   7  11   0          0.00         -4.21        10.08 o
   8  11   0       9238.29       8293.49       222.74 o
   9  11   0          1.71         -7.61        11.31 o
  10  11   0         77.46         35.78        16.45 o
  11  11   0          2.85          5.06         4.73 o
  12  11   0          3.04        -15.22        16.04 o
  -7  12   0          0.52         -2.47         5.10 o
  -6  12   0       1312.48       1512.92        74.75 o
  -5  12   0          0.03         -2.99         7.83 o
  -4  12   0        673.50        706.59        83.90 o
  -3  12   0          0.05         -2.06         4.52 o
  -2  12   0       1471.02       1414.62       124.83 o
  -1  12   0          0.00         -2.89         7.61 o
   0  12   0       2545.35       2787.04       100.14 o
   1  12   0          1.36         -4.49         4.83 o
   2  12   0       1932.72       1902.98       101.95 o
   3  12   0          0.01         -3.08         3.25 o
   4  12   0        143.73        195.89        33.97 o
   5  12   0          0.06         -4.49        10.69 o
   6  12   0       1242.44       1202.26        85.33 o
   7  12   0          0.97         -0.23         5.31 o
   8  12   0       3622.21       3692.54       211.40 o
   9  12   0          0.09         -2.26        10.69 o
  10  12   0       4197.50       4257.45       198.86 o
  11  12   0          0.31         -1.79         9.97 o
  -6  13   0       3419.18       3720.19       120.61 o
  -5  13   0          1.24          5.87         6.27 o
  -4  13   0         10.99         48.57        22.62 o
  -3  13   0          0.06         -8.64        12.13 o
  -2  13   0       5585.07       5955.86       237.93 o
  -1  13   0          2.89          8.15         5.24 o
   0  13   0      13565.18      13964.63       272.41 o
   1  13   0          0.66         17.89        25.50 o
   2  13   0       1422.12       1473.07        88.08 o
   3  13   0          4.42          1.13         3.91 o
   4  13   0        535.82        577.75        56.78 o
   5  13   0          2.11          4.04         2.98 o
   6  13   0         65.49         58.71        19.02 o
   7  13   0          3.33          5.19         5.83 o
   8  13   0       2046.12       2268.25       156.70 o
   9  13   0          0.46          6.11        18.10 o
  10  13   0          8.28         11.93        11.10 o
  -5  14   0          0.05        -11.21        11.21 o
  -4  14   0         20.75         20.69         8.43 o
  -3  14   0          0.00         -1.27         8.33 o
  -2  14   0       3578.28       3719.47       214.18 o
  -1  14   0          0.00         -6.79         8.23 o
   0  14   0       1799.26       2105.18       143.75 o
   1  14   0          4.01        -12.34        14.40 o
   2  14   0       5494.25       5893.34       256.44 o
   3  14   0          0.54         -4.73        16.04 o
   4  14   0        649.91        796.46        93.36 o
   5  14   0          0.29        -15.42        18.71 o
   6  14   0       2585.14       2795.32       177.47 o
   7  14   0          0.74        -15.22        16.04 o
   8  14   0        460.05        457.11        43.00 o
   9  14   0          0.74         -5.14         5.14 o
  10  14   0          0.58         -7.61         7.61 o
  -4  15   0         99.35         94.28        13.36 o
  -3  15   0          0.72          0.00         3.50 o
  -2  15   0       2238.73       2166.87       119.07 o
  -1  15   0          0.36         -5.04         5.04 o
   0  15   0       6050.49       6138.76       156.69 o
   1  15   0          0.61          5.52        15.01 o
   2  15   0       3635.60       3516.27       123.09 o
   3  15   0          3.86          6.40         5.73 o
   4  15   0          8.35         23.85        19.12 o
   5  15   0          1.73          5.76         9.87 o
   6  15   0       1382.96       1453.29       116.81 o
   7  15   0          0.03         -1.23         6.17 o
   8  15   0         20.69          7.61         4.11 o
  -2  16   0        116.50        135.52        23.44 o
  -1  16   0          0.34          3.50         4.94 o
   0  16   0       3297.95       2887.40        91.75 o
   1  16   0          2.11          2.95        10.80 o
   2  16   0       2108.25       2026.85       111.36 o
   3  16   0          0.01         -2.88         9.67 o
   4  16   0         13.87         16.04        15.42 o
   5  16   0          0.00         12.75        11.72 o
   6  16   0       3137.22       3714.96       163.49 o
   7  16   0          4.73         -7.40         9.46 o
   2  17   0        131.04        143.13        27.15 o
   3  17   0          1.41          0.00         4.52 o
   4  17   0         88.78         96.04        23.24 o
   5  17   0          3.14         -1.44         7.20 o
  -4 -17   1       3635.59       3657.38       132.64 o
  -3 -17   1          0.43         -3.08         3.08 o
  -7 -16   1          0.47         -5.14         5.14 o
  -6 -16   1       5790.74       6385.45       206.67 o
  -5 -16   1          1.68         -0.21         7.81 o
  -4 -16   1       5791.03       5883.47       210.79 o
  -3 -16   1          4.68          6.17         5.76 o
  -2 -16   1       7146.80       7199.87       223.74 o
  -1 -16   1          0.02          1.40         4.11 o
   0 -16   1          0.51          2.47         4.52 o
   1 -16   1          0.02         -1.23         3.29 o
   2 -16   1        739.01        704.48        36.48 o
  -8 -15   1          0.02         -9.87        10.69 o
  -7 -15   1          0.34          0.00         3.70 o
  -6 -15   1        491.24        597.81        73.41 o
  -5 -15   1          0.14         29.41        20.36 o
  -4 -15   1       1027.67       1129.19       104.67 o
  -3 -15   1          2.56          4.32         9.25 o
  -2 -15   1        861.77        968.12        62.97 o
  -1 -15   1          0.22          0.32        11.72 o
   0 -15   1          0.26          5.80        19.23 o
   1 -15   1          0.03         10.49        11.10 o
   2 -15   1       7441.76       7539.73       217.16 o
   3 -15   1          0.04          1.60         5.04 o
   4 -15   1       3763.45       3827.86       118.86 o
  -9 -14   1          2.03        -11.31        12.13 o
  -8 -14   1         32.54         66.63        22.83 o
  -7 -14   1          1.99         -8.23        20.56 o
  -6 -14   1         46.90         65.39        25.71 o
  -5 -14   1          0.14        -22.42        24.06 o
  -4 -14   1       1639.28       1537.39       132.43 o
  -3 -14   1          0.26         -8.02         8.02 o
  -2 -14   1       1293.78       1354.69        82.04 o
  -1 -14   1          1.19         -2.57        11.56 o
   0 -14   1          0.58          4.46         5.90 o
   1 -14   1          0.34         -7.61         8.23 o
   2 -14   1        883.42        992.03        90.48 o
   3 -14   1          3.82         10.08        10.69 o
   4 -14   1       5985.66       6011.23       132.96 o
   5 -14   1          1.33          7.20         5.14 o
 -10 -13   1       1540.11       1679.36        76.57 o
  -9 -13   1          0.61         -3.58         5.86 o
  -8 -13   1         16.11         52.93        14.97 o
  -7 -13   1          0.17         -4.32         7.61 o
  -6 -13   1       1673.68       1609.16       141.69 o
  -5 -13   1          0.00          3.91        13.78 o
  -4 -13   1       2796.94       2927.14       191.45 o
  -3 -13   1          0.19         -1.23         3.70 o
  -2 -13   1       3634.92       3822.92       212.64 o
  -1 -13   1          0.02         15.63        16.66 o
   0 -13   1          0.02         53.06        21.59 o
   1 -13   1          0.48        -10.95        11.05 o
   2 -13   1       1281.79       1291.24       113.10 o
   3 -13   1          0.06         -3.37        13.88 o
   4 -13   1       1115.20       1102.19        65.99 o
   5 -13   1          2.55          8.55         5.98 o
   6 -13   1       6378.49       6682.19       182.20 o
 -11 -12   1          1.31          3.59        18.82 o
 -10 -12   1        179.87        230.32        44.01 o
  -9 -12   1          1.63         -6.65         8.84 o
  -8 -12   1         23.01         27.43        15.05 o
  -7 -12   1          2.84          0.82        12.13 o
  -6 -12   1      12521.44      12538.45       369.95 o
  -5 -12   1          0.04         -3.74         8.71 o
  -4 -12   1      22906.37      23821.23       405.32 o
  -3 -12   1          1.45         -0.59         6.82 o
  -2 -12   1       2923.25       2802.52       181.17 o
  -1 -12   1          1.05          0.62         8.43 o
   0 -12   1          0.00         82.28        24.87 o
   1 -12   1          4.19         -2.27         9.88 o
   2 -12   1       3690.10       4064.35       209.14 o
   3 -12   1          0.53         -2.47        14.81 o
   4 -12   1       1681.52       1749.47        91.96 o
   5 -12   1          1.48         -2.78         8.26 o
   6 -12   1        499.50        610.30        46.86 o
   7 -12   1          0.01          5.24        15.11 o
 -11 -11   1          0.07          2.29        15.01 o
 -10 -11   1        159.14        127.50        35.78 o
  -9 -11   1          0.10          1.41         7.11 o
  -8 -11   1       3438.82       3223.26       202.76 o
  -7 -11   1          1.11         -5.14        15.01 o
  -6 -11   1         57.89         91.75        21.74 o
  -5 -11   1          1.71         -8.53         8.93 o
  -4 -11   1       9370.47       9121.02       451.39 o
  -3 -11   1          0.36         -5.53         6.84 o
  -2 -11   1       2951.19       3097.26       113.17 o
  -1 -11   1          0.23         -0.45        12.85 o
   1 -11   1          0.02        -13.30        13.30 o
   2 -11   1       2968.27       3171.44       189.40 o
   3 -11   1          0.07        -12.13        20.56 o
   4 -11   1       2937.16       3150.05       186.11 o
   5 -11   1          1.20         -5.89         7.32 o
   6 -11   1         56.49         42.08        13.08 o
   7 -11   1          1.52          3.25         5.63 o
   8 -11   1          0.09          8.75         4.52 o
 -12 -10   1        333.20        344.45        48.74 o
 -11 -10   1          1.32        -11.66        11.66 o
 -10 -10   1       1130.38       1158.39       114.95 o
  -9 -10   1          0.01          3.95         6.09 o
  -8 -10   1       1384.29       1330.87        89.56 o
  -7 -10   1          0.86         -1.77        11.92 o
  -6 -10   1        758.83        680.64        63.82 o
  -5 -10   1          0.02        -12.25        12.25 o
  -4 -10   1        244.15        366.60        45.04 o
  -3 -10   1          0.00         31.05        38.66 o
  -2 -10   1      12985.99      14567.20       667.11 o
  -1 -10   1          0.74        -14.19        30.02 o
   0 -10   1          0.04         46.27        31.05 o
   1 -10   1          0.17         -6.03         6.03 o
   2 -10   1       2996.51       3303.05       188.37 o
   3 -10   1          0.31         22.21        19.74 o
   4 -10   1      23570.93      24423.72       531.80 o
   5 -10   1          2.64          3.36         6.45 o
   6 -10   1       1818.73       1811.84        97.74 o
   7 -10   1          0.37          6.25         6.85 o
   8 -10   1         49.47         48.49        16.66 o
   9 -10   1          0.05         -7.20         7.20 o
 -12  -9   1       1316.38       1130.01        98.09 o
 -11  -9   1          0.07         -8.05         8.95 o
 -10  -9   1          9.24         27.69        31.57 o
  -9  -9   1          0.50         -0.41         8.43 o
  -8  -9   1       1602.12       1562.73       105.19 o
  -7  -9   1          0.28          4.44         7.30 o
  -6  -9   1       7299.87       6978.14       199.43 o
  -5  -9   1          0.67         -0.41         9.87 o
  -4  -9   1       2611.04       3944.25       337.67 o
  -3  -9   1          0.68         32.70        37.84 o
  -2  -9   1        833.51        960.36       171.10 o
  -1  -9   1          1.22         24.47        31.05 o
   0  -9   1          0.01         -3.70        37.02 o
   1  -9   1          1.45         14.15        14.31 o
   2  -9   1      12888.25      13996.16       351.99 o
   3  -9   1          0.63         -4.32        10.69 o
   4  -9   1       9503.03       9663.42       335.41 o
   5  -9   1          0.05          9.05        19.33 o
   6  -9   1      13077.75      13234.75       273.75 o
   7  -9   1          1.25         -6.67         9.34 o
   8  -9   1         17.74         33.04         7.81 o
   9  -9   1          0.09          6.37         5.14 o
 -13  -8   1          1.03        -10.49        10.49 o
 -12  -8   1        503.30        472.80        89.04 o
 -11  -8   1          2.35          2.01        28.17 o
 -10  -8   1       3549.66       3499.48       145.12 o
  -9  -8   1          0.51        -17.09        17.48 o
  -8  -8   1        745.90        817.00        73.05 o
  -7  -8   1          0.15         -3.62         7.37 o
  -6  -8   1       1755.93       1688.75       183.64 o
  -5  -8   1          0.24          5.14        12.96 o
  -4  -8   1      14111.21      18346.76      1597.55 o
  -3  -8   1          0.73        -12.82        41.85 o
  -2  -8   1       7634.59      11056.06       370.87 o
  -1  -8   1          0.01         -5.96        17.27 o
   0  -8   1          0.09         27.15        16.45 o
   1  -8   1          0.00         20.56        20.15 o
   2  -8   1        858.31        959.78       113.09 o
   3  -8   1          0.08          3.99        24.88 o
   4  -8   1        290.28        277.27        68.17 o
   5  -8   1          1.46         10.49         9.67 o
   6  -8   1         55.44        129.58        60.15 o
   7  -8   1          3.07        -11.60        11.60 o
   8  -8   1         28.39         35.66        10.11 o
   9  -8   1          1.18          2.70         5.37 o
  10  -8   1       1750.17       2006.42        74.30 o
 -13  -7   1          0.06         13.98        11.52 o
 -12  -7   1        127.84         96.19        45.86 o
 -11  -7   1          0.24          2.73        24.78 o
 -10  -7   1        705.23        591.89        61.23 o
  -9  -7   1          4.59        -21.87        42.47 o
  -8  -7   1       1507.13       1503.86        89.29 o
  -7  -7   1          1.01         -6.81         9.73 o
  -6  -7   1       4225.36       3813.43       201.93 o
  -5  -7   1          1.98          7.27        14.60 o
  -4  -7   1      16986.84      21909.82      3247.22 o
  -3  -7   1          0.59          3.51         8.19 o
  -2  -7   1      14207.06      19712.24       457.14 o
  -1  -7   1          1.39         -3.53        13.15 o
   0  -7   1          0.40         25.82        12.61 o
   1  -7   1          0.99         -4.16        10.87 o
   2  -7   1       7675.70       9900.83       408.28 o
   3  -7   1          2.87         10.54         9.38 o
   4  -7   1       2771.36       2490.14       240.60 o
   5  -7   1          2.59          2.31         7.20 o
   6  -7   1        834.30        662.48        51.33 o
   7  -7   1          0.35         -8.09        11.00 o
   8  -7   1       3733.49       3724.77       204.10 o
   9  -7   1          5.45         21.73        12.79 o
  10  -7   1        216.63        263.20        31.24 o
  11  -7   1          0.05         -4.11         9.46 o
 -13  -6   1          0.55         97.79        79.89 o
 -12  -6   1        498.87        550.85        60.56 o
 -11  -6   1          1.22        -18.18        18.92 o
 -10  -6   1       3755.86       3509.01       153.61 o
  -9  -6   1          6.58         -7.27        28.28 o
  -8  -6   1        158.19        114.75        32.70 o
  -7  -6   1          1.43          5.14        17.07 o
  -6  -6   1       9360.10       9010.07       978.66 o
  -5  -6   1          1.31         -9.47         9.47 o
  -4  -6   1      40528.24      45469.90      1810.49 o
  -3  -6   1          0.01          3.32         7.90 o
  -2  -6   1       6530.90       6926.80       374.99 o
  -1  -6   1          5.50          6.50         2.09 o
   0  -6   1          0.85         57.61        22.30 o
   1  -6   1          0.57          2.15         3.52 o
   2  -6   1      14360.25      16531.91       616.49 o
   3  -6   1          2.08         -2.24         4.74 o
   4  -6   1      14466.30      15311.43       282.54 o
   5  -6   1          0.97        -12.13        12.13 o
   6  -6   1       7543.79       6862.20       232.00 o
   7  -6   1          0.21          4.28         9.62 o
   8  -6   1       1388.91       1442.15        79.40 o
   9  -6   1          1.92         20.06        15.05 o
  10  -6   1        161.96        170.22        26.34 o
  11  -6   1          0.53         -8.64         8.64 o
 -13  -5   1          0.32         82.85        50.49 o
 -12  -5   1       2495.39       2738.80       119.95 o
 -11  -5   1          0.16        -27.62        27.62 o
 -10  -5   1         12.12        -24.98        34.86 o
  -9  -5   1          0.31         10.38        21.28 o
  -8  -5   1         60.63         59.12        21.40 o
  -7  -5   1          4.37        -20.15        31.87 o
  -6  -5   1       3029.51       2705.72       290.37 o
  -5  -5   1          2.20         11.88         7.62 o
  -4  -5   1        426.61        605.49        42.00 o
  -3  -5   1          3.19          5.11         4.37 o
  -2  -5   1       1204.85       1449.90        82.08 o
  -1  -5   1          0.02         -0.83         4.31 o
   0  -5   1          0.63          2.78         3.50 o
   1  -5   1          6.76         10.16         2.32 o
   2  -5   1       6635.54       6222.08       183.98 o
   3  -5   1          0.17         -2.21         5.71 o
   4  -5   1      17134.28      18232.36       420.13 o
   5  -5   1          0.37         16.23        16.38 o
   6  -5   1       1724.77       1731.61       143.58 o
   7  -5   1          2.17        -11.02        11.02 o
   8  -5   1       1696.20       1625.10        97.05 o
   9  -5   1          0.06          4.38         7.89 o
  10  -5   1       1227.56       1394.27        66.89 o
  11  -5   1          1.41         -7.20        10.08 o
  12  -5   1        340.57        465.58        48.74 o
 -13  -4   1          4.27        129.15        54.70 o
 -12  -4   1        522.90        526.61        52.89 o
 -11  -4   1          6.98        -16.14        21.93 o
 -10  -4   1       4118.45       3832.40       147.26 o
  -9  -4   1          2.12         -3.60         7.61 o
  -8  -4   1        193.01        163.69        61.08 o
  -7  -4   1          1.86         11.52        10.90 o
  -6  -4   1       1404.90       1487.71       218.70 o
  -5  -4   1          0.76         -6.42         7.08 o
  -4  -4   1       4365.26       4428.69       114.67 o
  -3  -4   1          0.27         -1.15         2.07 o
  -2  -4   1        333.67        454.65        26.23 o
  -1  -4   1          0.88          9.51         5.92 o
   1  -4   1          0.95          5.79         3.48 o
   2  -4   1       1123.98       1471.65        62.55 o
   3  -4   1          0.75          0.21         4.74 o
   4  -4   1      41116.20      44418.30       628.25 o
   5  -4   1          0.77        -19.23        20.64 o
   6  -4   1       4429.15       4091.60       212.58 o
   7  -4   1          2.01         -4.14         4.14 o
   8  -4   1        756.23        704.69        63.07 o
   9  -4   1          1.06         -0.86        11.30 o
  10  -4   1          7.75          0.36         9.18 o
  11  -4   1          0.48         11.55         8.13 o
  12  -4   1        425.26        470.31        55.73 o
 -13  -3   1          0.31        177.31        78.35 o
 -12  -3   1       1279.13       1343.37        94.16 o
 -11  -3   1          7.45         -9.05        18.14 o
 -10  -3   1         29.80         24.09        20.67 o
  -9  -3   1          1.23         -3.44         4.22 o
  -8  -3   1        441.89        434.94        98.50 o
  -7  -3   1          0.33         -6.76        14.11 o
  -6  -3   1      25929.37      23562.88       579.12 o
  -5  -3   1          0.56         -0.64         3.67 o
  -4  -3   1      28808.79      28329.11       887.85 o
  -3  -3   1          2.08          2.34         2.24 o
  -2  -3   1      27364.32      30144.83       445.67 o
  -1  -3   1          0.10         17.81         7.99 o
   1  -3   1          1.03          4.51         5.82 o
   2  -3   1        336.83        497.44        28.29 o
   3  -3   1          0.20          3.55         3.99 o
   4  -3   1        454.96        678.64        51.94 o
   5  -3   1          1.22          7.40        11.85 o
   6  -3   1       9781.59       9420.18       261.15 o
   7  -3   1          1.76          7.26        15.42 o
   8  -3   1       1529.09       1523.17        89.76 o
   9  -3   1          0.02        -13.76        13.76 o
  10  -3   1       3547.52       3521.59       101.36 o
  11  -3   1          1.49          3.88         3.77 o
  12  -3   1       1387.24       1383.66        68.89 o
 -13  -2   1          0.40         57.99        25.09 o
 -12  -2   1       1040.56       1108.99        74.95 o
 -11  -2   1          0.86        -11.03        11.03 o
 -10  -2   1        880.82        786.58        69.19 o
  -9  -2   1          1.45          3.28         8.23 o
  -8  -2   1        320.31        288.52        76.91 o
  -7  -2   1          3.20         -3.48        10.61 o
  -6  -2   1        136.47         91.23        16.83 o
  -5  -2   1          0.66         -4.17         4.17 o
  -4  -2   1      61136.98      56822.79      1321.30 o
  -3  -2   1          3.67          5.07         2.69 o
  -2  -2   1      14472.41      15745.40       206.15 o
   1  -2   1          1.24          3.68         3.83 o
   2  -2   1      27553.24      30461.26       268.86 o
   3  -2   1          3.67          3.28         5.40 o
   4  -2   1       4300.74       4547.53       182.60 o
   5  -2   1          4.50          8.44         6.97 o
   6  -2   1       3056.28       2515.30       128.80 o
   7  -2   1          2.30          0.76         8.83 o
   8  -2   1        145.95        154.78        22.06 o
   9  -2   1          4.69         25.46        13.90 o
  10  -2   1        751.80        705.11        40.11 o
  11  -2   1          1.10         -5.05         5.05 o
  12  -2   1        468.73        506.52        42.08 o
 -13  -1   1          0.41         56.35        26.73 o
 -12  -1   1        963.60       1093.73        52.48 o
 -11  -1   1          0.61         -6.91         9.32 o
 -10  -1   1          2.23         -1.52         8.42 o
  -9  -1   1          0.01         -5.44         5.44 o
  -8  -1   1          0.64         -5.88        10.46 o
  -7  -1   1          0.16         25.44        12.73 o
  -6  -1   1       3690.79       3473.72       169.04 o
  -5  -1   1          0.02         -1.16         3.39 o
  -4  -1   1       1323.39       1064.01        40.47 o
  -3  -1   1          1.52          1.94         2.28 o
  -2  -1   1      38678.04      40537.58       253.55 o
   1  -1   1          0.12          3.14         1.65 o
   2  -1   1      14543.08      14664.06       250.27 o
   3  -1   1          0.00          8.22         5.59 o
   4  -1   1      29358.25      27631.31       262.91 o
   5  -1   1          1.60          7.84         7.31 o
   6  -1   1       1430.17       1430.39        77.29 o
   7  -1   1          0.00          6.41         7.83 o
   8  -1   1         42.04         12.54        19.12 o
   9  -1   1          2.66          7.37         5.47 o
  10  -1   1       3984.54       3828.84       104.99 o
  11  -1   1          0.22          7.62        12.44 o
  12  -1   1        185.61        148.31        41.77 o
  13  -1   1          0.04         -2.67         6.79 o
 -13   0   1          0.11         -6.17         6.17 o
 -12   0   1        248.06        252.78        33.87 o
 -11   0   1          0.47          1.99         7.14 o
 -10   0   1       4916.08       4461.13       184.62 o
  -9   0   1          3.63          0.46        10.80 o
  -8   0   1        598.76        530.85        79.79 o
  -7   0   1          0.58        -12.46        16.80 o
  -6   0   1       1212.59       1290.29       127.26 o
  -5   0   1          1.34          0.50         3.14 o
  -4   0   1       3381.67       3546.91        90.47 o
  -3   0   1          1.70          2.18         3.62 o
  -2   0   1        633.72        737.07        26.03 o
  -1   0   1          0.15          8.02         2.98 o
   1   0   1          0.17          7.57         3.29 o
   2   0   1      38986.48      39059.21       744.33 o
   3   0   1          2.85          2.09         2.50 o
   4   0   1      61476.46      56482.88      1163.64 o
   5   0   1          1.31         -3.51         4.30 o
   6   0   1      26021.26      23128.08       688.21 o
   7   0   1          1.70        -15.63        15.63 o
   8   0   1        200.32        235.27       211.09 o
   9   0   1          8.03          0.77         6.75 o
  10   0   1         11.75          2.98         3.65 o
  11   0   1          5.62         -5.07         6.44 o
  12   0   1        506.53        528.07        47.85 o
  13   0   1          1.73          9.87         6.99 o
 -13   1   1          1.46          5.36        13.78 o
 -12   1   1       3469.91       3890.51       107.99 o
 -11   1   1          0.83         21.99         8.32 o
 -10   1   1        363.86        351.39        27.36 o
  -9   1   1          1.60         -2.01         7.48 o
  -8   1   1         23.03        -26.94        38.46 o
  -7   1   1          0.01          6.70        10.52 o
  -6   1   1      24603.19      24143.05       522.44 o
  -5   1   1          1.07         -1.62         3.77 o
  -4   1   1       8184.49       7927.19       211.87 o
  -3   1   1          1.55          1.03         5.76 o
  -2   1   1      34247.08      33204.80       249.42 o
   1   1   1          0.01         10.59         4.01 o
   2   1   1        587.76        736.56        37.59 o
   3   1   1          1.03          8.42         4.50 o
   4   1   1       1352.65        947.20        51.76 o
   5   1   1          3.73          4.42         3.41 o
   6   1   1        141.60        109.28        22.38 o
   7   1   1          1.28         -1.40         3.36 o
   8   1   1        431.78        385.79        89.04 o
   9   1   1          4.17         -3.50         5.66 o
  10   1   1       3926.03       3730.00       128.16 o
  11   1   1          0.05         11.12         7.39 o
  12   1   1       2707.04       2545.17       171.00 o
  13   1   1          0.35        121.12        28.79 o
 -12   2   1        328.95        392.75        72.59 o
 -11   2   1          5.08         11.46         5.75 o
 -10   2   1       5206.24       5252.39       199.84 o
  -9   2   1          0.13         -0.80         8.92 o
  -8   2   1        302.46        329.87        30.98 o
  -7   2   1          0.29        -31.03        42.36 o
  -6   2   1       4868.09       5057.39       171.97 o
  -5   2   1          0.00         -1.30         8.06 o
  -4   2   1      14543.63      14473.43       503.21 o
  -3   2   1          1.49          1.35         3.95 o
  -2   2   1       8109.56       8146.84       240.28 o
  -1   2   1          0.95          0.67         1.49 o
   1   2   1          0.00         29.66         7.09 o
   2   2   1      34488.41      33751.02       351.55 o
   3   2   1          1.14          9.87         5.30 o
   4   2   1       3318.55       3347.36        91.47 o
   5   2   1          2.03         -2.04         4.15 o
   6   2   1       3695.34       3761.06       137.55 o
   7   2   1          0.11          6.55        12.61 o
   8   2   1        344.19        318.95        84.31 o
   9   2   1          0.21          2.79         6.91 o
  10   2   1         22.50          3.96         6.36 o
  11   2   1          5.99         10.31        12.35 o
  12   2   1        631.51        619.33        58.71 o
  13   2   1          7.70         56.26        26.43 o
 -12   3   1        409.98        403.81        50.18 o
 -11   3   1          1.11         -3.50         3.50 o
 -10   3   1       1121.60       1112.13        62.31 o
  -9   3   1          0.71          3.58         8.25 o
  -8   3   1        366.87        423.31        36.11 o
  -7   3   1          0.06        -16.35        16.35 o
  -6   3   1      23428.44      22146.87       610.15 o
  -5   3   1          1.46         -9.09        10.83 o
  -4   3   1      29605.81      30321.17       479.86 o
  -3   3   1          0.07          3.42         2.46 o
  -2   3   1      50911.62      48192.79       538.69 o
  -1   3   1          2.31         17.65         7.01 o
   0   3   1          0.23         45.29        17.38 o
   1   3   1          0.13          8.63         9.56 o
   2   3   1       7907.90       7428.10       157.69 o
   3   3   1          0.02          4.11         2.65 o
   4   3   1       8251.97       8196.29       322.50 o
   5   3   1          0.41         -1.31         5.82 o
   6   3   1       1242.64       1487.80       119.76 o
   7   3   1          0.12          3.18         6.46 o
   8   3   1          0.66         55.52        37.22 o
   9   3   1          0.91          7.54        12.34 o
  10   3   1        865.42        742.27        63.54 o
  11   3   1          0.49         -8.23        11.40 o
  12   3   1       1315.98       1439.31        85.00 o
  13   3   1          3.22         50.85        18.62 o
 -12   4   1        751.21        776.72        72.18 o
 -11   4   1          0.25         -5.99         9.36 o
 -10   4   1        196.62        159.14        27.99 o
  -9   4   1          1.50         -0.14         6.89 o
  -8   4   1         52.32         67.10        17.22 o
  -7   4   1          0.02         -1.02        14.14 o
  -6   4   1        835.97        733.80        86.21 o
  -5   4   1          0.19         -2.26        23.44 o
  -4   4   1      10277.65      10704.28       300.70 o
  -3   4   1          0.01          2.48         4.97 o
  -2   4   1        435.28        625.62        63.12 o
  -1   4   1          2.33          5.44         5.14 o
   0   4   1          0.07         21.07        34.75 o
   1   4   1          1.46          7.62         3.10 o
   2   4   1      50474.40      52033.27      1223.38 o
   3   4   1          0.42         16.15         6.59 o
   4   4   1      14271.04      13920.39       375.81 o
   5   4   1          0.19         -3.18         3.18 o
   6   4   1      24723.55      23820.56       763.35 o
   7   4   1          7.23          3.91        21.18 o
   8   4   1        629.01        703.30       121.12 o
   9   4   1          0.23          3.54         3.40 o
  10   4   1          4.48          3.71         6.32 o
  11   4   1          3.02        -20.32        20.32 o
  12   4   1       1037.07        803.29       117.32 o
  13   4   1          0.10         68.92        21.30 o
 -12   5   1        308.73        381.06        45.65 o
 -11   5   1          0.32          6.95         7.91 o
 -10   5   1        292.58        338.45        33.90 o
  -9   5   1          6.46         -6.09         9.36 o
  -8   5   1        462.87        514.97        43.70 o
  -7   5   1          0.32         -7.60         7.60 o
  -6   5   1       2524.80       2479.67       166.46 o
  -5   5   1          0.24         10.49        12.13 o
  -4   5   1       3283.54       3746.09       187.43 o
  -3   5   1          0.01          4.09         4.82 o
  -2   5   1       3555.54       3875.94       140.59 o
  -1   5   1          3.84          2.95         4.63 o
   0   5   1          0.54         31.49        11.93 o
   1   5   1          0.01         -0.93         1.87 o
   2   5   1        520.67        474.82        54.11 o
   3   5   1          1.02          0.41         4.58 o
   4   5   1      29265.99      30565.01       465.98 o
   5   5   1          0.02         -7.33         7.33 o
   6   5   1       4655.54       5152.60       218.13 o
   7   5   1          3.80        -15.83        33.73 o
   8   5   1         31.82         55.52        40.72 o
   9   5   1          2.25          2.87         5.35 o
  10   5   1       4879.74       4386.34       156.67 o
  11   5   1          5.09        -12.75        14.40 o
  12   5   1        975.36        813.04        63.85 o
  13   5   1          2.57         33.87        16.18 o
 -11   6   1          0.83        -11.72        11.72 o
 -10   6   1       3639.80       4090.52       137.09 o
  -9   6   1          2.33          6.56         3.95 o
  -8   6   1        963.74       1025.02        62.00 o
  -7   6   1          0.09        -11.46        11.46 o
  -6   6   1       2148.48       2049.03       105.75 o
  -5   6   1          0.40        -12.13        25.91 o
  -4   6   1       4975.38       4827.40       224.08 o
  -3   6   1          0.11         -3.37         5.39 o
  -2   6   1        107.88         62.80        15.15 o
  -1   6   1          0.21          0.63         3.69 o
   0   6   1          0.19         34.16        11.92 o
   1   6   1          0.74         -0.21        21.43 o
   2   6   1       3486.86       4214.37       205.20 o
   3   6   1          2.32          7.36         5.54 o
   4   6   1      10206.65      10474.82       217.19 o
   5   6   1          0.05          0.55         7.03 o
   6   6   1      22466.62      22211.47       519.87 o
   7   6   1          0.15          3.04        21.34 o
   8   6   1        267.85        459.20        62.93 o
   9   6   1          4.07          9.17         5.70 o
  10   6   1        323.26        306.41        62.93 o
  11   6   1          1.10        -33.53        55.94 o
  12   6   1        193.12        126.44        15.76 o
  13   6   1          0.07         18.77        29.41 o
 -11   7   1          0.00         -0.21         5.76 o
 -10   7   1          0.61          7.20         9.48 o
  -9   7   1          0.64          4.07         8.78 o
  -8   7   1        200.19        196.34        26.58 o
  -7   7   1          1.69         -3.53         3.53 o
  -6   7   1      13546.92      12627.33       214.54 o
  -5   7   1          0.31         24.06        11.93 o
  -4   7   1      12942.69      12356.87      1299.16 o
  -3   7   1          0.86          0.65         4.49 o
  -2   7   1      39871.57      48053.30       895.07 o
  -1   7   1          0.98          0.29         8.62 o
   0   7   1          0.10         61.14        41.95 o
   1   7   1          1.03          0.97        11.06 o
   2   7   1        132.79        102.92        33.01 o
   3   7   1          3.63         -0.87        14.47 o
   4   7   1       3311.76       3685.55       197.29 o
   5   7   1          0.00         -2.45        17.07 o
   6   7   1        817.73        870.29       127.29 o
   7   7   1          0.49         16.04        23.65 o
   8   7   1        376.49        449.95        71.77 o
   9   7   1          0.09          7.97         8.43 o
  10   7   1       4806.65       4523.96       239.37 o
  11   7   1          0.48          3.50        10.28 o
  12   7   1       3322.82       3132.67       127.55 o
  13   7   1          2.64         15.61        56.45 o
 -10   8   1       1065.36       1423.50        64.29 o
  -9   8   1          1.43          4.99         9.17 o
  -8   8   1       1738.76       1873.80        97.99 o
  -7   8   1          0.01         14.17        11.68 o
  -6   8   1       1326.34       1225.82        68.11 o
  -5   8   1          2.42          1.74        16.04 o
  -4   8   1       9126.94       8712.04       320.68 o
  -3   8   1          3.00         -1.43        11.85 o
  -2   8   1       3353.27       3485.98       202.92 o
  -1   8   1          1.22          2.38        14.47 o
   0   8   1          2.12         53.75        17.17 o
   1   8   1          0.00          9.75        13.23 o
   2   8   1      38787.21      50350.69      3623.04 o
   3   8   1          3.15        -10.06        10.76 o
   4   8   1       4787.61       5463.65       259.36 o
   5   8   1          0.00         -7.92        17.47 o
   6   8   1       2500.99       2265.93       163.42 o
   7   8   1          0.00          1.30         7.92 o
   8   8   1         37.23         43.44        14.19 o
   9   8   1          1.23        -12.85        12.85 o
  10   8   1       1028.12        947.88        97.83 o
  11   8   1          0.44         -3.92        31.46 o
  12   8   1        365.04        375.34        44.11 o
  13   8   1          0.48         28.68        58.61 o
 -10   9   1       1153.80       1273.96        71.56 o
  -9   9   1          0.72          2.67         4.99 o
  -8   9   1         26.19         21.18         9.87 o
  -7   9   1          5.99          9.64        16.45 o
  -6   9   1        915.26        844.10        68.27 o
  -5   9   1          1.77          0.62        10.28 o
  -4   9   1       5659.67       5685.03       250.68 o
  -3   9   1          4.65          2.13        18.82 o
  -2   9   1      15254.44      15892.29       374.14 o
  -1   9   1          0.13          2.38        11.55 o
   0   9   1          0.24          7.87        21.58 o
   1   9   1          5.24         -3.50        10.37 o
   2   9   1       3396.82       4268.80       301.17 o
   3   9   1          0.05         -4.95        16.56 o
   4   9   1      12457.57      14591.36       973.31 o
   5   9   1          0.12         -8.85        17.32 o
   6   9   1       2099.40       2069.07       132.89 o
   7   9   1          0.08         -1.36        16.35 o
   8   9   1        451.44        474.93        53.55 o
   9   9   1          0.05        -11.49        11.49 o
  10   9   1        179.95         62.37        59.27 o
  11   9   1          0.43         -5.35        12.03 o
  12   9   1        395.27        279.78        73.41 o
  13   9   1          9.03        -17.89        17.89 o
  -9  10   1          0.01         -1.58         2.18 o
  -8  10   1         61.95         61.98        12.39 o
  -7  10   1          0.01          7.49         7.80 o
  -6  10   1         31.02         40.04         9.36 o
  -5  10   1          0.00          7.61        11.31 o
  -4  10   1       3429.20       3580.67       198.45 o
  -3  10   1          0.06         -3.27         8.35 o
  -2  10   1       1584.49       1652.72        93.27 o
  -1  10   1          0.05        -12.75        35.17 o
   0  10   1          0.65          0.79        18.48 o
   1  10   1          1.83         22.11        18.45 o
   2  10   1      14730.32      17125.34      1359.51 o
   3  10   1          0.09        -19.06        27.97 o
   4  10   1       9232.58       9139.23       536.94 o
   5  10   1          1.97         -5.88         9.38 o
   6  10   1      13302.68      12412.96       221.71 o
   7  10   1          0.67         -2.76        10.45 o
   8  10   1       1000.75        999.60        80.41 o
   9  10   1          4.58          8.21         5.87 o
  10  10   1        239.21        227.44        49.15 o
  11  10   1          0.90          0.41        12.13 o
  12  10   1        731.60        615.29        68.69 o
  -8  11   1         33.81         21.90         5.09 o
  -7  11   1          0.00         -5.46         7.34 o
  -6  11   1       1887.40       1987.68        96.11 o
  -5  11   1          1.43          8.02        11.52 o
  -4  11   1       6410.70       6721.68       268.57 o
  -3  11   1          1.44         -6.46         6.46 o
  -2  11   1       3247.37       3712.64       114.89 o
  -1  11   1          0.01         -7.65         7.65 o
   0  11   1          1.14          5.23         7.78 o
   1  11   1          0.35         -5.42         8.61 o
   2  11   1       1489.93       1561.45        89.43 o
   3  11   1          0.00         -6.66         6.66 o
   4  11   1       5375.49       5836.52       181.11 o
   5  11   1          1.60         -3.14         7.19 o
   6  11   1       1213.18       1226.36        86.72 o
   7  11   1          1.13          3.73         9.55 o
   8  11   1        169.83        153.88        29.56 o
   9  11   1          0.43         -3.26        11.31 o
  10  11   1       3528.01       3473.12       194.33 o
  11  11   1          0.60        -15.22        15.22 o
  12  11   1        286.74        243.07        38.46 o
  -7  12   1          1.37         -7.87         7.87 o
  -6  12   1       2583.87       2849.75       155.36 o
  -5  12   1          1.03         -3.63         5.16 o
  -4  12   1       1492.27       1615.54       126.27 o
  -3  12   1          0.02        -19.33        19.33 o
  -2  12   1         20.70         95.62        22.25 o
  -1  12   1          1.28         -3.35         3.35 o
   0  12   1          0.97         11.42         7.38 o
   1  12   1          0.03         -9.09        10.24 o
   2  12   1       3274.48       3779.12       115.49 o
   3  12   1          1.92         -3.90         3.90 o
   4  12   1       3394.53       3365.23       276.59 o
   5  12   1          0.00         13.98        13.49 o
   6  12   1        742.97        837.74        70.68 o
   7  12   1          0.75         11.50         9.39 o
   8  12   1       1727.65       1632.24        96.29 o
   9  12   1          0.09         10.28        12.96 o
  10  12   1          5.12         47.50        20.56 o
  11  12   1          0.40          2.18         8.46 o
  -7  13   1          2.77         10.08         8.64 o
  -6  13   1       2260.68       2523.24       114.13 o
  -5  13   1          1.14          1.29         5.37 o
  -4  13   1       8109.65       7623.84       253.76 o
  -3  13   1          1.52         -6.37        10.49 o
  -2  13   1      12673.60      12972.37       250.01 o
  -1  13   1          1.45         17.46         8.83 o
   0  13   1          0.56         51.77        17.74 o
   1  13   1          0.15          1.89         9.25 o
   2  13   1         26.07         51.59        23.24 o
   3  13   1          1.17          2.06         6.89 o
   4  13   1       6158.83       6879.29       260.76 o
   5  13   1          0.57         -1.24         4.99 o
   6  13   1         34.33         26.50        29.92 o
   7  13   1          1.18          0.81         6.66 o
   8  13   1         15.44         20.00         9.39 o
   9  13   1          0.85         10.08         7.81 o
  10  13   1        900.13       1135.57        94.39 o
  11  13   1          1.35        -16.66        16.66 o
  -5  14   1          0.01          0.98         2.90 o
  -4  14   1        475.83        433.82        30.40 o
  -3  14   1          0.32          0.21         5.96 o
  -2  14   1       1623.30       1427.33        76.19 o
  -1  14   1          6.95        -12.24        12.24 o
   0  14   1          1.26         15.42        11.31 o
   1  14   1          0.42         -1.65        12.34 o
   2  14   1      11997.82      13075.05       380.65 o
   3  14   1          0.13          8.02         8.74 o
   4  14   1       1431.31       1604.56        90.20 o
   5  14   1          0.16         -7.74         7.74 o
   6  14   1       1720.46       1774.82        94.57 o
   7  14   1          1.00        -16.25        16.25 o
   8  14   1         62.95         43.80        18.30 o
   9  14   1          1.14          4.32         9.46 o
  10  14   1       1119.68       1128.91        57.88 o
  -4  15   1       1722.46       1670.47        59.87 o
  -3  15   1          0.44          0.00         5.55 o
  -2  15   1        335.77        303.74        44.62 o
  -1  15   1          0.81          1.85         9.46 o
   0  15   1          2.82         20.36        13.78 o
   1  15   1          0.11         -9.46        21.59 o
   2  15   1       1621.64       1419.77       118.04 o
   3  15   1          0.57         -0.62        14.81 o
   4  15   1       7654.28       8504.20       298.18 o
   5  15   1          0.00         -1.23        12.75 o
   6  15   1       2503.06       2723.14       163.08 o
   7  15   1          0.00         -7.61         8.64 o
   8  15   1         27.63         15.79         4.64 o
  -3  16   1          4.25          8.23         4.73 o
  -2  16   1       2211.29       2249.95       102.82 o
  -1  16   1          0.47         -3.25         4.01 o
   0  16   1          1.40         -0.54         4.42 o
   1  16   1          2.12         -4.49         9.67 o
   2  16   1        314.08        272.80        30.22 o
   3  16   1          0.21         -0.62         8.43 o
   4  16   1        471.73        423.42        59.23 o
   5  16   1          0.02          4.11        12.96 o
   6  16   1       2228.78       2488.29       136.55 o
   7  16   1          2.25        -10.69        10.69 o
   0  17   1          3.75         22.62        10.90 o
   1  17   1          1.59          2.61         2.98 o
   2  17   1       2271.29       2091.83       201.53 o
   3  17   1          0.18          1.23         6.58 o
   4  17   1       1669.58       1801.24       103.03 o
   5  17   1          0.01         -4.32         7.81 o
  -6 -16   2          5.50         58.20        19.95 o
  -5 -16   2          0.43          9.46         8.64 o
  -4 -16   2         29.13         54.50        19.12 o
  -3 -16   2          2.75         -8.02        10.08 o
  -2 -16   2       1236.77       1121.52        54.98 o
  -1 -16   2          0.42          0.62        10.90 o
   0 -16   2       8388.21       8287.04       200.09 o
   1 -16   2          0.04         -6.58         9.05 o
  -8 -15   2       1695.17       1836.09        76.33 o
  -7 -15   2          2.61        -12.13        17.07 o
  -6 -15   2        992.30       1097.32        97.68 o
  -5 -15   2          2.10         21.18        17.69 o
  -4 -15   2          2.41         20.77        15.01 o
  -3 -15   2          0.11          0.62         6.79 o
  -2 -15   2         46.71        106.16        20.26 o
  -1 -15   2          0.04         -2.21         3.11 o
   0 -15   2        135.65        162.25        33.52 o
   1 -15   2          0.33         -2.06         3.29 o
   2 -15   2       1105.97       1198.29        82.87 o
   3 -15   2          0.00         -4.68         4.68 o
  -9 -14   2          0.01         -8.84         8.84 o
  -8 -14   2       1223.41       1364.04       107.76 o
  -7 -14   2          0.96          2.88        10.69 o
  -6 -14   2       3705.87       3899.63       204.00 o
  -5 -14   2          1.84        -21.59        21.59 o
  -4 -14   2         37.51         40.72        17.69 o
  -3 -14   2          0.00         -5.48         5.48 o
  -2 -14   2       3977.27       3795.33       134.57 o
  -1 -14   2          0.07         -1.58         7.61 o
   0 -14   2          2.60         19.69         7.51 o
   1 -14   2          1.45          0.82         4.11 o
   2 -14   2         74.81        107.35        27.76 o
   3 -14   2          0.13         -7.61         7.61 o
   4 -14   2         33.14         32.76         6.72 o
   5 -14   2          0.23          0.00         3.70 o
 -10 -13   2        669.24        676.16        70.74 o
  -9 -13   2          3.00          2.67         3.29 o
  -8 -13   2       3684.44       3810.38       199.89 o
  -7 -13   2          0.12         -7.61        23.44 o
  -6 -13   2        847.39        933.21       105.50 o
  -5 -13   2          0.01         -0.62        22.42 o
  -4 -13   2         56.10         75.06        25.91 o
  -3 -13   2          0.16        -11.03        11.03 o
  -2 -13   2       4246.32       4609.50       188.27 o
  -1 -13   2          3.60          4.57         5.24 o
   0 -13   2      11219.71      12068.88       332.94 o
   1 -13   2          0.18         11.93        10.28 o
   2 -13   2       3846.72       3800.30       190.84 o
   3 -13   2          0.05         -0.16        10.49 o
   4 -13   2          2.86          4.49         3.75 o
   5 -13   2          0.73         21.30        10.45 o
   6 -13   2         17.26         63.13        16.66 o
 -11 -12   2          0.68         -8.23         8.23 o
 -10 -12   2          0.00         -0.12         2.88 o
  -9 -12   2          0.83          1.18         6.58 o
  -8 -12   2        181.00        280.38        38.85 o
  -7 -12   2          0.94         -4.94        14.81 o
  -6 -12   2        143.92        160.20        47.50 o
  -5 -12   2          2.19         10.49        16.86 o
  -4 -12   2       6192.76       6441.80       290.57 o
  -3 -12   2          0.01         -1.85         4.11 o
  -2 -12   2        223.49        283.58        56.76 o
  -1 -12   2          4.83         -0.82         8.02 o
   0 -12   2      35184.61      34893.26       625.57 o
   1 -12   2          2.63          2.06        10.08 o
   2 -12   2       4481.31       4617.53       223.12 o
   3 -12   2          1.72          1.16         7.73 o
   4 -12   2         37.39         29.55        20.15 o
   5 -12   2          1.16         -2.18         4.96 o
   6 -12   2        973.00       1159.78        62.89 o
   7 -12   2          0.03          1.65         3.91 o
 -11 -11   2          1.12         -4.25        22.31 o
 -10 -11   2       3057.91       2999.47       122.72 o
  -9 -11   2          0.06         -5.10         5.10 o
  -8 -11   2        712.17        875.31        71.96 o
  -7 -11   2          0.25         -5.96        20.98 o
  -6 -11   2         64.13        176.82        61.90 o
  -5 -11   2          1.64         -7.36         8.15 o
  -4 -11   2      10340.53      10498.59       458.07 o
  -3 -11   2          0.85          1.14         3.73 o
  -2 -11   2       1344.06       1481.63        90.36 o
  -1 -11   2          0.59         -7.61        17.48 o
   0 -11   2        295.98        370.58        44.82 o
   1 -11   2          0.47          2.06         8.84 o
   2 -11   2        233.99        333.97        62.10 o
   3 -11   2          0.00         -8.84        22.00 o
   4 -11   2         87.44        131.83        63.03 o
   5 -11   2          0.14        -10.09        10.09 o
   6 -11   2       3855.04       4228.87       135.67 o
   7 -11   2          0.34        -10.62        10.62 o
   8 -11   2       1854.47       2004.62        95.01 o
 -12 -10   2        134.47        128.73        27.15 o
 -11 -10   2          0.60         -9.25         9.25 o
 -10 -10   2          1.91          7.73         6.56 o
  -9 -10   2          0.17         -3.70        19.12 o
  -8 -10   2        196.88        171.57        31.68 o
  -7 -10   2          0.01         -7.42         9.95 o
  -6 -10   2       5715.33       5519.81       185.01 o
  -5 -10   2          0.08         -2.03        13.98 o
  -4 -10   2          5.24         25.92        15.22 o
  -3 -10   2          0.54          7.75         9.65 o
  -2 -10   2        864.87       1144.20       194.33 o
  -1 -10   2          3.06          3.08        27.76 o
   0 -10   2       8721.58      10572.98       328.21 o
   1 -10   2          0.48        -20.15        20.15 o
   2 -10   2       1439.90       1606.90       134.90 o
   3 -10   2          4.20        -18.10        18.10 o
   4 -10   2       6627.80       6846.14       197.75 o
   5 -10   2          0.09          0.65        13.88 o
   6 -10   2        923.53        991.57        71.38 o
   7 -10   2          0.62          1.78         6.62 o
   8 -10   2       1406.91       1452.07        68.56 o
   9 -10   2          0.73        -10.08        10.08 o
 -12  -9   2        561.44        420.54        55.11 o
 -11  -9   2          1.73         -6.18         8.56 o
 -10  -9   2        591.25        452.18        51.40 o
  -9  -9   2          0.49        -13.17        13.17 o
  -8  -9   2       5477.81       5158.63       187.96 o
  -7  -9   2          0.15         -6.61        10.15 o
  -6  -9   2       5171.71       4853.05       168.60 o
  -5  -9   2          1.42          1.85        24.06 o
  -4  -9   2        182.40        140.66        63.75 o
  -3  -9   2          1.00          1.65        14.81 o
  -2  -9   2       8277.41       9624.34       519.87 o
  -1  -9   2          0.78          1.85        10.28 o
   0  -9   2       4543.50       5060.49       366.87 o
   1  -9   2          0.07         -1.72        24.38 o
   2  -9   2        800.60        907.88       113.75 o
   3  -9   2          0.30        -19.33        21.59 o
   4  -9   2      10507.79      10827.15       359.67 o
   5  -9   2          0.10          9.51        11.70 o
   6  -9   2        147.20        199.51        36.09 o
   7  -9   2          2.59         -9.38         9.38 o
   8  -9   2       3752.74       4139.53       131.02 o
   9  -9   2          0.06         -1.65         7.61 o
 -13  -8   2          0.15          9.05        13.78 o
 -12  -8   2        382.30        275.36        45.65 o
 -11  -8   2          1.29          7.28         4.83 o
 -10  -8   2        372.28        397.29        39.22 o
  -9  -8   2          2.70          5.04         8.95 o
  -8  -8   2       2586.92       2516.20       131.51 o
  -7  -8   2          0.31         -9.66        10.69 o
  -6  -8   2       2950.49       2707.30       233.20 o
  -5  -8   2          0.44        -27.15        27.15 o
  -4  -8   2        614.29        622.69       130.79 o
  -3  -8   2          0.70          1.03        16.04 o
  -2  -8   2       7209.57       7846.35       432.88 o
  -1  -8   2          0.00        -24.88        27.56 o
   0  -8   2      24086.53      27168.24       795.02 o
   1  -8   2          0.02          0.99         9.68 o
   2  -8   2       8357.97       9279.57       273.62 o
   3  -8   2          0.02          9.88        18.12 o
   4  -8   2          3.03         39.07        22.00 o
   5  -8   2          0.14          2.67         6.99 o
   6  -8   2         85.03         91.04        21.63 o
   7  -8   2          0.66         -5.05         5.05 o
   8  -8   2        210.68        285.83        30.23 o
   9  -8   2          0.05         -2.10        15.01 o
  10  -8   2        766.81        715.76        41.69 o
 -13  -7   2          0.00         30.23        17.07 o
 -12  -7   2        152.82        153.16        82.67 o
 -11  -7   2          0.05         14.64        41.23 o
 -10  -7   2        174.55        145.35        22.89 o
  -9  -7   2          0.60        -18.47        24.37 o
  -8  -7   2       2912.49       2861.39       106.19 o
  -7  -7   2          0.03          2.93        17.79 o
  -6  -7   2          4.77         53.83        27.02 o
  -5  -7   2          3.21         10.52        17.47 o
  -4  -7   2       5255.08       5097.42       321.52 o
  -3  -7   2          0.49          0.94        12.36 o
  -2  -7   2       4825.96       6176.72       355.76 o
  -1  -7   2          1.47          1.03         6.99 o
   0  -7   2      11366.25      12117.60       417.56 o
   1  -7   2          2.58         -1.97         8.53 o
   2  -7   2       6822.59       7414.28       197.27 o
   3  -7   2          1.46         19.01         6.18 o
   4  -7   2        182.94        219.24        51.33 o
   5  -7   2          2.82          9.46         5.35 o
   6  -7   2       6114.09       5706.56       369.85 o
   7  -7   2          0.37          3.93         5.80 o
   8  -7   2        840.28        996.78        79.69 o
   9  -7   2          1.99          7.39        12.79 o
  10  -7   2          0.81         13.10        11.93 o
 -13  -6   2          0.27         48.74        25.29 o
 -12  -6   2        206.82        203.71        46.48 o
 -11  -6   2          0.36        -10.14        16.29 o
 -10  -6   2       3329.72       3532.81       151.50 o
  -9  -6   2          0.44        -12.20        18.92 o
  -8  -6   2       5745.98       6122.97       191.97 o
  -7  -6   2          4.13          2.06         7.61 o
  -6  -6   2       1714.83       1751.21       115.52 o
  -5  -6   2          0.11         -2.17         2.17 o
  -4  -6   2      10986.42      12088.58       259.76 o
  -3  -6   2          0.71         -9.19         9.19 o
  -2  -6   2      14379.95      17477.08      1223.89 o
  -1  -6   2          2.34          2.25         9.00 o
   0  -6   2      35549.00      40486.83      1049.20 o
   1  -6   2          0.33          0.25        11.50 o
   2  -6   2       4875.01       5151.20       132.30 o
   3  -6   2          1.30         -5.03         6.97 o
   4  -6   2        594.68        554.43        63.39 o
   5  -6   2          0.61         16.45        29.20 o
   6  -6   2       5107.89       4931.36       138.18 o
   7  -6   2          2.21          5.38         7.21 o
   8  -6   2        185.14        177.90        45.55 o
   9  -6   2          0.16         13.87        13.58 o
  10  -6   2       3194.81       3336.83       115.06 o
  11  -6   2          0.09         -4.11         4.52 o
 -13  -5   2          0.36         94.18        33.93 o
 -12  -5   2        100.42         97.15        59.95 o
 -11  -5   2          0.43        -17.56        17.56 o
 -10  -5   2       2670.93       2514.94       127.74 o
  -9  -5   2          0.65         -3.87        26.73 o
  -8  -5   2       7726.76       8062.97       312.89 o
  -7  -5   2          0.65         -8.84        10.69 o
  -6  -5   2       7260.16       7063.58       219.24 o
  -5  -5   2          3.61          2.83        12.69 o
  -4  -5   2      12355.39      13335.37       258.52 o
  -3  -5   2          1.45          9.60        10.23 o
  -2  -5   2        762.68        868.48        75.62 o
  -1  -5   2          0.03         16.94        10.15 o
   0  -5   2       7065.03       7615.30       252.94 o
   1  -5   2          1.35         -1.29         4.34 o
   2  -5   2      14953.97      17073.89       415.49 o
   3  -5   2          0.13         -1.95         2.02 o
   4  -5   2       5199.24       5586.42       191.37 o
   5  -5   2          0.28          2.73         9.87 o
   6  -5   2       3074.87       2623.42       184.87 o
   7  -5   2          0.99          2.37         3.22 o
   8  -5   2       5555.04       5007.60       173.21 o
   9  -5   2          1.64          6.92         2.67 o
  10  -5   2          6.75         14.86        11.21 o
  11  -5   2          2.27         -4.04         4.74 o
 -13  -4   2          6.96        133.26        44.21 o
 -12  -4   2         58.13         53.59        16.21 o
 -11  -4   2          2.67         20.64        11.44 o
 -10  -4   2       1755.88       1720.18       110.94 o
  -9  -4   2          3.76          5.70        14.09 o
  -8  -4   2        298.42        197.48        51.25 o
  -7  -4   2          0.59          1.67         8.45 o
  -6  -4   2       6934.44       6120.79       281.37 o
  -5  -4   2          0.01         -3.05         8.00 o
  -4  -4   2       1883.44       2323.10        86.66 o
  -3  -4   2          1.15          0.99         4.66 o
  -2  -4   2      32068.64      34755.18      1588.08 o
  -1  -4   2          2.03          2.13         4.48 o
   0  -4   2       3233.33       3239.37       117.48 o
   1  -4   2          1.03         15.22        16.04 o
   2  -4   2        842.44        823.32        49.48 o
   3  -4   2          3.99         -0.03         5.27 o
   4  -4   2      11121.70      12718.93       238.48 o
   5  -4   2          0.75         12.41        11.85 o
   6  -4   2          4.61         14.47        21.82 o
   7  -4   2          4.30         -7.52        10.83 o
   8  -4   2       2594.23       2351.25       118.54 o
   9  -4   2          1.48         -5.07         5.11 o
  10  -4   2        654.00        558.98        42.98 o
  11  -4   2          0.70          2.16         4.51 o
  12  -4   2        133.11        188.99        32.70 o
 -13  -3   2          2.54         33.73        25.91 o
 -12  -3   2        286.41        307.31        33.56 o
 -11  -3   2          0.01          2.63        12.56 o
 -10  -3   2       1979.55       1636.36        93.32 o
  -9  -3   2          0.05         -6.73         6.73 o
  -8  -3   2       9930.26       9092.05       350.41 o
  -7  -3   2          0.00         -1.84        12.75 o
  -6  -3   2       3999.27       4104.73       314.02 o
  -5  -3   2          0.96         -1.02         5.96 o
  -4  -3   2       5862.84       6016.12       199.37 o
  -3  -3   2          1.58          6.65         4.42 o
  -2  -3   2       4644.83       4965.93       139.61 o
  -1  -3   2          2.47          5.82         6.89 o
   0  -3   2      24776.48      28056.35       399.66 o
   1  -3   2          5.57          3.93         4.04 o
   2  -3   2      31959.19      36927.64       354.72 o
   3  -3   2          0.75          1.88         1.91 o
   4  -3   2      12602.98      14239.76       302.46 o
   5  -3   2          0.01         -2.72        10.29 o
   6  -3   2       1787.96       1834.19       116.54 o
   7  -3   2          6.13          6.79        13.98 o
   8  -3   2       3044.27       2603.42       172.12 o
   9  -3   2          1.44         -8.09         8.09 o
  10  -3   2        320.15        355.55        32.11 o
  11  -3   2          0.33         -0.79         4.97 o
  12  -3   2        586.75        578.03        47.20 o
 -13  -2   2          0.01          3.41        37.94 o
 -12  -2   2        459.16        524.05        44.04 o
 -11  -2   2          0.03         -3.46         4.23 o
 -10  -2   2        336.43        266.26        46.59 o
  -9  -2   2          0.18          0.38        15.02 o
  -8  -2   2        243.83        250.78        57.75 o
  -7  -2   2          1.93         -3.18         3.18 o
  -6  -2   2       1178.68        938.23        85.16 o
  -5  -2   2          7.48         -0.04        11.68 o
  -4  -2   2         17.64         56.55         9.66 o
  -3  -2   2          2.60          2.46         0.86 o
  -2  -2   2      36678.34      41097.70       648.50 o
  -1  -2   2          1.81         11.10         5.14 o
   0  -2   2      13695.29      15179.25       473.39 o
   1  -2   2          0.15         11.28         4.88 o
   2  -2   2       4484.33       4821.10       104.55 o
   3  -2   2          3.43          5.78         4.19 o
   4  -2   2       1929.47       2276.27        87.22 o
   5  -2   2          0.26         -4.04         4.64 o
   6  -2   2       7422.89       6672.12       213.14 o
   7  -2   2          0.73        -16.51        16.51 o
   8  -2   2       5808.43       5463.04       332.53 o
   9  -2   2          1.00          7.10         9.72 o
  10  -2   2        181.83        171.55        22.63 o
  11  -2   2          0.34         11.85         9.97 o
  12  -2   2        420.90        379.01        38.69 o
 -13  -1   2          0.12         11.31        47.09 o
 -12  -1   2        718.57        882.43        54.59 o
 -11  -1   2          0.06          4.95        16.21 o
 -10  -1   2        552.72        484.85        36.98 o
  -9  -1   2          1.78         -8.59         8.59 o
  -8  -1   2       1909.00       1544.92       242.66 o
  -7  -1   2          0.36         -1.09        10.17 o
  -6  -1   2       6886.95       6461.53       533.03 o
  -5  -1   2          0.22          4.23         5.07 o
  -4  -1   2       1940.68       2102.77        51.10 o
  -3  -1   2          0.32          6.68         4.07 o
  -2  -1   2      10378.16      11242.54       134.52 o
  -1  -1   2          1.13          0.44         0.94 o
   0  -1   2       7033.50       8346.43       344.56 o
   1  -1   2          1.46          2.32         2.17 o
   2  -1   2      36447.91      27323.90      2479.04 o
   3  -1   2          1.53          0.79         3.10 o
   4  -1   2       5808.53       5592.90        97.66 o
   5  -1   2          3.78         -2.03         4.97 o
   6  -1   2       7101.13       5818.33       157.85 o
   7  -1   2          3.31        -14.31        14.31 o
   8  -1   2       8039.98       8062.48       260.76 o
   9  -1   2          5.74          5.85         7.10 o
  10  -1   2       3420.12       3224.18       176.36 o
  11  -1   2          0.03          1.73         7.86 o
  12  -1   2        140.24        128.99        24.27 o
 -13   0   2          0.50         17.27        13.78 o
 -12   0   2       1138.78       1116.36       104.62 o
 -11   0   2          0.07         -3.91         8.34 o
 -10   0   2          7.78          1.40        13.81 o
  -9   0   2          7.27         -2.90         9.97 o
  -8   0   2       6340.82       5080.61       450.15 o
  -7   0   2          0.43          3.26        10.83 o
  -6   0   2       2858.45       2369.17       192.15 o
  -5   0   2          1.66          1.50         3.22 o
  -4   0   2       7263.82       7479.42       151.70 o
  -3   0   2          2.95          8.16         4.47 o
  -2   0   2       5295.38       5970.22       101.54 o
   2   0   2      10337.93      11110.56       154.34 o
   3   0   2          0.06          0.12         1.76 o
   4   0   2         24.61         57.19         8.53 o
   5   0   2          1.65          0.03         1.77 o
   6   0   2       4124.12       3864.77       123.19 o
   7   0   2          2.69         11.07        15.48 o
   8   0   2        283.25        199.89        66.22 o
   9   0   2          0.00         -1.23         6.83 o
  10   0   2       2683.84       2520.97       123.51 o
  11   0   2          0.51         -6.01         9.24 o
  12   0   2        181.07        156.82        26.50 o
  13   0   2          0.67          2.06         5.55 o
 -13   1   2          1.09         25.09        17.89 o
 -12   1   2        564.23        562.69        46.52 o
 -11   1   2          3.66          2.38         5.34 o
 -10   1   2       3988.40       3670.43       157.41 o
  -9   1   2          0.64         -2.22         4.71 o
  -8   1   2       7688.67       6962.08       478.74 o
  -7   1   2          0.36          0.31         4.70 o
  -6   1   2       9121.46       8722.60       240.04 o
  -5   1   2          5.75          9.20         4.87 o
  -4   1   2       2880.50       3031.19       143.22 o
  -3   1   2          3.36          9.09         4.28 o
  -2   1   2       8858.58       9178.79       288.83 o
  -1   1   2          1.79          5.07         1.43 o
   0   1   2      33038.33      40602.55       347.13 o
   2   1   2       5250.62       5554.57       118.97 o
   3   1   2          0.64          6.40         3.06 o
   4   1   2       1902.60       1880.57        48.88 o
   5   1   2          0.02         -2.44         2.44 o
   6   1   2       1037.70        931.33        55.60 o
   7   1   2          0.35         13.98        18.30 o
   8   1   2       9777.80       9129.56       442.96 o
   9   1   2          0.16         -8.31         9.48 o
  10   1   2       1844.74       1630.84        76.34 o
  11   1   2          0.67         -3.62         8.85 o
  12   1   2        110.45         89.18        24.16 o
  13   1   2          0.87         83.70        24.68 o
 -13   2   2          0.35         33.31        19.33 o
 -12   2   2        920.59        951.02       140.15 o
 -11   2   2          0.72         37.17        14.68 o
 -10   2   2         49.69         47.96        21.80 o
  -9   2   2          2.15         -2.76         5.81 o
  -8   2   2       1507.72       1540.11        84.11 o
  -7   2   2         10.22        -16.04        42.16 o
  -6   2   2       2789.40       2790.25       125.47 o
  -5   2   2          1.85         -5.23         5.23 o
  -4   2   2       5068.51       5272.98       183.14 o
  -3   2   2          4.24         10.10         3.77 o
  -2   2   2      50409.90      52734.25       812.91 o
  -1   2   2          3.58         16.56         4.38 o
   0   2   2        684.97       1089.09        70.74 o
   1   2   2          2.60          2.67         1.23 o
   2   2   2       8810.27       8927.35       147.07 o
   3   2   2          0.97          1.94         3.51 o
   4   2   2       7361.05       6975.39       198.60 o
   5   2   2          0.01         -7.11        10.28 o
   6   2   2       6886.95       6883.31       283.38 o
   7   2   2          1.27         -6.80         9.98 o
   8   2   2        262.88        198.45        60.05 o
   9   2   2          0.69         -0.04         5.45 o
  10   2   2       1829.71       1555.83        73.56 o
  11   2   2          1.69         13.59        12.16 o
  12   2   2         52.50         38.40         4.37 o
  13   2   2          0.33         51.62        21.59 o
 -12   3   2        275.70        355.69        51.82 o
 -11   3   2          2.05          1.90        11.31 o
 -10   3   2        299.19        276.67        39.68 o
  -9   3   2          0.03          5.11        13.43 o
  -8   3   2         32.58         72.88        14.81 o
  -7   3   2          3.73        -11.57        16.69 o
  -6   3   2       2201.92       2306.42       120.11 o
  -5   3   2          0.02          3.38         4.82 o
  -4   3   2       4521.59       5060.08       259.52 o
  -3   3   2          0.03          2.62         4.03 o
  -2   3   2      22114.35      23397.89       861.65 o
  -1   3   2          0.80         -0.66         1.14 o
   0   3   2      33046.82      35178.02       400.18 o
   1   3   2          0.10         18.71         8.84 o
   2   3   2      49761.19      44984.11      3704.88 o
   3   3   2          2.29         -2.73         4.54 o
   4   3   2       2867.54       3040.14       283.79 o
   5   3   2          3.63          5.42         5.38 o
   6   3   2       2819.72       2580.35       138.70 o
   7   3   2          0.19        -13.33        15.07 o
   8   3   2       1821.97       1727.00       191.04 o
   9   3   2          1.04          7.68         4.01 o
  10   3   2        368.93        279.01        30.51 o
  11   3   2          0.25        -13.52        22.11 o
  12   3   2        299.22        317.04        39.88 o
  13   3   2          0.72         32.54        12.65 o
 -12   4   2         80.47         96.65        18.54 o
 -11   4   2          0.21         -8.78         8.78 o
 -10   4   2        633.63        715.60        60.14 o
  -9   4   2          1.30          3.91        11.39 o
  -8   4   2      12778.83      11751.69       362.63 o
  -7   4   2          2.73         11.33        17.79 o
  -6   4   2         92.29         50.43        15.94 o
  -5   4   2          3.90          9.46        11.31 o
  -4   4   2        629.08        833.28       119.79 o
  -3   4   2          4.69          7.02         4.94 o
  -2   4   2       3315.19       3633.83       139.42 o
  -1   4   2          1.80          7.40         2.88 o
   0   4   2      15237.00      17520.87       436.99 o
   1   4   2          0.06         -1.23        15.83 o
   2   4   2      22224.87      24381.35      2331.80 o
   3   4   2          6.29          0.54         7.11 o
   4   4   2       5214.81       5664.25       221.66 o
   5   4   2          2.77          0.33         6.56 o
   6   4   2       8740.57       8291.56       450.15 o
   7   4   2          1.90         15.22        18.30 o
   8   4   2       6038.58       5799.98       351.24 o
   9   4   2          0.51          0.51         2.34 o
  10   4   2        526.53        376.08        44.65 o
  11   4   2          0.31        -12.34        21.39 o
  12   4   2        479.18        436.39        86.27 o
  13   4   2          0.58         50.83        42.98 o
 -12   5   2         14.71         32.08        12.13 o
 -11   5   2          0.83          8.50         7.39 o
 -10   5   2        803.96        818.39        61.84 o
  -9   5   2          1.78         -2.41         7.33 o
  -8   5   2       1546.72       1517.32        73.69 o
  -7   5   2          1.28         -9.99         9.99 o
  -6   5   2      12904.57      13241.51       890.34 o
  -5   5   2          0.12         13.98        22.00 o
  -4   5   2       4490.92       4776.96       219.94 o
  -3   5   2          0.01         -6.14         7.06 o
  -2   5   2       5336.24       5853.84       293.56 o
  -1   5   2          0.15          1.47         7.85 o
   0   5   2       8909.75      10684.45       643.77 o
   1   5   2          3.63         -0.35         3.61 o
   2   5   2       3454.58       3499.33        99.69 o
   3   5   2          1.43          3.36        12.24 o
   4   5   2       4246.64       4955.79       169.79 o
   5   5   2          1.76          8.17         8.80 o
   6   5   2       2756.60       2768.35       162.11 o
   7   5   2          2.11         10.49        24.47 o
   8   5   2       7483.63       7115.68       311.61 o
   9   5   2          0.75         -6.25         7.73 o
  10   5   2         11.25        -13.25        14.77 o
  11   5   2          0.10          3.31        10.26 o
  12   5   2        681.38        485.51       113.10 o
  13   5   2          1.82         32.08        17.89 o
 -11   6   2          1.52         -8.02         8.02 o
 -10   6   2         33.17         73.40        20.15 o
  -9   6   2          3.84          1.27         6.49 o
  -8   6   2       7308.48       7553.76       166.08 o
  -7   6   2          0.14        -12.58        12.58 o
  -6   6   2        477.78        364.03        74.44 o
  -5   6   2          2.86        -17.74        19.95 o
  -4   6   2      11278.37      10914.97       996.96 o
  -3   6   2          0.43          0.53         5.99 o
  -2   6   2      16869.90      18512.39       671.33 o
  -1   6   2          1.56          4.01         3.91 o
   0   6   2      17881.71      21918.50       558.63 o
   1   6   2          0.20          3.04         4.96 o
   2   6   2       5231.10       6005.88       190.82 o
   3   6   2          6.36          6.39         4.19 o
   4   6   2        636.20        610.60        82.77 o
   5   6   2          0.25          0.69         5.30 o
   6   6   2       2155.92       2301.80       179.63 o
   7   6   2          4.41          5.97        12.01 o
   8   6   2       1406.61       1439.18        77.70 o
   9   6   2          0.26         -1.95         4.39 o
  10   6   2       3678.71       3598.59       142.89 o
  11   6   2          0.00          4.32         9.46 o
  12   6   2        996.95        813.46        76.81 o
  13   6   2          0.21         11.72        11.21 o
 -11   7   2          4.12          5.76         7.61 o
 -10   7   2        161.65        216.93        44.83 o
  -9   7   2          7.17         10.34         4.74 o
  -8   7   2        327.86        365.76        43.13 o
  -7   7   2          0.09         -3.86         3.86 o
  -6   7   2       5013.99       4573.31       126.01 o
  -5   7   2          3.11          0.23         8.96 o
  -4   7   2       4011.49       3905.48       334.07 o
  -3   7   2          1.40         -3.47         9.68 o
  -2   7   2      11394.00      12266.52       268.44 o
  -1   7   2          2.70         -0.47         4.06 o
   0   7   2      18165.39      19325.47       450.50 o
   1   7   2          2.74          1.84        14.19 o
   2   7   2      16197.27      22058.92      1133.30 o
   3   7   2          0.04         -3.13         9.88 o
   4   7   2       4247.46       5257.86       332.32 o
   5   7   2          0.06          7.10         9.82 o
   6   7   2        111.48         39.24        45.14 o
   7   7   2          3.02         12.34         8.43 o
   8   7   2         30.22         34.14        15.01 o
   9   7   2          0.31         -2.15         6.98 o
  10   7   2         53.89         48.27        16.44 o
  11   7   2          0.29         -9.90        40.00 o
  12   7   2        582.99        416.68        43.70 o
  13   7   2          0.62          1.34        37.12 o
 -10   8   2          3.97          7.21         6.79 o
  -9   8   2          0.28          2.14         6.21 o
  -8   8   2       2316.22       2341.58       107.66 o
  -7   8   2          0.25         11.81         9.40 o
  -6   8   2        754.12        747.87        52.32 o
  -5   8   2          0.06         16.11        14.03 o
  -4   8   2       1168.93       1222.42       121.03 o
  -3   8   2          1.16          1.88         8.12 o
  -2   8   2       8110.14       9662.89       330.90 o
  -1   8   2          0.09        -10.98        10.98 o
   0   8   2       3605.28       3938.45       214.26 o
   1   8   2          3.48         -9.67        14.40 o
   2   8   2      11568.43      14702.09       462.80 o
   3   8   2          1.74         17.48        26.32 o
   4   8   2      11109.65      11784.84       562.85 o
   5   8   2          0.11         -0.59         9.73 o
   6   8   2      12565.45      11861.85       666.08 o
   7   8   2          0.00         -6.64         6.64 o
   8   8   2      12001.65      10726.09       292.73 o
   9   8   2          3.56        -10.57        10.57 o
  10   8   2        260.37        207.88        43.08 o
  11   8   2          1.93          6.18        19.12 o
  12   8   2        868.62        708.83        56.41 o
  13   8   2          2.38         11.48        41.95 o
 -10   9   2        439.56        447.28        44.62 o
  -9   9   2          3.75          1.47         6.17 o
  -8   9   2        181.09        171.30        25.79 o
  -7   9   2          0.74         -4.93         4.93 o
  -6   9   2       1334.10       1280.53        83.92 o
  -5   9   2          0.48         -5.35        12.13 o
  -4   9   2        360.65        289.83        38.17 o
  -3   9   2          5.29        -14.06        18.50 o
  -2   9   2        197.52        255.20        79.58 o
  -1   9   2          0.18          3.23        12.03 o
   0   9   2      17667.14      21327.78       527.72 o
   1   9   2          0.24          1.14        15.54 o
   2   9   2       8296.14      10192.16       474.01 o
   3   9   2          2.52          1.65        13.98 o
   4   9   2       3909.10       4518.00       357.61 o
   5   9   2          1.21        -20.16        20.16 o
   6   9   2        419.60        369.08        53.80 o
   7   9   2          0.22         -7.30        19.54 o
   8   9   2       1475.20       1342.85        89.56 o
   9   9   2          0.32         -0.59         7.78 o
  10   9   2        653.14        581.60        48.10 o
  11   9   2          0.00          8.49        15.53 o
  12   9   2        262.60        227.19        45.24 o
  13   9   2          0.00        -17.07        17.07 o
  -9  10   2          0.02         -0.01         2.36 o
  -8  10   2       9099.74      10316.27       250.77 o
  -7  10   2          0.80         11.19         9.05 o
  -6  10   2       1112.83       1143.50        76.98 o
  -5  10   2          2.41          2.47         6.58 o
  -4  10   2       7266.14       8094.95       526.86 o
  -3  10   2          1.82          1.92         6.22 o
  -2  10   2        881.54       1035.19        66.58 o
  -1  10   2          0.03         13.16        34.96 o
   0  10   2       5248.91       6067.73       422.60 o
   1  10   2          0.12          0.47        11.10 o
   2  10   2        202.64        229.70        78.35 o
   3  10   2          0.59         15.63        20.15 o
   4  10   2       1178.73       1203.84       191.66 o
   5  10   2          0.79         -1.98         8.68 o
   6  10   2       4536.96       4304.58       129.12 o
   7  10   2          0.45          1.03         0.93 o
   8  10   2       7002.37       6500.70       199.31 o
   9  10   2          0.24        -11.26        11.26 o
  10  10   2        735.15        731.38       106.32 o
  11  10   2          0.03         -0.73        11.00 o
  12  10   2         65.59         34.01        18.10 o
  -8  11   2        540.84        659.82        42.73 o
  -7  11   2          0.00         -4.23         7.81 o
  -6  11   2       3893.35       4133.11       138.04 o
  -5  11   2          0.04          6.99        15.01 o
  -4  11   2       3556.21       3725.65       200.91 o
  -3  11   2          2.38          3.90         8.29 o
  -2  11   2      10437.36      10496.95       274.70 o
  -1  11   2          1.07         -5.09         6.91 o
   0  11   2      18882.35      20206.16       261.46 o
   1  11   2          0.00          3.05         7.19 o
   2  11   2        771.75        934.89        69.08 o
   3  11   2          0.07         -9.18        10.20 o
   4  11   2        346.39        317.50        41.31 o
   5  11   2          0.99         -2.64        11.19 o
   6  11   2        739.13        739.00        54.58 o
   7  11   2          2.15          2.67         5.96 o
   8  11   2        272.91        324.71        44.62 o
   9  11   2          0.13        -13.57        15.83 o
  10  11   2         32.22         49.97        23.44 o
  11  11   2          0.32        -10.69        14.19 o
  12  11   2          8.23        -22.21        22.21 o
  -8  12   2        443.89        558.32        48.94 o
  -7  12   2          0.00         -2.44        17.58 o
  -6  12   2        831.77        872.16        57.69 o
  -5  12   2          0.40          3.70         6.99 o
  -4  12   2        232.60        260.14        51.21 o
  -3  12   2          0.16         -3.56         5.08 o
  -2  12   2       6594.18       7119.58       157.83 o
  -1  12   2          0.00         -6.99         6.99 o
   0  12   2       2969.53       3008.93       101.91 o
   1  12   2          0.03        -12.21        12.21 o
   2  12   2      10164.35      10352.76       263.59 o
   3  12   2          0.01         -1.26         5.27 o
   4  12   2       7058.69       7448.79       261.48 o
   5  12   2          0.71          1.85         8.25 o
   6  12   2       1313.16       1248.15        86.37 o
   7  12   2          0.08         -8.84        10.21 o
   8  12   2       2251.43       2024.98       149.30 o
   9  12   2          1.78         -6.29         6.29 o
  10  12   2        166.67        170.89        40.31 o
  11  12   2          0.16        -12.54        12.54 o
  -7  13   2          0.00         -1.23         1.23 o
  -6  13   2         83.43         75.19        14.70 o
  -5  13   2          1.18         20.38         8.15 o
  -4  13   2        984.28        902.16        88.43 o
  -3  13   2          5.11        -13.37        20.36 o
  -2  13   2         41.75         66.82        23.12 o
  -1  13   2          0.82         -6.51         6.62 o
   0  13   2      18824.76      18747.46       424.24 o
   1  13   2          1.07         -1.99         8.58 o
   2  13   2       6713.75       7004.57       194.31 o
   3  13   2          0.05        -10.31        10.31 o
   4  13   2       3429.82       3782.57       156.18 o
   5  13   2          0.10          8.46         6.81 o
   6  13   2       1099.44       1119.60        79.68 o
   7  13   2          0.69         -7.51         7.51 o
   8  13   2        163.79        165.58        27.57 o
   9  13   2          0.21         13.78        14.40 o
  10  13   2          3.59         51.41        22.00 o
  11  13   2          0.87        -10.08        11.31 o
  -6  14   2       1009.58        825.45        58.81 o
  -5  14   2          0.87         -1.24         2.96 o
  -4  14   2        154.49        143.15        22.84 o
  -3  14   2          0.71         -5.55         7.81 o
  -2  14   2         31.89         61.92        33.62 o
  -1  14   2          0.28         -4.82         7.09 o
   0  14   2       1172.07        997.11        69.03 o
   1  14   2          0.74          9.61         4.94 o
   2  14   2         40.88         61.19        18.18 o
   3  14   2          3.22          0.00         4.94 o
   4  14   2        237.41        241.63        26.91 o
   5  14   2          0.83        -10.39        10.39 o
   6  14   2       3456.86       3770.68       139.22 o
   7  14   2          0.45         -0.35         4.87 o
   8  14   2       8270.62       9177.48       289.96 o
   9  14   2          0.01         -4.11         4.11 o
  10  14   2        395.32        427.33        51.00 o
  -4  15   2          7.10         24.58        22.72 o
  -3  15   2          0.11         -3.12         3.12 o
  -2  15   2       1594.06       1666.54       104.47 o
  -1  15   2          0.13         -0.82         8.64 o
   0  15   2       2980.69       2858.25       157.11 o
   1  15   2          0.70        -14.81        14.81 o
   2  15   2         35.13         39.48        20.36 o
   3  15   2          0.68         -8.02        16.86 o
   4  15   2        982.20        939.30        73.93 o
   5  15   2          0.05        -10.38        10.38 o
   6  15   2        752.24        739.86        68.38 o
   7  15   2          0.21          5.55        11.93 o
   8  15   2        520.09        627.75        47.20 o
   9  15   2          0.65         -5.14         8.64 o
  -3  16   2          0.26         -4.05         4.20 o
  -2  16   2       2024.92       1845.04        95.21 o
  -1  16   2          0.40          0.69         3.91 o
   0  16   2       6287.24       6054.16       202.35 o
   1  16   2          0.00        -13.16        13.16 o
   2  16   2       1392.48       1554.67       112.90 o
   3  16   2          0.92         -1.46        16.14 o
   4  16   2        129.78        142.31        34.75 o
   5  16   2          0.05         16.86        14.19 o
   6  16   2         78.01        100.15        29.41 o
   7  16   2          5.02          5.30         5.35 o
  -1  17   2          0.01         -3.08         3.08 o
   0  17   2       9513.71       8912.14       137.35 o
   1  17   2          2.53          8.51         5.25 o
   2  17   2       1947.61       1672.44       121.23 o
   3  17   2          0.27         -1.85         5.55 o
   4  17   2          9.08          9.05         0.21 o
   5  17   2          0.55        -14.19        14.19 o
   6  17   2        978.47        961.39        70.12 o
  -6 -16   3        111.43         61.90        17.89 o
  -5 -16   3          0.06        -11.10        11.10 o
  -4 -16   3         20.42         44.21        16.04 o
  -3 -16   3          0.26         -8.02         8.84 o
  -2 -16   3          7.80          4.55         9.87 o
  -1 -16   3          0.08         -9.87         9.87 o
   0 -16   3          0.01        -14.60        14.60 o
  -7 -15   3          0.34          8.59        11.52 o
  -6 -15   3       4750.16       5114.57       201.94 o
  -5 -15   3          0.19         -9.87        11.52 o
  -4 -15   3       6330.44       6790.16       242.66 o
  -3 -15   3          0.01         -9.25        10.28 o
  -2 -15   3       6244.91       6068.20       147.68 o
  -1 -15   3          0.53          0.25         7.49 o
   0 -15   3          0.03         -4.11         4.11 o
   1 -15   3          2.58         11.52        10.90 o
   2 -15   3          0.81         14.50        15.63 o
   3 -15   3          0.62         -5.14         5.14 o
  -9 -14   3          0.04         -4.52         7.40 o
  -8 -14   3          1.80         -4.73        13.16 o
  -7 -14   3          0.09         -5.96         5.96 o
  -6 -14   3         12.77         34.14        17.69 o
  -5 -14   3          0.29        -11.72        11.72 o
  -4 -14   3       3067.84       3212.16       185.90 o
  -3 -14   3          0.20         -1.65         7.20 o
  -2 -14   3       1947.46       2053.17        97.06 o
  -1 -14   3          2.09          5.83         8.43 o
   0 -14   3          0.05         14.81         4.11 o
   1 -14   3          4.00         -2.47         8.84 o
   2 -14   3       6379.15       6697.41       222.92 o
   3 -14   3          1.23         -2.73         2.88 o
   4 -14   3         10.36          9.79         4.45 o
 -10 -13   3         27.93         31.46        12.75 o
  -9 -13   3          2.96         12.13         5.76 o
  -8 -13   3        193.09        192.69        42.36 o
  -7 -13   3          2.11        -11.72        11.72 o
  -6 -13   3       2782.83       2751.10       181.58 o
  -5 -13   3          0.18         -2.06        22.83 o
  -4 -13   3       1283.24       1315.71       126.27 o
  -3 -13   3          0.00          0.79         7.40 o
  -2 -13   3       3514.95       4265.31       244.92 o
  -1 -13   3          2.97         -1.65         8.58 o
   0 -13   3          0.22         15.63        19.33 o
   1 -13   3          0.23         -4.32         4.32 o
   2 -13   3       1951.24       2209.44       143.13 o
   3 -13   3          0.01          1.44         5.35 o
   4 -13   3       6678.49       7217.87       158.86 o
   5 -13   3          0.05          7.63         5.36 o
   6 -13   3        115.96         83.70        17.07 o
 -10 -12   3        656.29        777.33        82.67 o
  -9 -12   3          2.43          1.44        11.72 o
  -8 -12   3        755.79        789.67        95.62 o
  -7 -12   3          1.91          1.23         4.32 o
  -6 -12   3       2086.32       1953.41       158.55 o
  -5 -12   3          4.82         18.71        14.81 o
  -4 -12   3       1613.63       1511.07       140.04 o
  -3 -12   3          0.74          3.67         3.95 o
  -2 -12   3        635.41        721.83        63.08 o
  -1 -12   3          0.95         -0.29        27.76 o
   0 -12   3          0.12         57.98        44.21 o
   1 -12   3          0.21         20.77        22.62 o
   2 -12   3       3494.45       4158.78       149.95 o
   3 -12   3          2.54         10.40         9.26 o
   4 -12   3       3222.32       3573.10       127.38 o
   5 -12   3          0.07         -6.04         6.35 o
   6 -12   3       4941.53       5398.36       180.76 o
   7 -12   3          0.85         13.57         8.23 o
 -11 -11   3          0.19          1.07        16.55 o
 -10 -11   3        979.98        924.93        65.28 o
  -9 -11   3          1.22          0.37         8.99 o
  -8 -11   3         68.54        101.55        48.63 o
  -7 -11   3          0.04        -11.72        11.72 o
  -6 -11   3       2837.51       2802.10       194.74 o
  -5 -11   3          1.57          8.64        10.08 o
  -4 -11   3       1199.24       1202.81       124.62 o
  -3 -11   3          0.00         -1.23        10.08 o
  -2 -11   3         34.52         43.19        22.62 o
  -1 -11   3          1.10         -3.50        16.45 o
   0 -11   3          0.05         25.09        18.92 o
   1 -11   3          2.32         -2.88         8.23 o
   2 -11   3        683.64        707.76        63.24 o
   3 -11   3          0.45         -4.23         4.23 o
   4 -11   3       1226.44       1343.30        84.46 o
   5 -11   3          0.43         -2.28         8.28 o
   6 -11   3          4.10         -9.18        10.98 o
   7 -11   3          0.18        -24.06        24.06 o
   8 -11   3         30.98         77.94        17.27 o
 -11 -10   3          0.66         -1.49        13.57 o
 -10 -10   3       5227.36       4679.56       159.02 o
  -9 -10   3          0.89         -9.41        11.19 o
  -8 -10   3       1063.58        957.51        76.54 o
  -7 -10   3          0.25         17.69        17.69 o
  -6 -10   3          1.81         13.37        14.60 o
  -5 -10   3          0.24         -5.64        11.82 o
  -4 -10   3       6345.43       5952.34       284.30 o
  -3 -10   3          0.01         -5.34        10.08 o
  -2 -10   3       6102.38       6175.49       265.69 o
  -1 -10   3          0.01         -7.81         8.23 o
   0 -10   3          0.03          0.60         5.45 o
   1 -10   3          1.27         -6.99        13.16 o
   2 -10   3         38.00         37.84        19.12 o
   3 -10   3          0.02         -5.14         5.14 o
   4 -10   3       1678.10       1626.08        97.25 o
   5 -10   3          0.01          1.61         7.38 o
   6 -10   3       2962.58       2923.26       120.25 o
   7 -10   3          0.00         -0.96         7.61 o
   8 -10   3          0.02         17.27         4.94 o
 -12  -9   3          0.79        -19.74        19.74 o
 -11  -9   3          0.00         -1.04        27.97 o
 -10  -9   3        721.38        645.94        61.41 o
  -9  -9   3          0.00        -12.49        13.72 o
  -8  -9   3          1.77         11.19         7.09 o
  -7  -9   3          2.93          9.46        16.25 o
  -6  -9   3      12826.40      11419.68       263.15 o
  -5  -9   3          0.00          0.92         9.04 o
  -4  -9   3      25575.59      31482.44       978.87 o
  -3  -9   3          2.53         -4.32        16.25 o
  -2  -9   3      24362.18      25264.18       828.33 o
  -1  -9   3          0.64         22.62        33.93 o
   0  -9   3          0.52         11.93        22.42 o
   1  -9   3          0.53          6.48        21.13 o
   2  -9   3       6332.91       7653.86       289.34 o
   3  -9   3          0.03         -6.37        14.40 o
   4  -9   3       1257.06       1255.46        86.35 o
   5  -9   3          0.01          3.07        18.71 o
   6  -9   3       2099.37       2192.35       110.22 o
   7  -9   3          0.51          8.70         7.56 o
   8  -9   3        212.81        200.64        29.30 o
   9  -9   3          0.60         -5.55         8.84 o
 -12  -8   3        112.24         75.88        20.15 o
 -11  -8   3          0.82          1.05        26.73 o
 -10  -8   3         77.97         37.55        11.88 o
  -9  -8   3          0.52         -6.07         6.07 o
  -8  -8   3        308.38        278.30        41.39 o
  -7  -8   3          6.47         -4.52        11.72 o
  -6  -8   3        573.37        598.04        50.66 o
  -5  -8   3          0.43          1.23        11.31 o
  -4  -8   3       3163.50       3640.10       312.37 o
  -3  -8   3          3.49          2.88        13.37 o
  -2  -8   3         64.58        191.25        62.93 o
  -1  -8   3          0.10         -1.85        20.36 o
   0  -8   3          0.31         26.12        27.35 o
   1  -8   3          0.02         13.43        14.05 o
   2  -8   3      24155.43      24323.44       502.19 o
   3  -8   3          0.00         -6.39        14.01 o
   4  -8   3       6317.69       6385.78       286.57 o
   5  -8   3          4.13         -0.48        20.67 o
   6  -8   3       2962.44       2950.06       132.57 o
   7  -8   3          0.01         10.78        22.83 o
   8  -8   3        765.13        834.10        49.64 o
   9  -8   3          0.02          3.49         3.20 o
  10  -8   3         18.74          3.70         8.23 o
 -13  -7   3          0.00         56.76        23.03 o
 -12  -7   3        606.79        636.06        74.24 o
 -11  -7   3          1.14        -15.83        15.83 o
 -10  -7   3       1376.42       1425.09        76.32 o
  -9  -7   3          0.39         10.13        12.03 o
  -8  -7   3         89.91         93.33        16.73 o
  -7  -7   3          3.18         -3.73         5.34 o
  -6  -7   3        148.50         98.87        28.07 o
  -5  -7   3          0.87          3.69         6.15 o
  -4  -7   3        312.17        426.08        61.57 o
  -3  -7   3          0.40         -1.93        12.21 o
  -2  -7   3      17897.24      20225.09       848.80 o
  -1  -7   3          0.24         11.93        16.45 o
   0  -7   3          0.04          6.89        17.17 o
   1  -7   3          0.66         -1.34         3.56 o
   2  -7   3         97.46         89.01        19.52 o
   3  -7   3          4.08         -3.48        10.69 o
   4  -7   3      25782.35      25565.37       542.39 o
   5  -7   3          6.87         -9.46        13.37 o
   6  -7   3          2.03         21.55        12.70 o
   7  -7   3          1.48         -6.50         7.48 o
   8  -7   3         77.81         66.99        22.72 o
   9  -7   3          0.21          5.90         8.12 o
  10  -7   3        747.48        896.66        44.58 o
 -13  -6   3          1.62         59.64        28.79 o
 -12  -6   3       1539.11       1470.15       117.63 o
 -11  -6   3          0.27         24.65        70.84 o
 -10  -6   3       3879.05       4145.95       193.63 o
  -9  -6   3          0.17         -0.34         8.73 o
  -8  -6   3       1802.07       1946.65        87.86 o
  -7  -6   3          0.35         -4.85        26.32 o
  -6  -6   3       7114.07       6696.28       223.39 o
  -5  -6   3          7.47         14.47         7.39 o
  -4  -6   3      11708.22      12362.57       271.91 o
  -3  -6   3          1.91          8.83         7.67 o
  -2  -6   3       2008.60       2072.79       128.39 o
  -1  -6   3          0.31          7.82        12.50 o
   0  -6   3          0.79          2.08         1.24 o
   1  -6   3          0.15         -2.72         8.54 o
   2  -6   3      18235.30      19974.14       544.84 o
   3  -6   3          0.87         -4.08         8.98 o
   4  -6   3       3229.74       3133.06       186.77 o
   5  -6   3          3.56         -0.29        15.49 o
   6  -6   3      12887.12      13749.79       575.91 o
   7  -6   3          3.40         -8.19        12.44 o
   8  -6   3       1029.27       1001.31       219.73 o
   9  -6   3          0.64          8.85         8.53 o
  10  -6   3        843.90       1079.55        64.64 o
  11  -6   3          1.61         -6.99         6.99 o
 -13  -5   3          3.53        118.66        37.43 o
 -12  -5   3        120.30         92.49        17.61 o
 -11  -5   3          2.70         57.58        42.36 o
 -10  -5   3         10.56          7.10        26.12 o
  -9  -5   3          4.82         -5.51        17.46 o
  -8  -5   3        541.94        591.19        46.87 o
  -7  -5   3          3.73          9.82        16.34 o
  -6  -5   3      14634.44      13756.47       628.76 o
  -5  -5   3          3.32          6.39         3.78 o
  -4  -5   3      16948.26      17510.93       269.99 o
  -3  -5   3          0.00          0.41         9.63 o
  -2  -5   3      47624.89      51115.16      1446.91 o
  -1  -5   3          0.35          5.00        12.88 o
   0  -5   3          0.07          5.58        10.90 o
   1  -5   3          0.42         -4.50        11.62 o
   2  -5   3       2113.59       1971.11        86.44 o
   3  -5   3          0.12         -6.44         6.44 o
   4  -5   3        321.20        516.83        59.11 o
   5  -5   3          4.35         -8.79         8.97 o
   6  -5   3        619.22        651.25        59.77 o
   7  -5   3          0.29         12.92         9.80 o
   8  -5   3          2.14          2.08         6.17 o
   9  -5   3          2.50         -7.20        10.33 o
  10  -5   3       5415.29       5907.28       499.51 o
  11  -5   3          3.02          5.28         6.07 o
 -13  -4   3          1.20        126.27        39.89 o
 -12  -4   3         47.06         52.40        15.94 o
 -11  -4   3          0.02         -3.94        29.72 o
 -10  -4   3       7360.07       7327.65       379.10 o
  -9  -4   3          7.58         -2.82        15.01 o
  -8  -4   3       1655.49       1775.24        89.92 o
  -7  -4   3          0.63         -3.63        14.72 o
  -6  -4   3        100.94        153.20        40.93 o
  -5  -4   3          2.15          1.76         8.34 o
  -4  -4   3       6892.12       6286.02       143.35 o
  -3  -4   3          0.08         -1.93         5.70 o
  -2  -4   3       7396.45       7846.74       134.76 o
  -1  -4   3          2.81          1.25         4.41 o
   0  -4   3          0.02         99.55        44.83 o
   1  -4   3          0.48         -2.92         4.50 o
   2  -4   3      48058.97      49407.70       579.54 o
   3  -4   3          0.17          0.65         4.66 o
   4  -4   3      11735.86      12158.93       297.36 o
   5  -4   3          1.54          5.10         6.84 o
   6  -4   3        156.07        142.20        30.27 o
   7  -4   3          8.08         10.19         3.33 o
   8  -4   3        264.78        280.65        34.12 o
   9  -4   3          0.05          9.04         7.98 o
  10  -4   3        654.58        752.13        63.26 o
  11  -4   3          4.62        -10.75        10.75 o
  12  -4   3         87.83         83.70        21.18 o
 -13  -3   3          0.01          8.40        20.26 o
 -12  -3   3        235.40        368.61        40.69 o
 -11  -3   3          3.08         -5.03        16.86 o
 -10  -3   3       4968.72       4931.55       175.55 o
  -9  -3   3          3.70         -2.88        12.02 o
  -8  -3   3         15.04         48.54        22.91 o
  -7  -3   3          2.35          2.21         7.86 o
  -6  -3   3       3594.25       3207.59       142.11 o
  -5  -3   3          0.94         -9.05         9.05 o
  -4  -3   3      24754.77      26319.59       269.48 o
  -3  -3   3          0.00         -2.51         5.45 o
  -2  -3   3      36977.25      38335.53       544.75 o
  -1  -3   3          1.09          1.97         3.75 o
   0  -3   3          0.46         30.38         9.31 o
   1  -3   3          0.03          7.23         3.71 o
   2  -3   3       7280.00       8287.56       244.80 o
   3  -3   3          0.21          1.37         8.39 o
   4  -3   3      16853.25      17207.53       406.51 o
   5  -3   3          0.09        -12.63        12.63 o
   6  -3   3       7060.47       6348.50       218.57 o
   7  -3   3          0.01         19.60        12.77 o
   8  -3   3         68.91         53.28        12.01 o
   9  -3   3          4.03         11.97         9.06 o
  10  -3   3         93.81         78.04        15.23 o
  11  -3   3          0.28        -12.35        12.35 o
  12  -3   3          0.34        -10.86        10.86 o
 -13  -2   3          1.08         31.02        23.65 o
 -12  -2   3       1557.98       1838.56        78.66 o
 -11  -2   3          1.03        -26.32        26.32 o
 -10  -2   3       4470.12       4466.97       191.65 o
  -9  -2   3          0.34         -0.51        16.25 o
  -8  -2   3         88.08         86.57        28.38 o
  -7  -2   3          1.46         -5.23         5.23 o
  -6  -2   3       2265.17       1933.72       107.99 o
  -5  -2   3          0.41         -3.48         4.40 o
  -4  -2   3       5170.14       4814.06       245.33 o
  -3  -2   3          5.47          6.49         4.00 o
  -2  -2   3       9334.77      10705.11       156.57 o
  -1  -2   3          1.27         35.20        34.03 o
   1  -2   3          0.03         -1.20         1.60 o
   2  -2   3      36752.87      40909.04       402.38 o
   3  -2   3          1.46          3.55         4.01 o
   4  -2   3       6731.45       6068.16       196.83 o
   5  -2   3          2.27         -5.77         6.49 o
   6  -2   3      14858.27      12814.40       295.76 o
   7  -2   3          1.11        -19.79        19.79 o
   8  -2   3       1811.29       1692.34        79.47 o
   9  -2   3          0.20         -2.25         5.76 o
  10  -2   3       1398.92       1319.18        63.25 o
  11  -2   3          0.47         -7.02         9.68 o
  12  -2   3        109.61         99.10        18.67 o
 -13  -1   3          5.79         17.85        46.06 o
 -12  -1   3         91.00        121.97        25.81 o
 -11  -1   3          0.75         15.85        27.72 o
 -10  -1   3         30.01         42.70        15.58 o
  -9  -1   3          0.03         -7.62        10.95 o
  -8  -1   3         17.43         50.42       193.31 o
  -7  -1   3          4.18          0.72         6.52 o
  -6  -1   3       2827.18       2857.87       152.89 o
  -5  -1   3          0.22         -7.23         7.23 o
  -4  -1   3      16981.83      18849.59       475.86 o
  -3  -1   3          0.57          0.31         3.84 o
  -2  -1   3      25417.85      29501.27      1458.43 o
  -1  -1   3          0.31         -0.80         0.80 o
   0  -1   3          0.06         86.70        33.73 o
   1  -1   3          1.34          4.72         2.37 o
   2  -1   3       9433.88      10871.43       180.18 o
   3  -1   3          2.84          6.48         2.10 o
   4  -1   3      24964.85      24797.77       287.41 o
   5  -1   3          0.30         -2.05         7.27 o
   6  -1   3        117.96        148.55        30.35 o
   7  -1   3          0.02         -4.95         7.11 o
   8  -1   3        558.59        466.11        40.37 o
   9  -1   3          0.46         -3.53         6.78 o
  10  -1   3       4010.42       3707.68       186.83 o
  11  -1   3          0.01         -9.08        17.89 o
  12  -1   3        590.93        595.97        50.69 o
 -13   0   3          1.14         -4.11         4.32 o
 -12   0   3       1557.14       1912.92        97.48 o
 -11   0   3          7.82         38.46        41.10 o
 -10   0   3       1939.80       2033.58       143.56 o
  -9   0   3          0.35        -16.66        16.66 o
  -8   0   3       2088.68       1851.66       154.32 o
  -7   0   3          2.47          1.64        13.73 o
  -6   0   3      12966.77      13594.86       301.66 o
  -5   0   3          0.42         -1.64         4.82 o
  -4   0   3      59964.89      60881.62       513.97 o
  -3   0   3          0.00          1.97         1.74 o
  -2   0   3       8160.21       8030.08       140.93 o
  -1   0   3          0.81          6.50         2.52 o
   0   0   3          0.03         54.51        17.27 o
   1   0   3          3.40         16.25         3.56 o
   2   0   3      25668.43      28059.97       406.04 o
   3   0   3          1.72          2.97         1.92 o
   4   0   3       5053.96       4656.03       104.08 o
   5   0   3          3.97          0.98         4.56 o
   6   0   3       3491.12       3031.85       111.97 o
   7   0   3          0.05         18.47        27.25 o
   8   0   3       1586.96       1674.56       102.62 o
   9   0   3          2.15          1.04         3.77 o
  10   0   3          7.66          5.70        10.59 o
  11   0   3          0.30         -5.24         5.24 o
  12   0   3       1517.65       1446.94       176.85 o
  13   0   3          3.16        -10.90        10.90 o
 -13   1   3          0.74          9.25         8.43 o
 -12   1   3         48.18         83.38        16.50 o
 -11   1   3          2.06         -1.40         9.70 o
 -10   1   3         26.65         15.63        11.31 o
  -9   1   3          2.00          2.61         9.48 o
  -8   1   3       1908.79       1932.17       150.43 o
  -7   1   3          0.48        -10.27        10.27 o
  -6   1   3       6264.58       6559.56       186.77 o
  -5   1   3          0.27          0.92         2.12 o
  -4   1   3      33262.18      36112.20       892.84 o
  -3   1   3          0.14          3.17         2.04 o
  -2   1   3     212400.66     204012.47      1465.21 o
  -1   1   3          0.02         46.48        16.86 o
   1   1   3          0.22          1.63         1.44 o
   2   1   3       7864.05       6971.13       133.68 o
   3   1   3          4.69          9.40         3.48 o
   4   1   3      16889.27      17004.29       319.49 o
   5   1   3          0.01         -3.83         3.83 o
   6   1   3       2131.83       1807.61        91.27 o
   7   1   3          0.77          5.35         7.81 o
   8   1   3          1.22         17.07        10.28 o
   9   1   3          0.62         -1.86        11.31 o
  10   1   3       7324.69       6363.28       383.01 o
  11   1   3          1.41          7.19        11.18 o
  12   1   3         70.39         28.28        10.97 o
  13   1   3          1.25         -3.08         5.76 o
 -13   2   3          0.01         11.72        11.31 o
 -12   2   3       3708.08       3632.72       411.19 o
 -11   2   3          7.07         10.35        15.11 o
 -10   2   3         30.76         47.36        33.31 o
  -9   2   3          0.93          3.08        13.78 o
  -8   2   3        192.11        156.36        21.47 o
  -7   2   3          0.21          6.79        21.39 o
  -6   2   3         10.11         16.30        14.03 o
  -5   2   3          0.66          2.51         3.82 o
  -4   2   3         41.63        116.14        16.15 o
  -3   2   3          0.21         -3.29         3.56 o
  -2   2   3         95.75        240.17        27.14 o
  -1   2   3          0.89          4.94         5.14 o
   0   2   3          0.22          6.79        10.08 o
   1   2   3          4.44         20.77         8.64 o
   2   2   3     211819.03     184410.61      1058.86 o
   3   2   3          6.76          6.54         2.70 o
   4   2   3      59105.02      64022.37      1372.88 o
   5   2   3          3.98          6.12         8.96 o
   6   2   3       2780.98       2452.63       121.20 o
   7   2   3          0.02         -0.14         8.12 o
   8   2   3         94.27         59.43        30.44 o
   9   2   3          0.70         -1.62         2.17 o
  10   2   3       4713.91       4542.21       155.48 o
  11   2   3          0.39         -0.37         6.50 o
  12   2   3         35.25         42.88        10.21 o
  13   2   3          0.08         28.58        16.66 o
 -12   3   3        719.39        912.66       100.05 o
 -11   3   3          1.86          4.85        27.25 o
 -10   3   3       5410.30       5452.40       261.17 o
  -9   3   3          0.25          2.70         9.56 o
  -8   3   3        153.67        189.03        25.83 o
  -7   3   3          0.88          0.66        12.71 o
  -6   3   3        225.29        249.83        98.09 o
  -5   3   3          1.56          0.49         5.24 o
  -4   3   3       1959.85       2508.30        86.38 o
  -3   3   3          0.39          0.75         2.37 o
  -2   3   3        243.44        248.31        33.28 o
  -1   3   3          0.15         12.14         4.75 o
   0   3   3          0.05         74.03        23.24 o
   1   3   3          0.02          5.76         6.58 o
   2   3   3        110.26        208.87        16.98 o
   3   3   3          0.58          2.09         2.61 o
   4   3   3      32767.85      31352.35       355.98 o
   5   3   3          2.79        -10.08        14.40 o
   6   3   3      12558.00      13610.14       326.65 o
   7   3   3          0.85        -16.69        16.69 o
   8   3   3         18.60         39.07        34.34 o
   9   3   3          0.74         -5.23         5.35 o
  10   3   3       4421.19       3928.47       151.89 o
  11   3   3          1.46         -0.81         2.88 o
  12   3   3        181.77        256.53        42.57 o
  13   3   3          0.59         -3.70         3.70 o
 -12   4   3        393.23        483.13        41.81 o
 -11   4   3          2.95         -0.35         9.48 o
 -10   4   3        594.67        486.96        72.80 o
  -9   4   3          0.40         -6.69         6.81 o
  -8   4   3       1520.81       1432.37        71.18 o
  -7   4   3          0.01        -16.23        18.02 o
  -6   4   3      23734.33      23236.04      1887.61 o
  -5   4   3          1.35         -4.49         4.49 o
  -4   4   3      34344.25      34474.65       554.17 o
  -3   4   3          0.00         -0.18         4.91 o
  -2   4   3      13677.47      14398.96       208.01 o
  -1   4   3          0.85         10.50         4.10 o
   0   4   3          0.19         33.64        11.86 o
   1   4   3          0.81         -4.52         4.94 o
   2   4   3        225.82        204.90        24.45 o
   3   4   3          3.41          6.31         5.02 o
   4   4   3         45.71        144.01        24.41 o
   5   4   3          0.12          2.04         4.12 o
   6   4   3       6278.42       6123.05       384.97 o
   7   4   3          0.12          7.20        18.30 o
   8   4   3       2117.00       2078.06       166.06 o
   9   4   3          5.44          8.72         4.66 o
  10   4   3         27.95         28.78         9.99 o
  11   4   3          5.59         16.45        17.48 o
  12   4   3       1474.39       1542.90       147.76 o
  13   4   3          0.42         29.77        48.12 o
 -12   5   3         16.39         18.92         8.64 o
 -11   5   3          1.85         -7.35         8.23 o
 -10   5   3         28.14         56.96        23.85 o
  -9   5   3          1.45        -11.51        14.61 o
  -8   5   3        262.20        206.38        34.48 o
  -7   5   3          0.71         -3.21         9.87 o
  -6   5   3       3190.89       3411.11       300.34 o
  -5   5   3          6.17         12.20         7.25 o
  -4   5   3      25410.20      25533.15       804.58 o
  -3   5   3          0.08        -18.38        18.38 o
  -2   5   3       2715.18       3423.77       232.58 o
  -1   5   3          0.99         -6.17        17.07 o
   0   5   3          0.12         49.77        25.09 o
   1   5   3          0.81         -1.95         3.37 o
   2   5   3      13679.28      15624.13       826.48 o
   3   5   3          0.33          1.40         9.09 o
   4   5   3       2002.74       2462.77       142.84 o
   5   5   3          0.02         -7.67         9.44 o
   6   5   3          8.73          4.34        10.83 o
   7   5   3          1.56          1.46         8.41 o
   8   5   3       1917.53       1627.48       105.81 o
   9   5   3          0.47         -0.42         8.48 o
  10   5   3       1925.12       1873.51        84.55 o
  11   5   3          0.37        -16.35        16.35 o
  12   5   3         67.67         24.47        17.69 o
  13   5   3          6.13         14.92        38.25 o
 -11   6   3          0.03         -3.50         8.64 o
 -10   6   3         20.52         18.09        24.68 o
  -9   6   3          2.20          5.06         8.33 o
  -8   6   3        345.46        360.96        48.22 o
  -7   6   3          1.54          2.07         8.05 o
  -6   6   3        150.32        151.83        27.86 o
  -5   6   3          1.60         -6.21         8.39 o
  -4   6   3      13827.09      13410.51      1472.82 o
  -3   6   3          1.00         10.68        11.04 o
  -2   6   3      12870.63      16990.71       581.15 o
  -1   6   3          3.07          9.87        18.71 o
   0   6   3          1.05         55.52        29.61 o
   1   6   3          0.00         -1.74         7.49 o
   2   6   3       2828.55       2676.63       110.12 o
   3   6   3          1.26          3.62         9.15 o
   4   6   3      33290.47      33318.61      1912.80 o
   5   6   3          0.27         -4.74         5.74 o
   6   6   3        188.20        185.40        44.00 o
   7   6   3          0.97         28.38        38.87 o
   8   6   3        177.17        135.36        24.47 o
   9   6   3          3.45         -1.02         5.96 o
  10   6   3         15.42         10.62         7.84 o
  11   6   3          2.30         -5.96        15.63 o
  12   6   3       1426.86       1293.83       148.78 o
  13   6   3          1.42         14.04        12.44 o
 -11   7   3          0.74         -3.50         3.50 o
 -10   7   3       2137.37       2485.62       140.87 o
  -9   7   3          0.23          0.59         7.53 o
  -8   7   3        334.43        314.64        32.52 o
  -7   7   3          2.85          2.47         5.43 o
  -6   7   3       1868.81       1882.47        79.33 o
  -5   7   3          0.10        -17.86        17.86 o
  -4   7   3       1218.14       1064.25        92.19 o
  -3   7   3          0.81          1.36         9.58 o
  -2   7   3      12077.01      14285.58       342.72 o
  -1   7   3          0.02          7.48        12.74 o
   0   7   3          0.00         70.95        43.60 o
   1   7   3          1.07         16.64        10.01 o
   2   7   3      12286.73      13487.87       579.81 o
   3   7   3          0.03          4.63        17.03 o
   4   7   3      24482.93      25147.71      1907.86 o
   5   7   3          3.82          3.83        12.26 o
   6   7   3      22575.42      21694.21       592.97 o
   7   7   3          1.27         -1.22        16.86 o
   8   7   3        135.02        149.31        26.09 o
   9   7   3          0.56          8.44         4.90 o
  10   7   3         35.12         39.28        21.90 o
  11   7   3          1.46         -7.63        19.43 o
  12   7   3         39.36        -30.19        36.60 o
  13   7   3          2.05         -6.41        15.83 o
 -10   8   3         32.71         26.92         8.87 o
  -9   8   3          1.48         -3.29         6.17 o
  -8   8   3        681.90        709.19        51.22 o
  -7   8   3          1.41          0.89         8.11 o
  -6   8   3        329.76        327.15        33.46 o
  -5   8   3          0.25          3.10        14.40 o
  -4   8   3       3913.05       3806.32       188.76 o
  -3   8   3          0.02         -5.49         8.89 o
  -2   8   3       1678.24       2010.33       146.00 o
  -1   8   3          0.03        -11.10        11.10 o
   0   8   3          0.27         -1.23        16.66 o
   1   8   3          1.94          6.26         8.64 o
   2   8   3      11724.75      15390.60       652.30 o
   3   8   3          1.54          3.93        18.39 o
   4   8   3      13794.65      14610.76      2264.86 o
   5   8   3          0.25         16.23        11.92 o
   6   8   3       3074.98       3131.20       168.10 o
   7   8   3          2.49          3.99         7.15 o
   8   8   3       1344.22       1517.78        88.63 o
   9   8   3          0.03         -2.04         8.64 o
  10   8   3       5275.88       5109.42       307.64 o
  11   8   3          3.79         -0.63        10.39 o
  12   8   3       3268.78       2866.90       117.74 o
  13   8   3          2.17          5.17        36.71 o
 -10   9   3       1706.52       2210.47       102.41 o
  -9   9   3          1.81         -0.62         3.29 o
  -8   9   3        114.89        114.34        20.29 o
  -7   9   3          2.38        -13.26        13.26 o
  -6   9   3       8161.72       8156.31       291.91 o
  -5   9   3          0.76        -19.74        23.24 o
  -4   9   3      20978.00      20305.79       763.25 o
  -3   9   3          0.73         13.40        10.89 o
  -2   9   3       1932.01       2372.72       234.23 o
  -1   9   3          0.75         -4.52        14.81 o
   0   9   3          0.02         20.15         7.20 o
   1   9   3          2.21          2.26         7.81 o
   2   9   3       1616.72       1725.76       222.51 o
   3   9   3          3.02         15.83        30.02 o
   4   9   3       1191.91       1131.25       183.85 o
   5   9   3          2.33          9.99        13.78 o
   6   9   3        143.48        148.24        31.17 o
   7   9   3          3.58          3.39         7.32 o
   8   9   3        244.20        205.14        33.84 o
   9   9   3          2.64         -4.73        19.95 o
  10   9   3        534.58        479.04        53.63 o
  11   9   3          0.20          8.15        20.46 o
  12   9   3        682.24        665.93        52.29 o
  -9  10   3          0.00         -0.30         3.19 o
  -8  10   3        668.15        729.32        51.41 o
  -7  10   3          1.59          5.62         3.19 o
  -6  10   3       9651.49      10153.63       652.30 o
  -5  10   3          0.01         -2.47         3.70 o
  -4  10   3      13979.88      13568.22       275.36 o
  -3  10   3          0.02         -1.18         5.81 o
  -2  10   3      28014.41      31033.45      1064.91 o
  -1  10   3          8.89         12.60        18.45 o
   0  10   3          1.31        -10.90        27.15 o
   1  10   3          0.00          1.03        17.48 o
   2  10   3       1893.04       2182.09       248.62 o
   3  10   3          0.22        -11.93        22.21 o
   4  10   3       3937.19       3835.67       344.66 o
   5  10   3          0.51         -3.37         4.92 o
   6  10   3       1938.28       1794.68       100.14 o
   7  10   3          0.64         -3.47         3.47 o
   8  10   3        354.04        324.11        43.69 o
   9  10   3          0.64         13.11        10.07 o
  10  10   3         16.60         42.14        17.79 o
  11  10   3          5.89        -15.13        19.54 o
  12  10   3        329.00        350.99        33.88 o
  -8  11   3        144.73        142.46        19.55 o
  -7  11   3          2.67          1.80         4.98 o
  -6  11   3        158.90        212.22        31.55 o
  -5  11   3          0.26         -7.81        13.16 o
  -4  11   3       2185.99       2276.66       106.15 o
  -3  11   3          0.12         -2.06         7.27 o
  -2  11   3         12.21         22.77        19.35 o
  -1  11   3          1.35         -2.67         8.33 o
   0  11   3          0.00         20.66        11.97 o
   1  11   3          0.08         11.54         7.15 o
   2  11   3      28134.86      28441.02      1533.18 o
   3  11   3          0.03         -0.58         8.13 o
   4  11   3      20249.26      21328.51       326.78 o
   5  11   3          0.02         -6.59        11.25 o
   6  11   3        308.62        278.12        32.94 o
   7  11   3          0.07          9.23        13.83 o
   8  11   3        338.83        288.40        41.23 o
   9  11   3          0.75          1.65         8.11 o
  10  11   3          9.17         20.15        14.60 o
  11  11   3          0.42        -11.52        14.81 o
  12  11   3         18.63        -19.74        19.74 o
  -8  12   3         54.64         56.96        15.63 o
  -7  12   3          1.14         -5.37         5.37 o
  -6  12   3        430.62        429.30        39.42 o
  -5  12   3          0.10          2.06         9.25 o
  -4  12   3       1256.62       1221.32       108.79 o
  -3  12   3          2.58          0.29         6.05 o
  -2  12   3       1341.94       1130.32        62.76 o
  -1  12   3          0.22         -5.48         5.48 o
   0  12   3          0.18        -22.05        28.38 o
   1  12   3          0.88          0.09         7.92 o
   2  12   3         12.72         19.33         4.07 o
   3  12   3          0.31         -0.54         7.59 o
   4  12   3      13239.85      14922.82       441.00 o
   5  12   3          2.08         -4.26        12.10 o
   6  12   3       7676.95       7631.13       212.66 o
   7  12   3          3.47          5.25         1.76 o
   8  12   3        556.82        502.80        74.03 o
   9  12   3          0.01         -8.23        17.69 o
  10  12   3       1962.32       2033.20       142.92 o
  11  12   3          0.70         -9.67        13.16 o
  -7  13   3          0.39         -9.67         9.67 o
  -6  13   3        357.97        346.96        42.77 o
  -5  13   3          1.79         -8.64         8.64 o
  -4  13   3       4244.56       4011.91       185.90 o
  -3  13   3          1.78         -1.16         4.17 o
  -2  13   3          3.36         15.60        12.56 o
  -1  13   3          0.51          1.69        10.59 o
   0  13   3          0.08          8.24        11.41 o
   1  13   3          0.36        -13.31        13.31 o
   2  13   3       1235.60       1042.23        74.32 o
   3  13   3          0.00         -2.27         2.27 o
   4  13   3       2106.69       2140.93        86.63 o
   5  13   3          1.76         -5.66         6.92 o
   6  13   3       8848.77       9562.62       234.69 o
   7  13   3          0.90          2.20         8.53 o
   8  13   3        109.88         76.50        26.32 o
   9  13   3          2.09          5.02        13.26 o
  10  13   3         40.11         50.59        23.03 o
  11  13   3          2.14         -9.25        11.31 o
  -6  14   3       2923.01       2804.78       109.20 o
  -5  14   3          0.01         -4.49         4.49 o
  -4  14   3       8462.22       7818.17       232.38 o
  -3  14   3          2.53          0.15         8.12 o
  -2  14   3      12711.03      12037.44       309.29 o
  -1  14   3          1.28          4.24         7.35 o
   0  14   3          0.20         17.16        11.67 o
   1  14   3          3.25         15.25        12.73 o
   2  14   3          3.87         12.45         8.84 o
   3  14   3          0.21         -2.50         8.64 o
   4  14   3       1233.06       1234.99        63.35 o
   5  14   3          1.28         -6.30         9.05 o
   6  14   3        128.93        127.23        24.30 o
   7  14   3          0.00          4.80         9.39 o
   8  14   3        584.00        574.98        69.10 o
   9  14   3          0.01         16.86        18.71 o
  10  14   3       1520.07       1805.14       109.61 o
  -4  15   3       3220.64       3179.41       100.66 o
  -3  15   3          1.34        -10.08        10.49 o
  -2  15   3        439.79        439.92        47.20 o
  -1  15   3          0.30          4.32         8.43 o
   0  15   3          0.08         12.96        16.25 o
   1  15   3          0.23          1.41         5.76 o
   2  15   3      12623.75      12379.33       562.33 o
   3  15   3          0.31          0.71         7.10 o
   4  15   3       3934.99       4105.70       148.91 o
   5  15   3          0.34         -9.15         9.15 o
   6  15   3        412.54        384.58        62.21 o
   7  15   3          0.04         -4.15         4.15 o
   9  15   3          3.04          3.70         2.47 o
  -3  16   3          0.01         -0.12         7.30 o
  -2  16   3       3965.68       3871.38       169.76 o
  -1  16   3          0.00         -3.91         9.87 o
   0  16   3          1.09          8.02         8.84 o
   1  16   3          4.46         -3.91         6.58 o
   2  16   3        441.35        464.34        62.31 o
   3  16   3          1.28         -4.94        18.51 o
   4  16   3       8131.14       8880.12       277.41 o
   5  16   3          0.39         -1.44         1.44 o
   6  16   3        295.93        370.98        53.26 o
   7  16   3          0.49         -1.85         5.14 o
  -1  17   3          0.66          3.29         6.17 o
   0  17   3          1.04         10.89         4.01 o
   1  17   3          0.68         -0.86         3.91 o
   2  17   3       3798.73       3720.50       245.13 o
   3  17   3          0.21         -0.82         2.26 o
   4  17   3       3194.64       3359.81       146.42 o
   5  17   3          0.20        -10.49        10.49 o
   6  17   3       2707.27       3174.73       128.73 o
  -7 -15   4          0.02         -4.32         5.14 o
  -6 -15   4       2388.32       2396.67       153.92 o
  -5 -15   4          0.59         -1.44         7.61 o
  -4 -15   4         20.94         43.80        18.30 o
  -3 -15   4          1.43          2.88         7.40 o
  -2 -15   4       3134.00       3131.49        99.11 o
  -1 -15   4          0.63         -5.96         6.99 o
   0 -15   4       6736.10       6348.85       192.28 o
   1 -15   4          1.02         -2.22         3.85 o
   2 -15   4       2982.91       3003.22       115.16 o
  -8 -14   4       1168.05       1219.05        66.23 o
  -7 -14   4          0.65        -12.01        12.01 o
  -6 -14   4        259.48        237.11        45.45 o
  -5 -14   4          7.46          9.05        11.72 o
  -4 -14   4        419.73        389.28        62.93 o
  -3 -14   4          0.20        -10.49        10.49 o
  -2 -14   4       3162.91       3267.26       118.30 o
  -1 -14   4          1.87          1.86         1.81 o
   0 -14   4       4378.56       4501.75       189.40 o
   1 -14   4          1.75          8.64         8.64 o
   2 -14   4       3056.75       3253.49       148.27 o
   3 -14   4          3.10         -5.01         9.56 o
   4 -14   4        970.45       1155.72        66.01 o
  -9 -13   4          0.17        -12.75        12.75 o
  -8 -13   4        167.03        183.34        28.91 o
  -7 -13   4          0.63         -8.84        23.65 o
  -6 -13   4         35.42         45.65        23.65 o
  -5 -13   4          0.92         -8.23        13.98 o
  -4 -13   4        386.18        382.09        67.25 o
  -3 -13   4          8.10         13.98         6.99 o
  -2 -13   4        561.66        595.71        54.98 o
  -1 -13   4          0.40         -4.63         5.58 o
   0 -13   4       2457.55       3021.73       171.30 o
   1 -13   4          0.40         18.30        17.48 o
   2 -13   4       3304.46       3406.90       174.39 o
   3 -13   4          0.13         -3.97         7.84 o
   4 -13   4         17.06         47.74        13.13 o
   5 -13   4          0.01          0.89        13.06 o
 -10 -12   4       1826.92       1765.04       118.66 o
  -9 -12   4          1.34          6.37        15.01 o
  -8 -12   4       7716.31       7839.35       298.18 o
  -7 -12   4          1.14          7.81        18.10 o
  -6 -12   4       1981.22       2097.16       164.31 o
  -5 -12   4          4.66         -9.05        13.78 o
  -4 -12   4       1062.83       1314.89       130.38 o
  -3 -12   4          0.08        -17.89        18.92 o
  -2 -12   4        929.88       1013.13       104.57 o
  -1 -12   4          0.35          9.16         6.03 o
   0 -12   4       1995.99       2453.13       162.25 o
   1 -12   4          0.90          0.21         6.79 o
   2 -12   4        572.15        492.52        70.54 o
   3 -12   4          0.18        -13.98        13.98 o
   4 -12   4        467.15        430.66        42.37 o
   5 -12   4          6.75         10.45         7.99 o
   6 -12   4       2547.29       2631.42       117.01 o
 -11 -11   4          0.12          1.85         7.81 o
 -10 -11   4        533.69        469.69        67.66 o
  -9 -11   4          1.49         -2.83         7.07 o
  -8 -11   4       3840.97       3677.53       215.10 o
  -7 -11   4          0.20          1.03         4.52 o
  -6 -11   4       4527.53       4323.25       240.60 o
  -5 -11   4          0.14         19.95        22.62 o
  -4 -11   4         91.20         94.60        35.17 o
  -3 -11   4          2.89         13.78        17.48 o
  -2 -11   4       1819.77       1920.60       104.57 o
  -1 -11   4          0.66         -9.48         9.48 o
   0 -11   4       8575.63       9691.18       330.47 o
   1 -11   4          0.83         22.42        16.86 o
   2 -11   4        912.60        920.92        72.89 o
   3 -11   4          2.14         -6.13         6.37 o
   4 -11   4        383.98        382.12        44.12 o
   5 -11   4          0.72         -9.67         9.67 o
   6 -11   4        221.06        275.15        44.42 o
   7 -11   4          2.48         -9.46         9.46 o
 -11 -10   4          0.36        -10.59        10.59 o
 -10 -10   4       1169.29       1240.47        78.33 o
  -9 -10   4          0.18         -9.27        11.12 o
  -8 -10   4        363.13        310.73        64.78 o
  -7 -10   4          0.03        -11.72        13.98 o
  -6 -10   4        961.92        815.79       104.06 o
  -5 -10   4          0.32         -2.47         6.58 o
  -4 -10   4        747.41        690.14        93.16 o
  -3 -10   4          0.00          3.70        12.34 o
  -2 -10   4      24538.30      25378.08      1159.11 o
  -1 -10   4          0.24         -3.06         8.41 o
   0 -10   4       3338.14       4068.05       211.61 o
   1 -10   4          0.35         -2.62         4.62 o
   2 -10   4       1902.36       2000.93       108.63 o
   3 -10   4          0.01          1.14        14.91 o
   4 -10   4       1104.90       1295.58        86.15 o
   5 -10   4          0.01         -8.76         8.76 o
   6 -10   4         50.69         67.84        15.43 o
   7 -10   4          0.34        -22.62        22.62 o
   8 -10   4       1139.56       1262.65        82.26 o
 -12  -9   4        666.95        704.95        63.75 o
 -11  -9   4          0.00        -10.85        10.85 o
 -10  -9   4         67.41        100.04        22.78 o
  -9  -9   4          3.59          6.89         5.23 o
  -8  -9   4       1800.60       1687.72       102.89 o
  -7  -9   4          0.12        -10.08        13.78 o
  -6  -9   4       1950.15       1874.24       155.67 o
  -5  -9   4          0.69          7.81         7.40 o
  -4  -9   4        137.33        107.76        36.40 o
  -3  -9   4          0.55          1.44        13.37 o
  -2  -9   4       6848.48       6545.65       421.57 o
  -1  -9   4          0.00         13.57        25.50 o
   0  -9   4      30505.89      31235.97      3297.40 o
   1  -9   4          1.15         -8.02        17.69 o
   2  -9   4      24668.17      27390.81       393.92 o
   3  -9   4          0.31         -3.17         7.78 o
   4  -9   4        110.13         95.73        23.27 o
   5  -9   4          1.05         -2.03         7.28 o
   6  -9   4       2116.26       2368.50       113.93 o
   7  -9   4          0.56         -3.71        12.54 o
   8  -9   4        163.08        185.90        35.78 o
   9  -9   4          0.00        -15.83        15.83 o
 -12  -8   4        494.70        470.92        57.79 o
 -11  -8   4          0.52         -9.77         9.77 o
 -10  -8   4        461.78        375.73        46.64 o
  -9  -8   4          1.01          2.47         1.65 o
  -8  -8   4       6234.56       6566.83       203.37 o
  -7  -8   4          0.93        -17.69        17.69 o
  -6  -8   4       2927.40       3310.05       201.33 o
  -5  -8   4          0.07         -5.55        19.74 o
  -4  -8   4        686.12        651.33        91.47 o
  -3  -8   4          1.45          5.83        13.12 o
  -2  -8   4       1519.48       1531.84       194.95 o
  -1  -8   4          0.10         -0.62        20.56 o
   0  -8   4        138.39        200.47        80.61 o
   1  -8   4          0.30         -3.69         3.91 o
   2  -8   4       6597.06       6083.22       225.50 o
   3  -8   4          0.59         10.14         9.44 o
   4  -8   4        837.14        776.97        67.10 o
   5  -8   4          0.43          6.93         5.88 o
   6  -8   4       4460.31       4752.44       167.09 o
   7  -8   4          0.59         -2.07        21.28 o
   8  -8   4       8149.41       8393.36       271.66 o
   9  -8   4          1.31         -0.82         3.70 o
 -12  -7   4        336.59        354.12        53.67 o
 -11  -7   4          2.86         -9.35        23.13 o
 -10  -7   4       2097.76       2230.67       131.08 o
  -9  -7   4          2.67          0.91         4.94 o
  -8  -7   4       1226.73       1487.77        94.36 o
  -7  -7   4          0.15         -7.51         7.51 o
  -6  -7   4       4878.15       4561.08       201.08 o
  -5  -7   4          4.25        -16.30        16.30 o
  -4  -7   4        379.07        581.78        54.67 o
  -3  -7   4          0.49          4.15        17.39 o
  -2  -7   4       6430.42       6522.77       248.59 o
  -1  -7   4          0.51         -0.10        11.59 o
   0  -7   4          8.70         37.43        25.50 o
   1  -7   4          0.58         -8.07        11.87 o
   2  -7   4       1401.22       1385.01        84.97 o
   3  -7   4          3.57          8.32         3.65 o
   4  -7   4        135.18        110.38        21.57 o
   5  -7   4          0.21         -8.63        14.91 o
   6  -7   4        992.36        893.46        85.75 o
   7  -7   4          1.29          2.27         3.71 o
   8  -7   4       3987.14       4162.00       250.58 o
   9  -7   4          1.05         -3.95         3.95 o
  10  -7   4       1986.76       1880.28        80.69 o
 -13  -6   4          0.50        111.25        33.11 o
 -12  -6   4         22.78         43.28        25.50 o
 -11  -6   4          0.00         -0.70        26.73 o
 -10  -6   4        243.34        197.97        26.55 o
  -9  -6   4          8.86          5.71         5.92 o
  -8  -6   4      19286.45      19289.07       337.98 o
  -7  -6   4          0.18         -2.57         9.67 o
  -6  -6   4       4029.66       3781.10       238.02 o
  -5  -6   4          0.39         -6.28         6.28 o
  -4  -6   4       4000.75       4454.37       142.18 o
  -3  -6   4          0.03          5.27         9.81 o
  -2  -6   4      10961.83      10983.43       372.22 o
  -1  -6   4          2.00         -0.95         8.84 o
   0  -6   4      26906.60      26901.29       653.02 o
   1  -6   4          3.55          4.04        21.28 o
   2  -6   4       6538.17       6798.53       288.04 o
   3  -6   4          0.12          2.93         7.11 o
   4  -6   4        761.16        608.29        84.61 o
   5  -6   4          0.31          7.19        18.61 o
   6  -6   4       2088.91       2197.92        99.51 o
   7  -6   4          0.00         -7.19         7.19 o
   8  -6   4        369.83        312.09        92.85 o
   9  -6   4          0.37         -7.25         7.25 o
  10  -6   4        551.48        520.16        36.26 o
 -13  -5   4          1.55         79.17        30.23 o
 -12  -5   4         39.40         68.33        18.82 o
 -11  -5   4          1.70         70.54       133.87 o
 -10  -5   4         97.64         68.16        15.76 o
  -9  -5   4          0.14          2.85         5.63 o
  -8  -5   4       1122.46       1112.57        93.57 o
  -7  -5   4          0.93         29.81        16.03 o
  -6  -5   4       5081.81       4726.94       578.99 o
  -5  -5   4          7.74         10.30         7.61 o
  -4  -5   4       4236.50       4351.57       130.71 o
  -3  -5   4          1.40         -1.89         5.85 o
  -2  -5   4       9235.65       9323.98       260.76 o
  -1  -5   4         11.04          8.49         6.52 o
   0  -5   4      59636.11      60610.85       580.59 o
   1  -5   4          0.23          1.21        13.47 o
   2  -5   4      11026.62      10422.80       306.31 o
   3  -5   4          1.46         -6.71         8.96 o
   4  -5   4        374.98        601.05        64.78 o
   5  -5   4          0.03         -9.65        11.72 o
   6  -5   4       2963.98       3583.39       165.05 o
   7  -5   4          0.13          8.30         7.77 o
   8  -5   4       1801.47       1773.11       190.53 o
   9  -5   4          1.03         -6.17         9.60 o
  10  -5   4       1195.27       1368.95       126.16 o
  11  -5   4          2.34         10.39         5.82 o
 -13  -4   4          0.03          5.17        18.82 o
 -12  -4   4        177.80        217.57        33.09 o
 -11  -4   4          0.06         53.34       120.30 o
 -10  -4   4          5.21          2.46        24.99 o
  -9  -4   4          1.88          8.16         5.60 o
  -8  -4   4       1452.91       1698.68        80.69 o
  -7  -4   4          0.74        -11.24        12.64 o
  -6  -4   4        700.25        661.93        98.20 o
  -5  -4   4          3.39         20.60        16.82 o
  -4  -4   4        744.32        845.97        53.45 o
  -3  -4   4          1.01         -0.06         1.71 o
  -2  -4   4       9697.76      10026.91       224.67 o
  -1  -4   4          0.63         -5.65         5.65 o
   0  -4   4       4805.61       4632.02       117.20 o
   1  -4   4          0.27         -4.61         4.61 o
   2  -4   4       9103.32       9010.94       251.11 o
   3  -4   4          4.18          1.65        15.77 o
   4  -4   4       4192.84       4419.97       166.73 o
   5  -4   4          0.12         11.26        15.49 o
   6  -4   4       5018.23       4201.76       188.78 o
   7  -4   4          1.61         -5.88         5.88 o
   8  -4   4       6361.88       6619.97       186.73 o
   9  -4   4          0.18         -1.15         7.19 o
  10  -4   4         77.33         52.32         9.26 o
  11  -4   4          0.00         -2.47         4.80 o
 -13  -3   4          2.84          5.77        26.84 o
 -12  -3   4        630.96        844.22        66.25 o
 -11  -3   4          0.54         27.01        62.72 o
 -10  -3   4       4213.89       4280.70       162.57 o
  -9  -3   4          0.01         -1.40        16.04 o
  -8  -3   4       6828.49       7758.80       409.23 o
  -7  -3   4          1.43          1.69         9.76 o
  -6  -3   4        643.76        521.06        57.87 o
  -5  -3   4          1.95          2.71        13.76 o
  -4  -3   4       3466.42       3577.32       157.13 o
  -3  -3   4          2.95          0.12         3.08 o
  -2  -3   4       3545.91       4607.87       221.68 o
  -1  -3   4          1.19         10.39         6.03 o
   0  -3   4      21561.08      22953.17       291.85 o
   1  -3   4          0.00         -1.58         1.58 o
   2  -3   4      10031.17      10745.41       243.49 o
   3  -3   4          0.53         -5.55        12.96 o
   4  -3   4       4287.71       4359.42       188.53 o
   5  -3   4          2.42         -3.02        10.00 o
   6  -3   4       3952.71       3587.04       168.95 o
   7  -3   4          5.68         -5.46         6.47 o
   8  -3   4       1183.61       1230.73        60.15 o
   9  -3   4          3.24         -3.21         6.84 o
  10  -3   4        517.38        438.42        48.77 o
  11  -3   4          0.24         -4.90         8.43 o
  12  -3   4        714.36        778.33        48.73 o
 -13  -2   4          0.37         23.84        40.10 o
 -12  -2   4        792.73        945.37        95.11 o
 -11  -2   4          3.22         10.89        19.54 o
 -10  -2   4       4262.69       4314.46       161.07 o
  -9  -2   4          0.23         -7.91         7.91 o
  -8  -2   4      24072.63      24520.05       371.45 o
  -7  -2   4          4.48         -9.24        10.40 o
  -6  -2   4       8904.74       9609.64       274.76 o
  -5  -2   4          2.15         -3.09         4.89 o
  -4  -2   4       1241.18       1408.76        72.44 o
  -3  -2   4          0.21          3.29         3.80 o
  -2  -2   4        497.58        469.30        26.20 o
  -1  -2   4          1.52          5.15         4.03 o
   0  -2   4      53144.73      59686.06      2356.47 o
   1  -2   4          3.45          7.25         3.59 o
   2  -2   4       3671.95       4062.94        85.88 o
   3  -2   4          0.69          8.84        10.08 o
   4  -2   4        775.24        823.31        75.25 o
   5  -2   4          0.52          7.73        11.23 o
   6  -2   4       4806.65       4392.62       179.57 o
   7  -2   4          0.00          7.69        13.12 o
   8  -2   4      19480.28      18148.50       376.62 o
   9  -2   4          1.40         11.33        25.81 o
  10  -2   4       2112.19       1999.60       165.75 o
  11  -2   4          0.56        -11.03        11.03 o
  12  -2   4        469.64        462.32        41.31 o
 -13  -1   4          1.80        -11.72        11.72 o
 -12  -1   4        262.74        348.23        42.57 o
 -11  -1   4          0.81         33.96        45.17 o
 -10  -1   4         64.05         86.29        52.23 o
  -9  -1   4          1.91         -5.91         7.02 o
  -8  -1   4        905.99        924.58        63.51 o
  -7  -1   4          0.47         -6.04         6.04 o
  -6  -1   4       5825.65       6479.92       267.25 o
  -5  -1   4          0.43          0.59         7.01 o
  -4  -1   4        729.46        696.43        46.87 o
  -3  -1   4          0.27         -0.13         3.59 o
  -2  -1   4      61192.82      64905.69       463.64 o
  -1  -1   4          0.02         11.19         8.89 o
   0  -1   4      17480.78      18934.42      1257.31 o
   1  -1   4          2.25          4.52         6.58 o
   2  -1   4        544.36        485.57        28.81 o
   3  -1   4          0.24          1.23         6.64 o
   4  -1   4       3405.05       3522.34        96.78 o
   5  -1   4          0.00          4.40        13.06 o
   6  -1   4        607.08        619.61        64.00 o
   7  -1   4          2.05        -18.18        26.73 o
   8  -1   4       1036.69        909.69        55.09 o
   9  -1   4          0.51         -2.65         8.22 o
  10  -1   4        250.05        146.68        42.26 o
  11  -1   4          0.17        -10.13        11.79 o
  12  -1   4        335.59        308.97        35.84 o
 -13   0   4          1.50        -13.37        13.37 o
 -12   0   4         53.01        103.02        39.18 o
 -11   0   4          0.40          9.15        54.60 o
 -10   0   4         69.05        122.40        22.94 o
  -9   0   4          0.30          4.46        10.39 o
  -8   0   4       4164.98       4209.22       157.17 o
  -7   0   4          1.66         11.30        10.44 o
  -6   0   4       2376.67       2252.33       110.20 o
  -5   0   4          0.09          0.14         8.83 o
  -4   0   4      10732.91      12020.13       196.05 o
  -3   0   4          1.32         -0.65         4.22 o
  -2   0   4      59317.62      63699.86       823.09 o
  -1   0   4          0.94         10.13         4.89 o
   0   0   4      67446.80      73587.14      2623.91 o
   1   0   4          3.21         14.08         4.22 o
   2   0   4      60238.20      66080.45       445.00 o
   3   0   4          0.11          1.78         2.64 o
   4   0   4       1216.17       1411.53        49.35 o
   5   0   4          0.01         -0.83         2.11 o
   6   0   4        583.56        431.71        43.31 o
   7   0   4          2.04        -17.40        17.40 o
   8   0   4       1559.09       1515.02        69.62 o
   9   0   4          3.16          8.49         5.15 o
  10   0   4        118.03         68.83        20.56 o
  11   0   4          0.05          3.74        10.49 o
  12   0   4         24.21         27.34        10.59 o
  13   0   4          0.52        -11.72        11.72 o
 -13   1   4          3.93         21.39        10.28 o
 -12   1   4          0.04         12.96        12.13 o
 -11   1   4          0.54         -1.72        13.16 o
 -10   1   4          1.99         51.52        31.96 o
  -9   1   4          0.02          8.98         7.92 o
  -8   1   4       7321.75       7495.89       190.32 o
  -7   1   4          0.24         -3.44         4.22 o
  -6   1   4       1965.51       2161.00       114.85 o
  -5   1   4          0.60          0.77         5.51 o
  -4   1   4      26498.91      30282.98       396.67 o
  -3   1   4          0.04          7.30         4.90 o
  -2   1   4      51769.12      60210.59      1371.34 o
  -1   1   4          0.59          0.99         1.42 o
   0   1   4     157964.42     170537.84      3430.24 o
   1   1   4          1.01          1.27         1.41 o
   2   1   4      58849.25      58705.10       389.07 o
   3   1   4          0.84          1.52         3.11 o
   4   1   4        724.93        677.78        30.04 o
   5   1   4          0.02         -3.03         3.03 o
   6   1   4       8934.29       8168.51       204.04 o
   7   1   4          2.67         -4.52        19.33 o
   8   1   4       6708.23       7200.12       180.73 o
   9   1   4          3.22          3.62         1.20 o
  10   1   4          7.87         19.47        10.71 o
  11   1   4          3.87         13.87         8.98 o
  12   1   4         42.08         40.08        12.51 o
  13   1   4          1.25        -12.34        12.34 o
 -13   2   4          0.22         14.19        12.13 o
 -12   2   4        323.38        334.14        35.72 o
 -11   2   4          0.04          6.23        11.74 o
 -10   2   4       1612.42       1543.50        93.92 o
  -9   2   4          0.16          4.19        20.77 o
  -8   2   4       6824.14       6520.43       126.35 o
  -7   2   4          3.89         -0.66        17.48 o
  -6   2   4       9741.98      10409.53       920.36 o
  -5   2   4          0.00          4.61         5.50 o
  -4   2   4        880.80        971.99        63.53 o
  -3   2   4          2.02          3.31         1.85 o
  -2   2   4       2800.39       3341.41       235.46 o
  -1   2   4          2.05          1.03         6.37 o
   0   2   4       2363.46       2881.69       133.87 o
   1   2   4          0.59         30.44        12.54 o
   2   2   4      51371.16      53350.62       617.96 o
   3   2   4          2.12         -0.79         2.77 o
   4   2   4      10688.95      11210.54       168.49 o
   5   2   4          2.65         -0.29         2.85 o
   6   2   4       5675.53       5356.56       160.35 o
   7   2   4          1.74          9.39         8.33 o
   8   2   4      23557.45      21309.86       678.21 o
   9   2   4          0.47         -3.00         4.79 o
  10   2   4       4197.99       3467.85       240.40 o
  11   2   4          2.06         -7.99         7.99 o
  12   2   4        153.34         87.33        82.46 o
  13   2   4          0.23         11.29         8.53 o
 -12   3   4       1056.14       1047.41       143.95 o
 -11   3   4          1.98          1.81         4.58 o
 -10   3   4       3273.10       3276.08       132.18 o
  -9   3   4          3.91          8.70         4.61 o
  -8   3   4       2722.83       2789.20        97.57 o
  -7   3   4          2.63         24.29        18.38 o
  -6   3   4       3802.91       3791.72       197.07 o
  -5   3   4          0.67          4.65        13.37 o
  -4   3   4       2172.10       2951.20        99.41 o
  -3   3   4          0.14         -5.67         5.67 o
  -2   3   4       1533.69       1680.74        60.70 o
  -1   3   4          1.19          0.21         9.87 o
   0   3   4      13521.40      17149.88       375.71 o
   1   3   4          2.88          4.52         2.26 o
   2   3   4       2980.09       3086.42        93.81 o
   3   3   4          0.00          0.71         3.38 o
   4   3   4      25906.30      25795.39       326.65 o
   5   3   4          5.07          1.41         6.55 o
   6   3   4       2392.77       2141.64       120.33 o
   7   3   4          0.31         -3.85         7.16 o
   8   3   4        834.10        743.20       126.47 o
   9   3   4          3.01          3.46         3.86 o
  10   3   4       4328.58       4536.89       128.33 o
  11   3   4          0.16         -7.97         8.33 o
  12   3   4        645.03        537.39       185.80 o
  13   3   4          0.55        -16.66        16.66 o
 -12   4   4       2321.53       2524.58       310.11 o
 -11   4   4          7.21         10.67         7.30 o
 -10   4   4        873.74       1049.81       106.32 o
  -9   4   4          0.02         16.61        11.02 o
  -8   4   4       5479.19       5035.31       136.28 o
  -7   4   4          0.19         -1.75         3.70 o
  -6   4   4      11162.82      11504.97      1252.99 o
  -5   4   4          0.50         -0.41         3.70 o
  -4   4   4       5297.14       5647.23       165.66 o
  -3   4   4          0.06         12.45         6.07 o
  -2   4   4      13330.46      14140.38       264.48 o
  -1   4   4          0.19         12.34         3.29 o
   0   4   4      97335.72      96108.58      4882.81 o
   1   4   4          0.01          0.76         4.04 o
   2   4   4       1469.65       1546.28       118.66 o
   3   4   4          0.01          1.11         4.19 o
   4   4   4        757.73        791.20        41.68 o
   5   4   4          0.09         -1.61         6.26 o
   6   4   4       1885.57       2138.75       144.82 o
   7   4   4          0.09         -3.53         4.90 o
   8   4   4       4079.60       3625.91       175.66 o
   9   4   4          0.27         -4.56         8.15 o
  10   4   4         65.76         63.03        12.83 o
  11   4   4          2.24         -6.83         9.34 o
  12   4   4        756.48        746.24        58.22 o
  13   4   4          0.59        -18.30        18.30 o
 -12   5   4         11.28         38.25        12.75 o
 -11   5   4          0.05          9.85        11.81 o
 -10   5   4        362.81        400.88        45.34 o
  -9   5   4          0.70         12.04        27.35 o
  -8   5   4       2837.05       2556.16       118.70 o
  -7   5   4          1.04         -1.88         8.24 o
  -6   5   4       1046.54        982.79       120.20 o
  -5   5   4          0.63         12.91        11.90 o
  -4   5   4       6957.88       7288.83       274.61 o
  -3   5   4          0.47         12.50         9.42 o
  -2   5   4      13442.69      13986.34       303.95 o
  -1   5   4          1.78          3.71        10.13 o
   0   5   4      36524.87      39722.41       480.65 o
   1   5   4          1.21          6.89         3.22 o
   2   5   4      13340.06      13553.99       424.02 o
   3   5   4          2.05         -9.53        12.36 o
   4   5   4       2217.07       2640.94       135.28 o
   5   5   4          5.61          1.99         7.69 o
   6   5   4       9655.03       9366.04       731.06 o
   7   5   4          1.34         -4.29        20.77 o
   8   5   4       7167.85       6324.50       279.78 o
   9   5   4          1.84         -2.93         7.31 o
  10   5   4         49.17         32.72         8.63 o
  11   5   4          0.78         -8.40         8.40 o
  12   5   4        257.44         99.12       106.73 o
  13   5   4          0.16        -18.30        18.30 o
 -11   6   4          3.59         25.46        11.97 o
 -10   6   4       1541.61       1746.81        92.26 o
  -9   6   4          0.20         -3.19         3.50 o
  -8   6   4        162.54        143.36        26.82 o
  -7   6   4          2.20         -1.65         6.75 o
  -6   6   4       1741.73       1602.94        86.51 o
  -5   6   4          0.21         18.83        10.04 o
  -4   6   4       2541.90       2601.92       174.50 o
  -3   6   4          0.99         -0.18        14.35 o
  -2   6   4        227.13        201.74        41.35 o
  -1   6   4          2.32          4.63         4.74 o
   0   6   4       4491.10       4207.74       162.75 o
   1   6   4          2.40         -4.94         5.34 o
   2   6   4      13019.33      13912.24       284.87 o
   3   6   4          1.06          4.11         8.28 o
   4   6   4       5043.67       5677.89       524.50 o
   5   6   4          0.61          6.81         7.53 o
   6   6   4       3553.47       3182.42       182.74 o
   7   6   4          0.21         41.54        37.22 o
   8   6   4       6698.71       5815.53       205.13 o
   9   6   4          1.51          7.14         4.42 o
  10   6   4          1.23         -0.06         9.34 o
  11   6   4          0.34          0.98         4.42 o
  12   6   4         43.85        -19.77        39.07 o
  13   6   4          1.03         14.35        42.36 o
 -11   7   4          0.10         -4.11         4.11 o
 -10   7   4        164.78        214.97        30.51 o
  -9   7   4          0.75         -0.37         9.15 o
  -8   7   4      10051.49      10049.57       234.35 o
  -7   7   4          0.82         -3.61         5.35 o
  -6   7   4       3162.16       2884.90       120.86 o
  -5   7   4          4.37          6.01         8.44 o
  -4   7   4       1045.00        904.56        85.76 o
  -3   7   4          0.94          7.83         8.19 o
  -2   7   4       4154.56       5067.29       222.60 o
  -1   7   4          0.26          0.15         8.94 o
   0   7   4       7648.67       8740.26       293.62 o
   1   7   4          0.01         -3.97         5.28 o
   2   7   4        193.46        181.99        41.42 o
   3   7   4          0.04          2.37         7.81 o
   4   7   4       6566.92       7252.73       482.34 o
   5   7   4          0.38          2.65        12.05 o
   6   7   4      10674.81       9804.29       340.98 o
   7   7   4          1.71          4.37        14.14 o
   8   7   4       2674.77       2319.06       105.70 o
   9   7   4          0.62          5.62         4.49 o
  10   7   4       1463.18       1386.73        92.50 o
  11   7   4          0.17          1.36         3.25 o
  12   7   4          1.45        -17.99        17.99 o
  13   7   4          1.70         -0.55        21.59 o
 -10   8   4       1008.20       1209.35        62.62 o
  -9   8   4          0.10        -12.13        12.13 o
  -8   8   4       2792.15       2893.41       123.61 o
  -7   8   4          0.95         -0.56         6.17 o
  -6   8   4      13690.76      12379.25       255.60 o
  -5   8   4          0.03        -10.07        10.07 o
  -4   8   4         47.45         52.97        21.54 o
  -3   8   4          0.09         -7.71         7.71 o
  -2   8   4       7869.37       9216.72       262.91 o
  -1   8   4          2.62          5.82        16.25 o
   0   8   4      10764.58      11320.23       364.81 o
   1   8   4          0.02          5.24         9.97 o
   2   8   4       4156.34       5119.01       247.74 o
   3   8   4          0.13         -0.51         7.39 o
   4   8   4       2229.43       2517.41       184.80 o
   5   8   4          0.13         -9.57        15.21 o
   6   8   4        901.53        902.18       102.04 o
   7   8   4          0.08         -9.30        18.61 o
   8   8   4       5133.47       4556.70       167.44 o
   9   8   4          1.92          5.14         5.14 o
  10   8   4       2941.40       2951.06       195.16 o
  11   8   4          0.31         -6.01         8.86 o
  12   8   4        252.54         84.86        54.39 o
  13   8   4          0.12          1.03         4.73 o
 -10   9   4        177.86        203.83        22.02 o
  -9   9   4          0.91         -6.37         7.40 o
  -8   9   4          4.43         47.09        20.77 o
  -7   9   4          0.17        -20.98        20.98 o
  -6   9   4        585.27        728.81        79.40 o
  -5   9   4          0.05          1.66         4.45 o
  -4   9   4       1038.99       1101.54        60.57 o
  -3   9   4          0.00         13.82        15.54 o
  -2   9   4      10911.45      12461.98       653.13 o
  -1   9   4          0.26        -12.07        15.13 o
   0   9   4      36595.89      50772.67      3080.14 o
   1   9   4          0.03         17.07        31.26 o
   2   9   4       7795.43       9876.67       564.08 o
   3   9   4          0.12          2.88        13.98 o
   4   9   4       1079.56        925.34       147.65 o
   5   9   4          0.01          6.48        10.18 o
   6   9   4       1625.95       1580.99        70.60 o
   7   9   4          0.33          0.07         8.79 o
   8   9   4       2750.29       2269.63       116.03 o
   9   9   4          0.80         -3.08        16.86 o
  10   9   4        914.73        960.11        93.26 o
  11   9   4          0.11          0.57        11.17 o
  12   9   4       1001.23        775.28        56.50 o
  -9  10   4          0.08          1.23        11.93 o
  -8  10   4        256.42        317.51        50.59 o
  -7  10   4          0.61        -12.13        12.13 o
  -6  10   4         78.49         94.58        26.12 o
  -5  10   4          2.59         -6.28         6.28 o
  -4  10   4        431.29        425.65        47.67 o
  -3  10   4          0.86          1.55         5.75 o
  -2  10   4        496.50        486.12        45.76 o
  -1  10   4          0.33          9.39         9.55 o
   0  10   4      30347.43      31729.63       930.74 o
   1  10   4          0.39         -0.62        31.46 o
   2  10   4      10196.36      12656.15       621.46 o
   3  10   4          0.17          9.67        19.12 o
   4  10   4         56.03        -13.78        47.30 o
   5  10   4          0.12         -4.18         6.61 o
   6  10   4       3082.98       2828.87       102.79 o
   7  10   4          1.59        -10.62        11.97 o
   8  10   4        158.93        183.63        31.02 o
   9  10   4          1.14         -5.80         8.19 o
  10  10   4        329.43        290.49        47.71 o
  11  10   4          2.00        -22.93        22.93 o
  12  10   4       2030.08       1774.11        77.08 o
  -8  11   4       2567.72       2803.13       133.87 o
  -7  11   4          0.01         -3.08         5.14 o
  -6  11   4       4610.37       4874.84       164.82 o
  -5  11   4          3.39          3.50        12.54 o
  -4  11   4        475.39        469.85        47.23 o
  -3  11   4          0.70         -3.95         7.17 o
  -2  11   4        772.30        714.07        49.04 o
  -1  11   4          0.44         -6.37         7.40 o
   0  11   4       2496.28       2353.73        90.49 o
   1  11   4          0.22          1.90         9.97 o
   2  11   4        529.96        589.47        91.72 o
   3  11   4          0.69         -1.46         7.41 o
   4  11   4        987.76       1174.09        55.07 o
   5  11   4          0.07         -2.36         7.02 o
   6  11   4      13197.60      12089.53       265.78 o
   7  11   4          0.19         -0.33        11.36 o
   8  11   4       9006.37       8821.48       284.30 o
   9  11   4          1.57         10.97         9.89 o
  10  11   4       1471.09       1482.80       192.07 o
  11  11   4          2.90         -7.20        11.93 o
  12  11   4          6.65        -18.10        18.10 o
  -8  12   4        314.22        282.76        35.78 o
  -7  12   4          0.02          3.50         5.35 o
  -6  12   4       2332.68       2540.96       123.28 o
  -5  12   4          1.69          2.62         3.08 o
  -4  12   4        697.04        676.05        45.28 o
  -3  12   4          0.02         -2.41         5.15 o
  -2  12   4        846.46        907.17        55.75 o
  -1  12   4          0.00         -0.62         6.30 o
   0  12   4       4968.48       4978.00       163.61 o
   1  12   4          1.34          0.46        13.47 o
   2  12   4        792.25        717.77        49.26 o
   3  12   4          0.08         -2.41         5.61 o
   4  12   4        359.89        385.28        31.13 o
   5  12   4          0.78         -7.13         8.89 o
   6  12   4        604.24        601.81        59.11 o
   7  12   4          0.04         -5.05         8.72 o
   8  12   4       2824.22       2718.86       140.25 o
   9  12   4          2.56        -14.81        17.27 o
  10  12   4        147.25        164.72        40.92 o
  11  12   4          2.48         -9.46        13.78 o
  -7  13   4          0.58         -5.76         6.58 o
  -6  13   4       1312.65       1446.81        70.43 o
  -5  13   4          0.29         -9.07         9.07 o
  -4  13   4        117.93        103.96        21.36 o
  -3  13   4          0.00         -4.49         4.49 o
  -2  13   4       4518.48       4627.94       121.86 o
  -1  13   4          0.86        -11.69        11.69 o
   0  13   4       3292.78       3213.80       128.89 o
   1  13   4          0.02        -12.13        12.13 o
   2  13   4        920.04        877.09        53.86 o
   3  13   4          1.35         -0.85         6.55 o
   4  13   4        465.05        446.06        38.95 o
   5  13   4          0.03         -4.51         4.51 o
   6  13   4        107.55        158.29        59.23 o
   7  13   4          0.42         -6.99        10.49 o
   8  13   4          9.74         11.52         2.26 o
   9  13   4          0.26         -8.23        13.78 o
  10  13   4        879.67        986.68        92.13 o
  11  13   4          2.64        -11.10        11.10 o
  -6  14   4       1559.37       1320.23        75.06 o
  -5  14   4          0.03         -2.80         2.80 o
  -4  14   4        182.26        227.65        39.28 o
  -3  14   4          0.03          2.30         5.96 o
  -2  14   4       2166.15       2096.68        76.00 o
  -1  14   4          0.90         -0.69         5.86 o
   0  14   4       8228.60       8302.60       199.93 o
   1  14   4          1.27          2.82         8.77 o
   2  14   4       4415.94       4554.21       151.18 o
   3  14   4          0.91          7.34         6.20 o
   4  14   4        540.86        647.58        45.89 o
   5  14   4          0.33          1.76         7.51 o
   6  14   4       4255.65       4496.30       151.60 o
   7  14   4          3.52          2.54        12.03 o
   8  14   4        186.77        279.06        47.71 o
   9  14   4          0.15         -0.29        12.34 o
  10  14   4        136.92        206.47        37.02 o
  -4  15   4         20.62         22.92         4.82 o
  -3  15   4          0.09         -5.82         5.82 o
  -2  15   4       4215.33       3461.95       107.52 o
  -1  15   4          1.01         -8.28        10.34 o
   0  15   4       3054.59       2835.30       108.25 o
   1  15   4          0.13         -1.44         4.25 o
   2  15   4       2014.13       2174.09        98.64 o
   3  15   4          1.54          7.85         6.49 o
   4  15   4        139.75        133.90        22.50 o
   5  15   4          1.27        -11.09        13.30 o
   6  15   4       2062.80       2474.21       152.18 o
   7  15   4          0.49        -11.01        11.01 o
   8  15   4       2358.37       2428.86       125.85 o
   9  15   4          0.27         12.96        10.69 o
  -3  16   4          1.05         -2.16         2.16 o
  -2  16   4          2.41          9.46         2.88 o
  -1  16   4          0.84        -17.48        17.48 o
   0  16   4       1712.64       1429.64        99.94 o
   1  16   4          4.02        -11.52        12.13 o
   2  16   4       3959.30       3945.07       178.50 o
   3  16   4          2.51        -23.24        23.24 o
   4  16   4        202.51        219.57        27.47 o
   5  16   4          0.03         -5.67         5.67 o
   6  16   4       1328.94       1390.09       143.95 o
   7  16   4          1.37          7.40         8.43 o
   8  16   4        256.48        257.26        35.58 o
  -1  17   4          1.28          7.61         7.81 o
   0  17   4        229.11        236.42        39.07 o
   1  17   4          0.08         -9.87         9.87 o
   2  17   4          1.72         27.97        14.60 o
   3  17   4          0.26        -12.13        13.57 o
   4  17   4         12.46         26.94        11.52 o
   5  17   4          1.83         -2.26         5.96 o
   6  17   4       1522.79       1536.57        88.63 o
  -6 -15   5        211.31        250.47        38.87 o
  -5 -15   5          1.56         -5.96         5.96 o
  -4 -15   5       1431.09       1383.16        95.62 o
  -3 -15   5          0.78         -2.26         2.26 o
  -2 -15   5       3310.58       3291.74       124.62 o
  -1 -15   5          0.32         -6.99         6.99 o
   0 -15   5          0.02          0.82         1.85 o
   1 -15   5          1.70         -5.76         8.23 o
  -8 -14   5          1.41          8.23         4.94 o
  -7 -14   5          0.76         -7.83         8.53 o
  -6 -14   5       2427.46       2321.33        96.24 o
  -5 -14   5          0.61        -20.36        20.36 o
  -4 -14   5       2454.21       2520.58       153.20 o
  -3 -14   5          0.88        -12.54        12.75 o
  -2 -14   5        911.18        833.79        56.55 o
  -1 -14   5          1.18        -12.13        12.34 o
   0 -14   5          0.49        -10.49        14.40 o
   1 -14   5          0.24         -5.76         5.76 o
   2 -14   5       3344.12       3492.29       162.25 o
   3 -14   5          0.16         -4.70         4.70 o
  -9 -13   5          2.44         -7.40        13.57 o
  -8 -13   5         11.66         -5.12        10.92 o
  -7 -13   5          0.00         -8.96        11.65 o
  -6 -13   5          1.85          7.20         5.76 o
  -5 -13   5          0.23         -4.32        14.19 o
  -4 -13   5       5457.37       5267.16       244.92 o
  -3 -13   5          0.01         -4.52         9.25 o
  -2 -13   5        251.80        264.81        35.74 o
  -1 -13   5          0.36         14.19        14.60 o
   0 -13   5          1.03         20.56        18.30 o
   1 -13   5          1.81          4.11         8.84 o
   2 -13   5        919.56        898.46        85.34 o
   3 -13   5          0.02         -0.57         4.94 o
   4 -13   5       1380.17       1424.83        61.41 o
 -10 -12   5        610.46        615.90        64.98 o
  -9 -12   5          2.58         15.42        15.22 o
  -8 -12   5          3.56         21.80         9.70 o
  -7 -12   5          0.92          1.85         5.14 o
  -6 -12   5       5222.71       5392.19       259.11 o
  -5 -12   5          0.87         -6.99        16.66 o
  -4 -12   5      11654.80      11366.35       380.65 o
  -3 -12   5          0.07        -12.54        19.54 o
  -2 -12   5      11103.92      12433.57       492.52 o
  -1 -12   5          0.36          7.35         7.14 o
   0 -12   5          0.18        -12.34        17.69 o
   1 -12   5          0.85         -1.44         8.02 o
   2 -12   5        282.11        241.43        46.68 o
   3 -12   5          0.49          1.89         8.27 o
   4 -12   5       2550.94       2796.72       103.11 o
   5 -12   5          1.50         -4.40         5.65 o
   6 -12   5        206.46        243.07        31.87 o
 -11 -11   5          0.00         -5.55         5.55 o
 -10 -11   5       1008.50       1086.62        97.68 o
  -9 -11   5         13.18         18.30        19.74 o
  -8 -11   5        262.88        205.44        50.79 o
  -7 -11   5          0.26          2.88        11.93 o
  -6 -11   5       2048.66       2017.57       163.90 o
  -5 -11   5          0.67          4.73        10.28 o
  -4 -11   5       3356.94       3506.02       216.34 o
  -3 -11   5          2.72          5.35         6.99 o
  -2 -11   5       3776.12       3684.44       145.53 o
  -1 -11   5          1.21         13.45        15.83 o
   0 -11   5          0.01         18.71        14.60 o
   1 -11   5          1.45          6.79        22.62 o
   2 -11   5      11211.02      12445.78       375.09 o
   3 -11   5          0.16        -15.01        18.51 o
   4 -11   5       5414.24       5715.63       164.72 o
   5 -11   5          0.03         -5.85         7.95 o
   6 -11   5       2445.23       2563.39        85.85 o
   7 -11   5          1.29         25.29        12.13 o
 -11 -10   5          0.64          1.23         9.67 o
 -10 -10   5       1342.26       1298.85       115.57 o
  -9 -10   5          0.08         12.54        11.31 o
  -8 -10   5        545.24        444.40        75.68 o
  -7 -10   5          0.03         -1.44        14.60 o
  -6 -10   5       2718.01       2710.39       192.69 o
  -5 -10   5          0.48          0.21        10.90 o
  -4 -10   5         13.89          1.44         8.23 o
  -3 -10   5          2.34         -1.65         6.58 o
  -2 -10   5       1441.98       1642.83        96.54 o
  -1 -10   5          0.17         -3.38         7.25 o
   0 -10   5          0.11         37.43        12.75 o
   1 -10   5          1.28        -10.69        11.31 o
   2 -10   5       3960.04       3556.61       206.06 o
   3 -10   5          0.02          4.30        11.36 o
   4 -10   5      12054.48      12648.99       310.03 o
   5 -10   5          2.73         10.14         7.12 o
   6 -10   5          3.99         -2.06        12.54 o
   7 -10   5          3.49        -22.00        22.00 o
   8 -10   5          4.86         10.90         7.40 o
 -11  -9   5          0.01         -8.91         8.91 o
 -10  -9   5        252.94        244.77        33.59 o
  -9  -9   5          0.01         -1.85         7.61 o
  -8  -9   5        111.58        112.90        37.84 o
  -7  -9   5          0.11         -1.44        12.75 o
  -6  -9   5         63.39        102.41        35.37 o
  -5  -9   5          0.28         -8.23        16.25 o
  -4  -9   5       1837.14       2009.35       158.96 o
  -3  -9   5          0.03         -8.43        15.01 o
  -2  -9   5       1800.11       1744.26        95.49 o
  -1  -9   5          0.00         -4.94         6.58 o
   0  -9   5          0.21        117.01        29.61 o
   1  -9   5          0.21         -8.01        11.09 o
   2  -9   5       1517.05       1722.08       100.82 o
   3  -9   5          0.53          1.08        13.78 o
   4  -9   5       3406.32       3705.99       148.61 o
   5  -9   5          0.34          9.99         8.79 o
   6  -9   5       5403.04       5625.65       256.85 o
   7  -9   5          0.06         -7.88         7.88 o
   8  -9   5         15.11         18.71         7.20 o
 -12  -8   5       1730.22       1580.79        92.44 o
 -11  -8   5          1.83         -8.81        13.16 o
 -10  -8   5        243.38        211.28        32.75 o
  -9  -8   5          0.00         -3.53         6.89 o
  -8  -8   5       1252.94       1322.09       133.26 o
  -7  -8   5          0.31          6.37        16.45 o
  -6  -8   5       5079.54       4839.42       247.60 o
  -5  -8   5          0.02         -5.35         8.02 o
  -4  -8   5      20729.62      20253.12      1404.14 o
  -3  -8   5          0.54         -6.94        12.55 o
  -2  -8   5       6817.32       6037.18       260.26 o
  -1  -8   5          0.68         13.37        17.89 o
   0  -8   5          0.78         38.29        53.88 o
   1  -8   5          1.19          2.25        10.83 o
   2  -8   5       1743.11       1698.35       102.29 o
   3  -8   5          0.07         -5.91        13.30 o
   4  -8   5         18.93         25.97         9.66 o
   5  -8   5          1.51          5.94         4.73 o
   6  -8   5       2134.81       2171.70       111.29 o
   7  -8   5          1.13         12.85         8.31 o
   8  -8   5          6.15         54.91        23.44 o
   9  -8   5          3.41         -1.85         6.37 o
 -12  -7   5        392.42        435.16        40.27 o
 -11  -7   5          2.83         -9.02        23.55 o
 -10  -7   5        937.30        824.98        69.32 o
  -9  -7   5          0.00         -1.94         6.52 o
  -8  -7   5         51.59         37.19        12.55 o
  -7  -7   5          0.01        -17.69        24.06 o
  -6  -7   5       1140.71       1170.88       100.05 o
  -5  -7   5          0.98         -2.46        21.20 o
  -4  -7   5       6945.47       6590.06       288.52 o
  -3  -7   5          0.31          2.02        10.28 o
  -2  -7   5       2445.29       2367.27       151.84 o
  -1  -7   5          0.20         -0.85         6.48 o
   0  -7   5          0.03         14.68         8.64 o
   1  -7   5          2.17         -2.40         9.44 o
   2  -7   5       6753.02       6267.84       185.71 o
   3  -7   5          0.05        -14.88        14.88 o
   4  -7   5       1898.05       2015.01       198.04 o
   5  -7   5          0.02         -2.83         5.27 o
   6  -7   5       2867.43       3053.11       243.28 o
   7  -7   5          0.13         20.65        22.83 o
   8  -7   5        292.57        243.72        26.35 o
   9  -7   5          6.48         18.17        10.94 o
  10  -7   5        594.74        593.49        53.47 o
 -12  -6   5         74.48         83.32        18.68 o
 -11  -6   5          4.32         -3.20        11.10 o
 -10  -6   5        211.03        164.57        29.69 o
  -9  -6   5          0.26         -0.70        10.39 o
  -8  -6   5        847.93        947.50        71.18 o
  -7  -6   5          2.57         16.17        12.44 o
  -6  -6   5       3413.11       3201.47       375.71 o
  -5  -6   5          0.57        -15.87        17.34 o
  -4  -6   5       8913.41       8210.52       304.30 o
  -3  -6   5          0.04         -1.27         2.64 o
  -2  -6   5      20563.98      18838.94       738.06 o
  -1  -6   5          0.00          7.93        11.38 o
   0  -6   5          2.32         17.98        25.60 o
   1  -6   5          1.79         -7.19         7.19 o
   2  -6   5       2377.95       2268.51       124.98 o
   3  -6   5          0.52         -4.10         4.10 o
   4  -6   5      21213.08      20052.29       791.42 o
   5  -6   5          0.00          0.74         5.89 o
   6  -6   5         81.29        169.04        64.16 o
   7  -6   5          2.56         -7.83         7.83 o
   8  -6   5        603.71        523.54        42.06 o
   9  -6   5          6.20          8.85         2.88 o
  10  -6   5       1070.23       1114.06        50.35 o
 -13  -5   5          0.00         49.15        24.06 o
 -12  -5   5       2405.83       2763.93       112.65 o
 -11  -5   5          2.04         -2.72        19.84 o
 -10  -5   5       3924.00       3967.40       153.39 o
  -9  -5   5          1.49        -13.50        13.50 o
  -8  -5   5        632.75        605.38        52.05 o
  -7  -5   5          3.79         11.05        12.82 o
  -6  -5   5        258.81        284.61        61.78 o
  -5  -5   5          0.43          1.22         2.54 o
  -4  -5   5       1730.57       2258.04       132.05 o
  -3  -5   5          3.52          0.86         8.90 o
  -2  -5   5         85.21        245.87        40.96 o
  -1  -5   5          0.60         -8.01         8.01 o
   0  -5   5          0.03          7.89        12.44 o
   1  -5   5          0.28         -2.31         5.86 o
   2  -5   5      20807.58      19299.09       422.11 o
   3  -5   5          1.07         -2.42         9.97 o
   4  -5   5       6784.84       6170.45       338.39 o
   5  -5   5          3.44          6.21        39.28 o
   6  -5   5       4916.20       4812.23       219.11 o
   7  -5   5          4.18          2.05         7.03 o
   8  -5   5        132.31        150.47        21.63 o
   9  -5   5          1.75        -13.09        13.09 o
  10  -5   5       1395.26       1552.82       138.60 o
  11  -5   5          0.88         -8.43         8.43 o
 -13  -4   5          0.56          3.51        18.20 o
 -12  -4   5       1439.67       1691.63        96.96 o
 -11  -4   5          0.07        -13.98        21.80 o
 -10  -4   5        269.80        338.92        45.28 o
  -9  -4   5          0.01          2.47        31.26 o
  -8  -4   5       2193.41       2266.89        94.44 o
  -7  -4   5          0.57        -11.48        18.73 o
  -6  -4   5       9779.00       9849.23       398.74 o
  -5  -4   5          1.29         -0.70         5.96 o
  -4  -4   5      10867.61      11676.85       220.31 o
  -3  -4   5          0.25         -1.56         7.81 o
  -2  -4   5      16218.51      17261.70       268.86 o
  -1  -4   5          3.04          4.96         5.63 o
   0  -4   5          0.53          3.63         7.22 o
   1  -4   5          1.59          3.20         5.16 o
   2  -4   5         94.75        275.37        57.37 o
   3  -4   5          0.11          6.99        16.86 o
   4  -4   5       8829.43       8464.71       396.69 o
   5  -4   5          0.06         -0.48         7.69 o
   6  -4   5       1114.60       1140.83        62.56 o
   7  -4   5          0.05         -5.13         7.93 o
   8  -4   5       1196.38       1322.70       103.97 o
   9  -4   5          0.04         13.41        12.13 o
  10  -4   5        286.78        271.21        34.52 o
  11  -4   5          0.00         -0.45         2.86 o
 -13  -3   5          0.80         19.75        27.15 o
 -12  -3   5        112.39        168.41        91.51 o
 -11  -3   5          2.14          4.73        16.04 o
 -10  -3   5        320.97        349.72        53.47 o
  -9  -3   5          3.08          3.20        11.99 o
  -8  -3   5        107.56        125.96        25.01 o
  -7  -3   5          0.34        -13.28        13.28 o
  -6  -3   5       6283.08       6840.53       218.72 o
  -5  -3   5          0.04          5.02         5.73 o
  -4  -3   5      25792.58      27914.93       558.32 o
  -3  -3   5          0.97         -5.06         5.08 o
  -2  -3   5        370.13        386.65        35.45 o
  -1  -3   5          1.31          6.79        10.28 o
   0  -3   5          0.25         82.08        18.81 o
   1  -3   5          0.88         -2.50         2.50 o
   2  -3   5      16122.93      18373.96       456.53 o
   3  -3   5          1.07         -3.70         6.58 o
   4  -3   5       1831.79       2192.39       139.44 o
   5  -3   5          2.31        -10.95        16.76 o
   6  -3   5       3422.12       3112.64       162.17 o
   7  -3   5          0.28         -6.08         6.08 o
   8  -3   5         48.55         45.11         9.31 o
   9  -3   5          2.50          3.99         6.22 o
  10  -3   5        276.50        197.45        31.23 o
  11  -3   5          0.56         -6.37         6.37 o
  12  -3   5         24.82         27.35        13.37 o
 -13  -2   5          0.97          8.18        33.73 o
 -12  -2   5        532.30        570.81        53.14 o
 -11  -2   5          9.72         17.98        39.89 o
 -10  -2   5        794.32        849.50       142.00 o
  -9  -2   5          5.79          1.31         9.15 o
  -8  -2   5       1848.01       2067.40        86.04 o
  -7  -2   5          0.02          9.38        15.06 o
  -6  -2   5       4528.85       4573.16       176.07 o
  -5  -2   5          0.28          3.41         3.76 o
  -4  -2   5      11827.58      10640.12       213.27 o
  -3  -2   5          0.01          3.15         4.09 o
  -2  -2   5      16586.64      16815.09       260.79 o
  -1  -2   5          0.64          7.05         4.30 o
   0  -2   5          0.46         14.46         9.25 o
   1  -2   5          0.09          6.68         4.01 o
   2  -2   5        398.68        379.60        29.73 o
   3  -2   5          1.48          0.00         6.17 o
   4  -2   5      10852.51      11230.13       235.12 o
   5  -2   5          0.61          0.63         6.03 o
   6  -2   5        286.48        288.71        47.89 o
   7  -2   5          2.36         17.01         9.32 o
   8  -2   5        752.20        767.12        53.80 o
   9  -2   5          1.44          9.08         5.77 o
  10  -2   5        880.16        791.93        97.27 o
  11  -2   5          0.91         -5.05         7.49 o
  12  -2   5       1701.69       1703.76       107.96 o
 -13  -1   5          0.50         -6.99         6.99 o
 -12  -1   5       1799.59       2041.74        99.85 o
 -11  -1   5          2.17         26.84        71.56 o
 -10  -1   5        274.65        331.37        70.84 o
  -9  -1   5          0.97         -0.28        39.18 o
  -8  -1   5        193.42        232.36        35.18 o
  -7  -1   5          6.25          9.37        16.74 o
  -6  -1   5        890.51       1164.17       104.04 o
  -5  -1   5          2.66          1.79         4.98 o
  -4  -1   5      11277.19      12031.65       223.24 o
  -3  -1   5          0.05         -1.88         3.71 o
  -2  -1   5        405.45        458.86        29.42 o
  -1  -1   5          0.54          0.03         1.31 o
   0  -1   5          0.32         18.96         7.04 o
   1  -1   5          4.84          8.43         1.85 o
   2  -1   5      17105.88      16760.32       198.17 o
   3  -1   5          0.50         -2.15         6.69 o
   4  -1   5      25930.62      25382.22       545.78 o
   5  -1   5          0.30         -8.66         8.66 o
   6  -1   5       9765.50       8734.60       252.81 o
   7  -1   5          0.06         19.62        14.42 o
   8  -1   5        578.47        580.63        45.60 o
   9  -1   5          6.28          3.34         9.83 o
  10  -1   5        170.91        140.66        21.24 o
  11  -1   5          4.19         -8.28        10.16 o
  12  -1   5        382.90        414.17        56.96 o
 -13   0   5          3.28        -20.77        20.77 o
 -12   0   5        276.81        320.96        38.83 o
 -11   0   5          0.47          0.58        11.31 o
 -10   0   5        227.42        316.02        35.65 o
  -9   0   5          0.25         12.33        23.34 o
  -8   0   5        155.19        151.34        49.35 o
  -7   0   5          4.17          3.45         7.71 o
  -6   0   5        572.75        614.52        59.16 o
  -5   0   5          0.63          2.62         7.47 o
  -4   0   5        378.89        341.39        32.02 o
  -3   0   5          3.08          7.00         3.39 o
  -2   0   5      20956.29      23532.38       312.00 o
  -1   0   5          0.13          1.84         1.74 o
   0   0   5          0.00          7.51         4.70 o
   1   0   5          0.03          1.69         1.78 o
   2   0   5        377.64        449.39        36.18 o
   3   0   5          0.51          3.58         2.66 o
   4   0   5      11731.91      10115.76       165.07 o
   5   0   5          1.25          3.66         3.55 o
   6   0   5       6239.09       5735.03       163.98 o
   7   0   5          0.86        -28.00        28.00 o
   8   0   5       2211.23       2222.72        86.18 o
   9   0   5          0.00         -6.13         8.69 o
  10   0   5       4039.90       4010.35       225.69 o
  11   0   5          0.00         -6.96        11.41 o
  12   0   5         77.99         46.06        21.80 o
 -13   1   5          1.04          2.47         1.44 o
 -12   1   5       1047.49       1373.91       113.31 o
 -11   1   5          0.11         10.54        31.16 o
 -10   1   5       2426.97       2454.39       118.12 o
  -9   1   5          0.05         25.41        33.37 o
  -8   1   5        458.93        493.28        71.98 o
  -7   1   5          0.68        -15.42        19.95 o
  -6   1   5       2983.04       3687.46       213.66 o
  -5   1   5          0.45         -9.81         9.81 o
  -4   1   5      20318.80      24148.15       541.67 o
  -3   1   5          0.03          1.45         7.19 o
  -2   1   5      46470.81      52671.08       518.94 o
  -1   1   5          2.19         11.52         3.19 o
   0   1   5          0.90        129.80        60.66 o
   1   1   5          0.56          0.43         1.94 o
   2   1   5      20608.44      21035.14       248.72 o
   3   1   5          1.39         -2.52         2.73 o
   4   1   5      11212.83      11070.05       196.67 o
   5   1   5          2.61          2.67         2.73 o
   6   1   5       4277.12       3812.06       142.99 o
   7   1   5          4.60          6.37         7.20 o
   8   1   5        120.00        121.89        19.47 o
   9   1   5          2.49          3.28         8.23 o
  10   1   5        309.05        332.22        35.32 o
  11   1   5          1.03         -6.62         6.62 o
  12   1   5       2423.26       2024.81       496.42 o
  13   1   5          0.46         -8.84         8.84 o
 -12   2   5        296.16        297.27        45.45 o
 -11   2   5          0.30         -2.67         2.67 o
 -10   2   5        254.50        283.19        45.76 o
  -9   2   5          0.39         -3.18        10.18 o
  -8   2   5          1.08         59.08        17.80 o
  -7   2   5          8.57         20.40        16.97 o
  -6   2   5      13717.19      14179.41       945.45 o
  -5   2   5          0.83          0.82         5.10 o
  -4   2   5       3533.43       2960.43       116.74 o
  -3   2   5          0.39          2.67         4.67 o
  -2   2   5      31967.21      31554.69       220.20 o
  -1   2   5          0.89         -0.27         2.85 o
   0   2   5          2.81        104.67        26.32 o
   1   2   5          0.68         -1.81         3.60 o
   2   2   5      45727.02      48180.73       636.26 o
   3   2   5          1.38          1.16         3.18 o
   4   2   5        324.65        382.01        33.74 o
   5   2   5          0.32          1.78         4.68 o
   6   2   5        937.33        934.50        69.92 o
   7   2   5          5.33         11.30         3.62 o
   8   2   5       1802.93       1748.97        90.85 o
   9   2   5          0.40          6.58         9.08 o
  10   2   5        299.79        226.00        28.78 o
  11   2   5          3.49          5.19         4.67 o
  12   2   5       1409.07       1172.24       335.71 o
  13   2   5          1.84         11.72        10.28 o
 -12   3   5        253.85        192.79        31.26 o
 -11   3   5          1.51         -5.14         5.55 o
 -10   3   5         42.74         97.48        32.49 o
  -9   3   5          8.95          6.74        15.23 o
  -8   3   5       2203.52       2210.36        87.13 o
  -7   3   5          0.38          4.76        47.40 o
  -6   3   5        328.36        308.56        56.49 o
  -5   3   5          0.01          2.46         8.72 o
  -4   3   5       8899.12       8656.13       191.24 o
  -3   3   5          0.11         -3.25         5.53 o
  -2   3   5        335.05        578.84        43.82 o
  -1   3   5          2.83         11.58         9.67 o
   0   3   5          0.02        226.67        91.00 o
   1   3   5          0.27          3.02         4.94 o
   2   3   5      31919.10      32232.70      1066.57 o
   3   3   5          0.78          1.03         6.27 o
   4   3   5      20363.81      20352.75       340.31 o
   5   3   5          1.22          0.45         6.29 o
   6   3   5        537.14        554.97        52.98 o
   7   3   5          0.09         -5.05        12.54 o
   8   3   5        169.44        201.46        23.34 o
   9   3   5          0.52         13.79         9.71 o
  10   3   5        831.55        673.02        75.58 o
  11   3   5          1.71         12.05         9.96 o
  12   3   5         64.63         36.74        87.60 o
  13   3   5          0.61         -9.67        10.08 o
 -12   4   5        162.15        198.40        31.36 o
 -11   4   5          0.47          1.85         9.87 o
 -10   4   5       1568.26       1682.64        95.65 o
  -9   4   5          4.70          9.66        10.76 o
  -8   4   5          9.47         16.82        12.56 o
  -7   4   5          0.28         -0.17         2.89 o
  -6   4   5       5451.08       5228.91       377.97 o
  -5   4   5          0.28          5.14         8.23 o
  -4   4   5      12527.96      14376.77       347.82 o
  -3   4   5          4.13          4.14         2.89 o
  -2   4   5      41906.46      45669.32       582.93 o
  -1   4   5          0.01          0.75         5.02 o
   0   4   5          3.90         15.83         3.33 o
   1   4   5          3.13          6.73         6.18 o
   2   4   5        305.20        538.25        47.01 o
   3   4   5          1.07          3.86         3.96 o
   4   4   5       3184.23       2804.88        84.73 o
   5   4   5          0.43         -6.20         6.20 o
   6   4   5       2852.14       3266.24       236.49 o
   7   4   5          3.50         -2.72        18.31 o
   8   4   5        161.25        132.17        19.36 o
   9   4   5          1.29         -1.97         5.45 o
  10   4   5        331.00        259.66        38.00 o
  11   4   5          0.23          4.75        18.61 o
  12   4   5        453.36        495.40        69.51 o
  13   4   5          0.56        -21.80        21.80 o
 -12   5   5       1716.97       1887.83       177.68 o
 -11   5   5          1.86          5.76        20.15 o
 -10   5   5        715.88        730.07        97.78 o
  -9   5   5          1.13          2.12        10.49 o
  -8   5   5        328.40        321.20        41.65 o
  -7   5   5          1.21         -0.03         8.64 o
  -6   5   5       7701.33       8298.94       964.16 o
  -5   5   5          0.02          4.80        15.67 o
  -4   5   5         31.73         46.79        19.35 o
  -3   5   5          0.78          3.71         6.99 o
  -2   5   5       6683.22       7818.99       204.79 o
  -1   5   5          0.84         -5.64         7.76 o
   0   5   5          0.27         25.61        17.07 o
   1   5   5          1.50         -4.72         6.88 o
   2   5   5      41696.40      43363.95       767.46 o
   3   5   5          6.45         -7.61        13.16 o
   4   5   5       8639.09       8087.05       593.49 o
   5   5   5          2.67          5.92         9.78 o
   6   5   5      13373.78      12705.51       575.60 o
   7   5   5          5.38         21.87        16.68 o
   8   5   5        453.94        489.93        38.26 o
   9   5   5          3.50         -9.08         9.08 o
  10   5   5        192.68        201.42        26.41 o
  11   5   5          0.03         -7.13         7.13 o
  12   5   5       1791.07       1907.03       121.95 o
 -11   6   5          3.52         20.98        10.13 o
 -10   6   5        387.80        484.78        47.69 o
  -9   6   5          0.60         -9.92        11.98 o
  -8   6   5         19.32         16.52         5.97 o
  -7   6   5          0.47         -6.70         7.72 o
  -6   6   5       1929.34       1875.69        93.06 o
  -5   6   5          0.06          5.64        10.39 o
  -4   6   5      11342.38      10875.86       359.79 o
  -3   6   5          1.59         -9.89        17.78 o
  -2   6   5        446.92        645.37        58.52 o
  -1   6   5          0.12         -1.28        13.26 o
   0   6   5          4.07         37.65        17.11 o
   1   6   5          0.04         -1.60         6.73 o
   2   6   5       6699.11       7108.00       248.15 o
   3   6   5          1.68         -0.13         3.80 o
   4   6   5      12403.71      13246.48       502.80 o
   5   6   5          2.50          6.02        10.48 o
   6   6   5        298.78        270.34        52.52 o
   7   6   5          0.18          4.06        25.91 o
   8   6   5          4.15         -1.10        11.11 o
   9   6   5          1.53          4.27         3.80 o
  10   6   5       2279.56       2115.21        89.04 o
  11   6   5          0.43          3.05        10.82 o
  12   6   5        233.60        198.24        34.96 o
  13   6   5          1.34        -27.15        27.15 o
 -11   7   5          0.16         -6.37         6.37 o
 -10   7   5       1125.54       1321.57        73.72 o
  -9   7   5          1.35          2.45         7.12 o
  -8   7   5          2.90         17.19         7.38 o
  -7   7   5          0.01         -9.42        14.16 o
  -6   7   5        211.72        270.90        36.27 o
  -5   7   5          0.66         10.12        10.23 o
  -4   7   5      14961.56      15201.34       554.54 o
  -3   7   5          0.10          7.92        22.96 o
  -2   7   5      14563.18      16405.60      1372.16 o
  -1   7   5          1.07         -2.43        10.83 o
   0   7   5          0.59          6.07         9.29 o
   1   7   5          1.95        -10.55        10.55 o
   2   7   5        503.60        636.10        91.10 o
   3   7   5          2.18          1.21        12.79 o
   4   7   5         35.63         60.46        21.33 o
   5   7   5          1.47         -7.29         8.26 o
   6   7   5       5127.62       5376.62       282.40 o
   7   7   5          0.05          6.10         9.89 o
   8   7   5       1957.62       1881.09        80.26 o
   9   7   5          4.68          4.21         6.54 o
  10   7   5        251.10        259.71        31.41 o
  11   7   5          0.13         -1.47        10.80 o
  12   7   5       1014.48       1082.42       166.57 o
  13   7   5          2.32        -25.29        25.29 o
 -10   8   5        465.48        551.74        59.43 o
  -9   8   5          2.07         21.69        14.09 o
  -8   8   5         98.99        120.00        24.28 o
  -7   8   5          2.49         21.92        14.76 o
  -6   8   5      15417.31      14484.44       654.57 o
  -5   8   5          0.20         -0.63         6.60 o
  -4   8   5       4577.14       4004.23       189.28 o
  -3   8   5          2.76          6.61        12.55 o
  -2   8   5      15390.73      16459.54       672.04 o
  -1   8   5          1.16         10.99        21.08 o
   0   8   5          1.25         22.57        17.38 o
   1   8   5          3.83         11.24         5.54 o
   2   8   5      14480.95      14465.88       570.05 o
   3   8   5          0.27         -4.47        10.71 o
   4   8   5      11030.84      10389.71       668.65 o
   5   8   5          0.85         -1.08         9.42 o
   6   8   5       7314.84       8451.67       579.50 o
   7   8   5          2.54          6.83         5.72 o
   8   8   5         12.99         17.09        12.85 o
   9   8   5          0.70         -1.85         5.55 o
  10   8   5         23.74         62.13        18.96 o
  11   8   5          2.86          1.29         7.47 o
  12   8   5        278.07        175.69        53.06 o
  13   8   5          0.30         -8.43         9.25 o
 -10   9   5         16.63         53.40        10.62 o
  -9   9   5          0.54          8.84        11.72 o
  -8   9   5        303.23        304.76        54.91 o
  -7   9   5          4.35         13.87        10.38 o
  -6   9   5       2550.71       2390.52       111.45 o
  -5   9   5          0.81          0.23        17.01 o
  -4   9   5        891.61        779.92        62.53 o
  -3   9   5          0.14        -31.89        31.89 o
  -2   9   5         46.74        -19.33        23.85 o
  -1   9   5          0.03         -0.91        15.59 o
   0   9   5          0.06         -8.03        44.11 o
   1   9   5          3.72         -3.08        13.78 o
   2   9   5      15014.65      14768.12       656.62 o
   3   9   5          0.22          4.72        10.66 o
   4   9   5      14397.08      15536.41      1527.32 o
   5   9   5          0.45          6.93        14.91 o
   6   9   5       1830.93       1632.17        75.95 o
   7   9   5          0.50         -3.29         3.29 o
   8   9   5        268.65        232.42        29.53 o
   9   9   5          1.65         12.34        17.48 o
  10   9   5       1495.95       1363.98       162.97 o
  11   9   5          1.15          0.90        28.48 o
  12   9   5        190.79         55.98        29.92 o
  -9  10   5         10.15          6.99         7.81 o
  -8  10   5        662.67        719.34        76.71 o
  -7  10   5          1.22          2.47         3.91 o
  -6  10   5       1042.76       1064.00       103.44 o
  -5  10   5          0.26        -12.40        12.40 o
  -4  10   5        898.31        841.70        65.72 o
  -3  10   5          0.01          0.30         4.97 o
  -2  10   5       5147.50       4886.01       153.24 o
  -1  10   5          4.33         33.64        21.10 o
   0  10   5          1.31        -44.83        44.83 o
   1  10   5          2.41         21.18        35.78 o
   2  10   5         31.46         12.75        14.40 o
   3  10   5          0.07          9.05        21.59 o
   4  10   5       4428.95       4264.23       390.93 o
   5  10   5          0.12         -6.84         6.89 o
   6  10   5        201.64        224.35        28.74 o
   7  10   5          0.84        -10.96        11.94 o
   8  10   5         30.60         11.36        15.63 o
   9  10   5          0.11          4.72         5.95 o
  10  10   5        632.52        597.87        78.14 o
  11  10   5          5.71         14.81        13.37 o
  12  10   5        144.72         88.47        16.04 o
  -8  11   5        135.38        162.25        33.11 o
  -7  11   5          0.36         -7.20         9.25 o
  -6  11   5        240.04        331.70        56.35 o
  -5  11   5          1.16         -0.82         6.17 o
  -4  11   5       1558.54       1487.41        86.95 o
  -3  11   5          0.65         -3.45         5.76 o
  -2  11   5      13858.67      13136.74       258.23 o
  -1  11   5          6.25         -0.03         6.68 o
   0  11   5          0.00          4.95         9.87 o
   1  11   5          0.02         -2.91         4.08 o
   2  11   5       4961.31       5054.26       129.23 o
   3  11   5          0.93        -12.24        12.24 o
   4  11   5        805.16        836.24        46.72 o
   5  11   5          0.68         -4.29         9.15 o
   6  11   5      14880.44      14109.19       277.44 o
   7  11   5          0.71         -5.29         7.20 o
   8  11   5          4.14          7.78        14.81 o
   9  11   5          3.01         -9.78         9.78 o
  10  11   5        358.58        406.60        60.36 o
  11  11   5          1.31         10.56        23.96 o
  12  11   5       1602.43       1443.21        94.39 o
  -8  12   5       1437.44       1481.66        81.44 o
  -7  12   5          1.12         -9.87         9.87 o
  -6  12   5       1902.62       1976.24       125.24 o
  -5  12   5          2.75         -8.25         8.25 o
  -4  12   5       9295.05       8997.68       220.14 o
  -3  12   5          0.09         -6.36         6.36 o
  -2  12   5       3315.98       3409.08       107.49 o
  -1  12   5          0.07         12.30        11.36 o
   0  12   5          2.77         37.40        18.39 o
   1  12   5          0.71          6.46        11.39 o
   2  12   5      13613.14      13696.24       213.95 o
   3  12   5          1.72          9.94         6.15 o
   4  12   5        832.10        952.60        57.81 o
   5  12   5          1.76          8.51        11.38 o
   6  12   5       2391.46       2380.33       115.82 o
   7  12   5          0.53          4.93         8.43 o
   8  12   5        102.40        119.38        24.45 o
   9  12   5          0.20         -1.44        13.78 o
  10  12   5       1028.18        950.72        63.99 o
  11  12   5          0.86         -6.79        10.90 o
  -7  13   5          1.95          3.29         2.26 o
  -6  13   5       1349.37       1340.59        90.48 o
  -5  13   5          0.74         -1.85         3.29 o
  -4  13   5       6042.60       5640.43       151.79 o
  -3  13   5          0.48          0.05         2.93 o
  -2  13   5       1995.64       1793.19        75.30 o
  -1  13   5          0.06        -12.43        12.43 o
   0  13   5          0.23         -5.82        10.00 o
   1  13   5          0.53         -9.93         9.93 o
   2  13   5       3248.06       3267.18       105.08 o
   3  13   5          0.13         -0.77         9.30 o
   4  13   5       1477.33       1507.77        72.44 o
   5  13   5          0.44        -12.24        12.24 o
   6  13   5       1017.12       1068.98        76.93 o
   7  13   5          0.12         -2.88         2.88 o
   8  13   5        296.66        331.91        57.79 o
   9  13   5          3.29         -1.23        10.28 o
  10  13   5        465.60        468.87        62.72 o
  11  13   5          0.32        -12.75        12.75 o
  -6  14   5        486.33        480.18        44.62 o
  -5  14   5          0.86         -3.29         5.14 o
  -4  14   5          4.44          7.02         9.77 o
  -3  14   5          2.34          2.41         1.61 o
  -2  14   5       3479.48       3098.31        91.67 o
  -1  14   5          0.80          1.21         5.29 o
   0  14   5          0.42         49.97        16.29 o
   1  14   5          0.01         -2.47         6.65 o
   2  14   5       1891.58       1745.77        93.03 o
   3  14   5          0.44         -1.49         7.11 o
   4  14   5       8865.54       9075.71       172.03 o
   5  14   5          1.41         -3.55         6.47 o
   6  14   5        230.41        304.64        38.74 o
   7  14   5          0.89        -16.45        18.71 o
   8  14   5        702.75        647.98        73.21 o
   9  14   5          0.21         -0.01        22.31 o
  10  14   5         10.82         29.20        14.19 o
  -4  15   5       1204.57       1147.08        72.80 o
  -3  15   5          2.63         -4.74         5.35 o
  -2  15   5        344.27        404.71        53.26 o
  -1  15   5          0.96          1.81         5.14 o
   0  15   5          0.06          2.70         7.26 o
   1  15   5          1.90         -2.72         6.92 o
   2  15   5       3300.22       3232.06       119.58 o
   3  15   5          2.15          9.77         5.19 o
   4  15   5       5753.25       5818.63       159.89 o
   5  15   5          1.13         17.95        13.47 o
   6  15   5       1730.47       2023.70       192.28 o
   7  15   5          0.53        -19.33        19.54 o
   8  15   5        124.88        145.18        29.82 o
   9  15   5          0.58         -3.08         6.37 o
  -3  16   5          0.01         -6.37         6.37 o
  -2  16   5        111.97        122.15        24.88 o
  -1  16   5          0.73        -14.40        14.40 o
   0  16   5          0.24         24.27        15.42 o
   1  16   5          0.49         -5.17         5.17 o
   2  16   5        430.68        413.54        38.23 o
   3  16   5          0.20         -5.47         9.36 o
   4  16   5          4.68          9.27        12.24 o
   5  16   5          3.31         -7.42         7.42 o
   6  16   5       1333.80       1379.47       215.72 o
   7  16   5          0.46        -14.60        14.60 o
   8  16   5       1298.02       1321.67        83.49 o
  -1  17   5          0.00         -0.62         4.73 o
   0  17   5          2.84          4.73         1.44 o
   1  17   5          0.14          5.76         2.88 o
   2  17   5        106.00        125.03        27.76 o
   3  17   5          0.40        -10.69        14.19 o
   4  17   5       1187.39       1381.10        93.57 o
   5  17   5          0.44          8.84         9.05 o
  -5 -15   6          2.14          2.26         2.47 o
  -4 -15   6       1239.80       1282.60        73.62 o
  -3 -15   6          0.89         -3.70         4.73 o
  -2 -15   6          5.43         -7.61         9.67 o
  -1 -15   6          3.10         -1.65         6.58 o
  -6 -14   6       1929.12       2059.73       125.24 o
  -5 -14   6          0.04        -16.66        16.66 o
  -4 -14   6        245.76        268.98        45.86 o
  -3 -14   6          0.00        -13.57        13.57 o
  -2 -14   6        459.43        434.08        35.98 o
  -1 -14   6          0.13         16.04        14.81 o
   0 -14   6       2542.87       2359.97       122.77 o
   1 -14   6          1.84         13.16         8.23 o
   2 -14   6          8.79         -4.94         9.87 o
  -8 -13   6         62.66         86.58        23.03 o
  -7 -13   6          0.95         -5.87        18.92 o
  -6 -13   6         68.08        127.14        23.34 o
  -5 -13   6          0.63         -9.25        12.54 o
  -4 -13   6        127.87        136.14        36.81 o
  -3 -13   6          1.21        -17.07        17.07 o
  -2 -13   6       6370.91       6398.81       168.33 o
  -1 -13   6          0.03         -3.51         3.51 o
   0 -13   6       8722.04       9330.27       280.91 o
   1 -13   6          0.18        -17.07        17.07 o
   2 -13   6        463.50        464.06        38.83 o
   3 -13   6          0.03         -4.16         6.09 o
   4 -13   6       1370.31       1489.07        82.05 o
  -9 -12   6          0.55         10.28        10.90 o
  -8 -12   6       2974.38       3101.73       173.15 o
  -7 -12   6          0.05          9.53        10.03 o
  -6 -12   6        352.25        352.06        65.39 o
  -5 -12   6          1.85         10.49        10.08 o
  -4 -12   6         75.72        185.70        46.68 o
  -3 -12   6          5.56          8.23         2.88 o
  -2 -12   6        583.66        583.95        55.12 o
  -1 -12   6          0.57          2.06         9.05 o
   0 -12   6       4717.43       5481.44       236.28 o
   1 -12   6          2.37         24.27        14.19 o
   2 -12   6       6461.04       6737.51       252.33 o
   3 -12   6          3.53         10.26         6.24 o
   4 -12   6        262.48        258.32        28.87 o
   5 -12   6          1.87          3.26         2.03 o
 -10 -11   6        277.23        246.36        43.60 o
  -9 -11   6          0.03          4.32         8.64 o
  -8 -11   6       5024.70       5129.25       172.89 o
  -7 -11   6          6.65         11.10        12.34 o
  -6 -11   6          3.72         10.28        13.98 o
  -5 -11   6          1.20          1.44         9.05 o
  -4 -11   6       4281.18       4173.75       235.26 o
  -3 -11   6          3.29          8.84        17.69 o
  -2 -11   6         80.34         76.91        19.53 o
  -1 -11   6          0.96          4.52         7.61 o
   0 -11   6       2753.80       3157.66       187.55 o
   1 -11   6          0.19        -13.57        13.57 o
   2 -11   6        588.48        636.06        84.52 o
   3 -11   6          0.46         -3.39         3.39 o
   4 -11   6        140.93        155.28        30.33 o
   5 -11   6          0.02         -6.16         8.02 o
   6 -11   6       2121.71       2128.97        71.88 o
 -11 -10   6          0.96         -2.06         5.35 o
 -10 -10   6        155.52         96.45        26.32 o
  -9 -10   6          0.11          0.62        13.57 o
  -8 -10   6        612.78        633.32        63.61 o
  -7 -10   6          0.92          1.85        12.54 o
  -6 -10   6       3571.26       3390.04       215.72 o
  -5 -10   6          1.23         -1.65         9.46 o
  -4 -10   6       6368.68       5804.30       279.26 o
  -3 -10   6          9.16         -7.81        11.93 o
  -2 -10   6        820.31        807.32        68.29 o
  -1 -10   6          0.46          0.21         4.11 o
   0 -10   6       1375.94       1625.41       136.55 o
   1 -10   6          3.39          7.20         8.02 o
   2 -10   6         81.18         66.42        26.32 o
   3 -10   6          0.01         -4.11         4.94 o
   4 -10   6         94.82        138.14        25.16 o
   5 -10   6          0.92          9.03        19.12 o
   6 -10   6         75.67        117.59        18.87 o
   7 -10   6          1.68          4.32         4.94 o
 -11  -9   6          1.66        -10.49        13.98 o
 -10  -9   6       1251.35       1220.29       114.13 o
  -9  -9   6          0.86          6.79         9.25 o
  -8  -9   6        625.97        534.45        59.94 o
  -7  -9   6          0.19        -17.69        24.27 o
  -6  -9   6       3201.18       2907.39       199.89 o
  -5  -9   6          1.62         -4.11        12.54 o
  -4  -9   6        662.66        551.74        84.31 o
  -3  -9   6          1.77          4.52         7.81 o
  -2  -9   6        804.81        782.30        65.51 o
  -1  -9   6          0.06         -5.35        11.31 o
   0  -9   6        270.29        345.28        62.52 o
   1  -9   6          0.66         -5.55         7.81 o
   2  -9   6        785.93        813.12        97.48 o
   3  -9   6          3.75         -5.14        10.90 o
   4  -9   6       4288.42       4522.16       162.46 o
   5  -9   6          0.97         -3.87         8.64 o
   6  -9   6        284.39        393.60        60.05 o
   7  -9   6          0.03         -8.45         8.45 o
   8  -9   6         83.24         94.80        20.56 o
 -11  -8   6          0.61         -2.88         7.61 o
 -10  -8   6       1579.35       1276.84       121.12 o
  -9  -8   6          0.01         -8.43        20.56 o
  -8  -8   6       3277.56       2826.02       140.15 o
  -7  -8   6          0.05         -1.44        12.96 o
  -6  -8   6       4241.49       4462.06       243.48 o
  -5  -8   6          0.66         -0.41        11.93 o
  -4  -8   6         14.95         41.13        19.33 o
  -3  -8   6          0.08        -17.80        46.27 o
  -2  -8   6       2875.76       2440.58       251.91 o
  -1  -8   6          0.13        -11.18        24.37 o
   0  -8   6      35897.98      37915.08       536.45 o
   1  -8   6          0.21         11.52        15.01 o
   2  -8   6        871.99        896.79        71.63 o
   3  -8   6          2.16         -2.46         7.64 o
   4  -8   6       6251.92       5982.04       228.68 o
   5  -8   6          0.35         -6.39         6.39 o
   6  -8   6          3.49         35.17        16.66 o
   7  -8   6          1.59         31.72        16.42 o
   8  -8   6       3091.30       3228.56       104.31 o
   9  -8   6          0.04        -12.96        12.96 o
 -12  -7   6        634.06        674.54        37.17 o
 -11  -7   6          0.27         -8.62         8.84 o
 -10  -7   6       1490.54       1368.86        87.17 o
  -9  -7   6          0.52         -3.29        12.75 o
  -8  -7   6         94.63        144.64        32.80 o
  -7  -7   6          1.82         -2.47        13.98 o
  -6  -7   6         86.09        129.97        39.69 o
  -5  -7   6          2.02          4.57         7.72 o
  -4  -7   6       1631.93       1503.51       112.73 o
  -3  -7   6          0.89         11.23        12.11 o
  -2  -7   6       7806.87       6164.55       254.70 o
  -1  -7   6          0.00          2.97        15.22 o
   0  -7   6      14674.41      12671.78      1563.31 o
   1  -7   6          1.90         -8.88        11.12 o
   2  -7   6       2977.61       2426.52       118.99 o
   3  -7   6          0.00          6.11         7.09 o
   4  -7   6        641.04        651.54        44.46 o
   5  -7   6          0.32         -0.74         3.82 o
   6  -7   6       3530.00       3549.62       164.00 o
   7  -7   6          0.09          2.37        25.40 o
   8  -7   6       5322.09       5353.05       195.98 o
   9  -7   6          0.29         16.04        18.30 o
 -12  -6   6        324.73        412.86        40.17 o
 -11  -6   6          0.19          1.69        12.13 o
 -10  -6   6        454.42        433.05        48.92 o
  -9  -6   6          0.21         -1.71         8.84 o
  -8  -6   6        187.77        162.66        47.30 o
  -7  -6   6          0.05         -9.87        16.04 o
  -6  -6   6        599.07        688.08        89.66 o
  -5  -6   6          1.66        -14.67        18.57 o
  -4  -6   6       1416.87       1245.85       115.68 o
  -3  -6   6          0.01         -5.75         6.08 o
  -2  -6   6        449.10        421.38        59.23 o
  -1  -6   6          3.30         -1.01        10.29 o
   0  -6   6       1243.36       1116.40       143.23 o
   1  -6   6          1.00         -0.43         8.53 o
   2  -6   6       7347.27       6226.87       268.95 o
   3  -6   6          1.92        -11.88        11.92 o
   4  -6   6         14.55         39.19        13.89 o
   5  -6   6          0.27         -8.10         8.10 o
   6  -6   6       3210.96       3022.79       281.01 o
   7  -6   6          1.15         -4.44        14.61 o
   8  -6   6        610.14        659.22        45.65 o
   9  -6   6          0.05         -9.18         9.18 o
  10  -6   6        297.17        233.61        38.46 o
 -12  -5   6         88.47        141.91        73.11 o
 -11  -5   6          0.23         -1.81         9.05 o
 -10  -5   6        224.26        203.35        31.26 o
  -9  -5   6          0.93        -10.53        15.11 o
  -8  -5   6      17130.91      16828.47       581.05 o
  -7  -5   6          0.02         -4.40         5.19 o
  -6  -5   6       8796.56       8354.40      1256.59 o
  -5  -5   6          2.54         27.32        18.41 o
  -4  -5   6        585.48        355.30        57.44 o
  -3  -5   6          0.10         11.72        12.43 o
  -2  -5   6         83.48         64.13        20.80 o
  -1  -5   6          0.09          1.37         7.27 o
   0  -5   6      14116.47      14053.55       421.88 o
   1  -5   6          0.27          5.62         7.61 o
   2  -5   6        476.13        413.76        86.37 o
   3  -5   6          0.97         -8.02         8.02 o
   4  -5   6       1530.52       1482.05       134.12 o
   5  -5   6         11.59         18.54        20.77 o
   6  -5   6       4402.78       4572.07       157.96 o
   7  -5   6          2.34          3.22         6.48 o
   8  -5   6        535.46        537.54        43.19 o
   9  -5   6          0.87        -11.36        11.36 o
  10  -5   6        134.26        131.00        27.76 o
 -13  -4   6          1.14         47.71        22.21 o
 -12  -4   6         39.71         78.49        51.51 o
 -11  -4   6          6.12         -0.22        19.33 o
 -10  -4   6       1223.07       1165.87        80.94 o
  -9  -4   6          2.70        -15.43        15.43 o
  -8  -4   6        140.17        104.33        19.46 o
  -7  -4   6          3.13         -2.20        14.91 o
  -6  -4   6       8563.87       8498.20       627.21 o
  -5  -4   6          3.28          4.56        15.01 o
  -4  -4   6       4802.42       4751.61       270.01 o
  -3  -4   6          0.24         -6.17        12.13 o
  -2  -4   6      22852.89      23570.72       337.42 o
  -1  -4   6          3.15          2.24         8.64 o
   0  -4   6      31252.12      32986.36       840.67 o
   1  -4   6          1.08         -2.94         5.77 o
   2  -4   6         59.99         67.66        26.94 o
   3  -4   6          3.84         13.57        22.21 o
   4  -4   6       1371.34       1460.07       183.23 o
   5  -4   6          1.18          4.49        12.02 o
   6  -4   6         91.56        135.82        21.52 o
   7  -4   6          2.72         -4.49         9.02 o
   8  -4   6       3285.88       2916.38       153.83 o
   9  -4   6          0.23         -6.23         6.23 o
  10  -4   6       1184.63       1342.24       110.02 o
  11  -4   6          0.98          5.35         6.58 o
 -13  -3   6          0.43         -1.44         1.85 o
 -12  -3   6         87.27         89.19        29.61 o
 -11  -3   6          0.32         29.41        35.37 o
 -10  -3   6         24.88         16.47        12.08 o
  -9  -3   6          7.62          7.32         8.31 o
  -8  -3   6        637.59        691.57        51.90 o
  -7  -3   6          1.26        -24.30        24.30 o
  -6  -3   6        522.57        534.97        87.37 o
  -5  -3   6          2.35        -30.64        32.29 o
  -4  -3   6        457.99        389.08        71.56 o
  -3  -3   6          0.82         -0.41         9.25 o
  -2  -3   6       3455.25       3216.07       188.37 o
  -1  -3   6          1.03         -5.82         5.82 o
   0  -3   6      31850.80      32525.06       979.38 o
   1  -3   6          1.63          2.25         6.13 o
   2  -3   6      22779.67      23232.80       757.69 o
   3  -3   6          8.25          5.35        11.93 o
   4  -3   6        584.30        424.99        63.34 o
   5  -3   6          0.80        -22.53        22.53 o
   6  -3   6        582.74        566.84        43.23 o
   7  -3   6          0.05         -4.16        10.60 o
   8  -3   6         95.49        111.96        20.47 o
   9  -3   6          0.75         -2.25         8.84 o
  10  -3   6       1564.47       1544.29        87.10 o
  11  -3   6          2.17          7.40         6.37 o
 -13  -2   6          0.78          0.00         4.52 o
 -12  -2   6        704.16        925.35        65.71 o
 -11  -2   6          1.58         54.87        60.56 o
 -10  -2   6         64.76         99.12        33.73 o
  -9  -2   6          7.08         -0.09        14.72 o
  -8  -2   6       2691.82       2591.01        98.97 o
  -7  -2   6          7.74         -1.21        19.02 o
  -6  -2   6       1917.14       2308.76       258.29 o
  -5  -2   6          0.56          4.09         4.61 o
  -4  -2   6        594.85        580.33        54.53 o
  -3  -2   6          0.14         -3.67         3.67 o
  -2  -2   6        849.05        684.76        58.95 o
  -1  -2   6          2.75          5.53         4.26 o
   0  -2   6       8610.68       8138.64       194.23 o
   1  -2   6          0.57          3.52         2.28 o
   2  -2   6       3424.08       3230.56       132.68 o
   3  -2   6          3.72          1.82         9.12 o
   4  -2   6       4568.62       4660.62       158.32 o
   5  -2   6          0.10        -23.12        37.53 o
   6  -2   6       9022.69       7727.40       257.94 o
   7  -2   6          2.17          8.49         9.92 o
   8  -2   6        217.61        187.99        26.32 o
   9  -2   6          0.03         -5.98         5.98 o
  10  -2   6       1471.14       1421.94       173.56 o
  11  -2   6          0.33         -3.64         3.64 o
  12  -2   6        673.80        725.72        66.42 o
 -13  -1   6          0.51         -1.85         6.79 o
 -12  -1   6        135.12        207.45        41.23 o
 -11  -1   6          2.21         21.29        39.89 o
 -10  -1   6       1515.74       1691.83       139.02 o
  -9  -1   6          0.05         -2.14         7.51 o
  -8  -1   6       7002.48       6998.41       158.19 o
  -7  -1   6          0.51          3.45        10.02 o
  -6  -1   6       8606.73       9680.67       325.53 o
  -5  -1   6          7.45          9.11         5.99 o
  -4  -1   6         42.98         39.84        11.72 o
  -3  -1   6          3.06          2.88         3.59 o
  -2  -1   6      15005.99      16884.08       278.64 o
  -1  -1   6          0.21          3.49         5.66 o
   0  -1   6      22031.77      21238.09       404.30 o
   1  -1   6          0.18        -11.10        12.13 o
   2  -1   6        866.11        696.80        43.88 o
   3  -1   6          0.14         -2.99         4.22 o
   4  -1   6        430.25        351.36        46.17 o
   5  -1   6          0.97         -7.46         9.14 o
   6  -1   6       8445.51       7492.26       242.48 o
   7  -1   6          2.25         12.39         6.51 o
   8  -1   6      16902.74      16240.34       287.39 o
   9  -1   6          0.68          1.90         7.33 o
  10  -1   6        421.50        368.17        37.28 o
  11  -1   6          6.58        -12.00        12.00 o
  12  -1   6        646.43        624.75        67.25 o
 -13   0   6          0.92        -17.48        17.48 o
 -12   0   6          8.36          3.08        11.31 o
 -11   0   6          1.03          9.15        20.77 o
 -10   0   6        402.38        459.48        53.88 o
  -9   0   6          1.42         43.53        30.85 o
  -8   0   6       1352.45       1436.50        70.26 o
  -7   0   6          0.01         16.86        55.73 o
  -6   0   6       5724.75       6569.17       256.14 o
  -5   0   6          0.34        -10.00        10.00 o
  -4   0   6       3458.26       4245.59       219.41 o
  -3   0   6          1.52          0.15         4.84 o
  -2   0   6       3688.86       3741.49       292.43 o
  -1   0   6          0.46         -1.53         7.30 o
   0   0   6      14089.76      16472.03       226.03 o
   1   0   6          0.25         -1.37         2.36 o
   2   0   6      14839.85      16205.50       330.60 o
   3   0   6          1.71         -2.58         4.76 o
   4   0   6        638.77        574.43        40.86 o
   5   0   6          0.14          1.46         9.70 o
   6   0   6        504.67        367.98        60.88 o
   7   0   6          0.55          0.81        10.90 o
   8   0   6        138.93        125.17        21.20 o
   9   0   6          0.25         -3.84         8.74 o
  10   0   6        230.99        186.45        26.37 o
  11   0   6          0.12         -8.26        10.56 o
  12   0   6        357.23        337.67        51.82 o
 -12   1   6        916.71       1112.33        98.50 o
 -11   1   6          1.67          8.18        25.60 o
 -10   1   6        122.37        197.96        57.37 o
  -9   1   6          4.49         13.34        37.63 o
  -8   1   6      10007.51      10636.02       238.42 o
  -7   1   6          1.19        -12.75        18.30 o
  -6   1   6       7325.07       7372.02       701.45 o
  -5   1   6          0.90         -1.32         6.09 o
  -4   1   6        749.62        717.63        59.72 o
  -3   1   6          2.84          5.98         5.31 o
  -2   1   6       2573.97       2701.62       118.07 o
  -1   1   6          1.12         -0.50         2.71 o
   0   1   6       1266.60       1372.83        69.89 o
   1   1   6          0.05         -0.35         4.34 o
   2   1   6       3526.07       3756.42       113.27 o
   3   1   6          3.44          5.82         4.49 o
   4   1   6         19.79         21.85         7.83 o
   5   1   6          0.45          3.86        10.33 o
   6   1   6       1891.33       1791.02       131.23 o
   7   1   6          0.48         -4.73        27.56 o
   8   1   6        547.29        627.27        46.38 o
   9   1   6          0.73          5.25        11.82 o
  10   1   6       1104.07       1068.25        64.76 o
  11   1   6          2.66          1.92         3.70 o
  12   1   6         85.90         62.52        20.98 o
 -12   2   6         45.80         35.17        10.08 o
 -11   2   6          0.55         11.10        15.22 o
 -10   2   6       1157.15       1303.67        68.96 o
  -9   2   6          1.56         -5.16         5.16 o
  -8   2   6        183.82        243.28        56.96 o
  -7   2   6          0.01         24.47        24.68 o
  -6   2   6       7047.65       7572.58       526.76 o
  -5   2   6          3.80         -8.58         8.58 o
  -4   2   6       1192.76       1076.49        73.66 o
  -3   2   6          1.12         -2.86         5.43 o
  -2   2   6      32854.27      32234.67       458.01 o
  -1   2   6          0.30         -0.15         0.60 o
   0   2   6      28421.76      31287.08       349.85 o
   1   2   6          0.29          1.68         1.69 o
   2   2   6       2538.54       2489.80       103.91 o
   3   2   6          6.33          3.85         4.98 o
   4   2   6       3494.78       3593.88        91.44 o
   5   2   6          1.52         -6.07         6.39 o
   6   2   6       8610.42       7341.99       203.26 o
   7   2   6          0.26         -9.05        28.58 o
   8   2   6       2539.62       2337.20       107.95 o
   9   2   6          2.13          8.84         8.71 o
  10   2   6         12.21         13.36        12.12 o
  11   2   6          0.49         -5.30         5.30 o
  12   2   6         52.04          3.68        51.62 o
  13   2   6          0.33          4.73         7.81 o
 -12   3   6          3.54          3.41        10.69 o
 -11   3   6          1.15         23.85        13.37 o
 -10   3   6       1384.74       1393.21        86.24 o
  -9   3   6          0.00          3.16         5.36 o
  -8   3   6        132.41        188.53        25.79 o
  -7   3   6          0.58         15.99        15.71 o
  -6   3   6       2408.40       2540.53       199.68 o
  -5   3   6          0.94        -14.19        53.98 o
  -4   3   6       3089.53       3424.68       112.41 o
  -3   3   6          0.58          4.13         4.33 o
  -2   3   6      20685.88      22357.84       400.96 o
  -1   3   6          0.12         -1.91         2.02 o
   0   3   6      44577.47      47763.54      2585.05 o
   1   3   6          0.65         -0.68        11.62 o
   2   3   6      32653.53      32935.34       465.68 o
   3   3   6          9.36          1.33         6.31 o
   4   3   6        756.00        727.00        75.27 o
   5   3   6          0.42          1.36         5.40 o
   6   3   6       5500.61       4932.87       190.03 o
   7   3   6          1.51          5.07         9.67 o
   8   3   6       6363.05       6009.00       137.13 o
   9   3   6          0.31         -5.59         6.90 o
  10   3   6         55.95         66.70        15.81 o
  11   3   6          0.77         11.44         7.44 o
  12   3   6         94.61         89.12        18.83 o
 -12   4   6        305.92        306.10        39.79 o
 -11   4   6          0.13        -15.63        15.63 o
 -10   4   6       1347.72       1464.45        87.00 o
  -9   4   6          3.30          7.53         5.97 o
  -8   4   6       4601.28       4732.37       128.16 o
  -7   4   6          0.75          2.95         3.76 o
  -6   4   6        603.54        688.50       136.14 o
  -5   4   6          1.66         -1.44         5.96 o
  -4   4   6       3965.56       4424.65       161.11 o
  -3   4   6          0.61          3.83         4.30 o
  -2   4   6       2309.38       2659.30        98.45 o
  -1   4   6          1.11         11.11        13.13 o
   0   4   6       1044.15        786.66       109.92 o
   1   4   6          5.97          3.74         6.20 o
   2   4   6      20798.52      20373.54       932.60 o
   3   4   6         10.56          2.89         7.38 o
   4   4   6       1095.40       1009.13        53.59 o
   5   4   6          0.66         -9.38         9.38 o
   6   4   6       7102.44       6681.58       343.84 o
   7   4   6          0.08         -5.43        37.53 o
   8   4   6       1226.60       1103.77        71.32 o
   9   4   6          0.85         -0.22         4.86 o
  10   4   6       1476.70       1349.03        87.02 o
  11   4   6          0.15          0.61         6.46 o
  12   4   6        728.66        775.87        60.37 o
  13   4   6          0.55        -21.80        21.80 o
 -12   5   6        680.39        812.50        65.81 o
 -11   5   6          0.07         15.42        15.22 o
 -10   5   6        186.83        295.84        37.22 o
  -9   5   6          0.43          6.69         9.33 o
  -8   5   6      15227.48      14611.33       275.46 o
  -7   5   6          0.03          0.41         4.22 o
  -6   5   6       6115.73       5036.43       394.84 o
  -5   5   6          1.73        -19.33        32.08 o
  -4   5   6        405.55        855.50       417.25 o
  -3   5   6          1.48          2.77         4.03 o
  -2   5   6       6965.06       8014.01       250.29 o
  -1   5   6          0.14          4.97        14.50 o
   0   5   6      12678.37      13557.63       281.10 o
   1   5   6          0.30         -2.61         4.13 o
   2   5   6       2473.02       2646.12       227.44 o
   3   5   6          2.53          8.43         3.70 o
   4   5   6       2930.77       3316.66       153.20 o
   5   5   6          4.03         -3.07         9.19 o
   6   5   6       6695.99       6892.85       286.26 o
   7   5   6          1.32          1.39         8.99 o
   8   5   6       9407.20       8573.65       198.06 o
   9   5   6          0.28         -1.77         6.48 o
  10   5   6        353.59        359.42        43.48 o
  11   5   6          1.91         -9.46         9.46 o
  12   5   6        135.33        183.83        30.16 o
 -11   6   6          0.64         16.76        10.39 o
 -10   6   6        269.25        308.97        36.88 o
  -9   6   6          0.03        -12.20        12.20 o
  -8   6   6         41.45         48.62        17.07 o
  -7   6   6          0.07         -0.87         4.48 o
  -6   6   6       4183.11       4015.40       135.49 o
  -5   6   6          0.07         19.79        12.96 o
  -4   6   6       3744.11       3832.29       218.49 o
  -3   6   6          0.21         -9.42        15.61 o
  -2   6   6      15938.44      20382.28      2350.00 o
  -1   6   6          0.25          9.82        13.00 o
   0   6   6      30255.38      33360.68       492.83 o
   1   6   6          2.26         -1.83         8.91 o
   2   6   6       6645.31       7359.65       399.87 o
   3   6   6          0.10         -4.13         5.41 o
   4   6   6       3812.75       3867.66       151.63 o
   5   6   6          7.48        -11.40        13.65 o
   6   6   6       2330.34       2236.57       296.23 o
   7   6   6          2.07         -7.02         9.05 o
   8   6   6        173.15        159.20        22.11 o
   9   6   6          0.52         -4.77         4.77 o
  10   6   6        120.60         79.70        18.73 o
  11   6   6          1.40         13.43         9.98 o
  12   6   6          9.90         -2.26        13.37 o
 -11   7   6          0.26          9.67         7.61 o
 -10   7   6        100.88         86.43        18.86 o
  -9   7   6          1.70          7.24         7.85 o
  -8   7   6       1809.37       1922.58        99.74 o
  -7   7   6          0.62         -9.43        10.18 o
  -6   7   6        784.01        682.18        56.92 o
  -5   7   6          0.09         -3.44         4.31 o
  -4   7   6       1744.76       1335.24       135.42 o
  -3   7   6          3.75         -3.07        13.23 o
  -2   7   6       2629.13       2930.25       277.21 o
  -1   7   6          1.50         -2.47        18.92 o
   0   7   6       4958.96       4849.78       224.06 o
   1   7   6          0.38         -0.62         6.35 o
   2   7   6      15424.32      16185.83       396.07 o
   3   7   6          3.29          5.17         9.87 o
   4   7   6        443.46        417.48        76.91 o
   5   7   6          0.71          1.92         7.02 o
   6   7   6        638.14        525.36        68.10 o
   7   7   6          0.22          3.23         5.02 o
   8   7   6        127.97        140.41        20.65 o
   9   7   6          1.32          0.68         4.72 o
  10   7   6       1050.66       1078.15        63.20 o
  11   7   6          0.52         -1.83         6.40 o
  12   7   6        823.77        989.56        97.06 o
  13   7   6          1.85        -22.62        22.62 o
 -10   8   6          6.21         28.79        13.37 o
  -9   8   6          0.15         10.36        10.18 o
  -8   8   6       1694.87       1702.99        91.19 o
  -7   8   6          1.81          0.27         7.83 o
  -6   8   6         48.72         65.67        13.78 o
  -5   8   6          0.02         -2.95         8.29 o
  -4   8   6        132.94        108.25        19.63 o
  -3   8   6          3.92         15.03         6.87 o
  -2   8   6      12588.97      13590.80       629.68 o
  -1   8   6          0.13         -2.07         2.88 o
   0   8   6      27152.75      27150.21       575.51 o
   1   8   6          0.36         -3.85         8.33 o
   2   8   6       2656.80       2321.96       161.90 o
   3   8   6          3.50          9.49        12.06 o
   4   8   6       3501.23       3910.64       230.08 o
   5   8   6          2.99        -11.51        11.51 o
   6   8   6       5857.09       5121.83       725.31 o
   7   8   6          0.34         -0.39         9.21 o
   8   8   6       4199.28       3819.54       151.80 o
   9   8   6          0.75          6.57         6.54 o
  10   8   6       1290.35       1149.09        83.14 o
  11   8   6          1.10          1.11        11.10 o
  12   8   6         27.64         28.41        30.54 o
 -10   9   6        560.03        637.84        56.04 o
  -9   9   6          0.47         -5.76         5.76 o
  -8   9   6       1511.13       1628.91       119.89 o
  -7   9   6          0.64         -0.48        10.03 o
  -6   9   6       3715.07       3538.87       113.75 o
  -5   9   6          3.06          4.28         7.03 o
  -4   9   6        213.12        266.44        35.99 o
  -3   9   6          0.46        -10.83        10.83 o
  -2   9   6         82.97        103.85        54.50 o
  -1   9   6          1.07         -6.08        18.38 o
   0   9   6        500.12        558.41        86.37 o
   1   9   6          1.34          5.35        17.89 o
   2   9   6      12670.22      12979.25       409.16 o
   3   9   6          0.06        -12.72        12.72 o
   4   9   6       1455.30       1425.40       142.92 o
   5   9   6          0.04         -0.83        12.26 o
   6   9   6       3806.78       3596.28       113.74 o
   7   9   6          0.24         -6.35         6.35 o
   8   9   6      14262.22      12675.98       228.47 o
   9   9   6          5.62         27.71        14.63 o
  10   9   6       1197.38       1179.41        83.40 o
  11   9   6          0.22        -12.70        13.47 o
  12   9   6          3.71        -13.42        24.78 o
  -9  10   6          0.76         11.31         6.58 o
  -8  10   6       3925.40       4229.89       181.58 o
  -7  10   6          0.48         -5.35         6.37 o
  -6  10   6       2446.97       2346.27       105.79 o
  -5  10   6          4.64          1.82         6.15 o
  -4  10   6       4164.84       3670.71       137.32 o
  -3  10   6          0.01         -6.61         6.61 o
  -2  10   6       3807.58       3593.32       136.96 o
  -1  10   6          0.00         -4.96         8.27 o
   0  10   6       1095.98       1701.09       239.78 o
   1  10   6          0.16         23.85        19.33 o
   2  10   6        120.03         67.86        42.77 o
   3  10   6          2.47          3.50        15.83 o
   4  10   6        120.56         68.94        30.28 o
   5  10   6          0.17         -2.16         2.16 o
   6  10   6        711.24        659.35        49.52 o
   7  10   6          0.27         -0.88         6.01 o
   8  10   6         21.57          7.58         5.89 o
   9  10   6          0.26         -6.69         6.69 o
  10  10   6        218.13        258.86        37.22 o
  11  10   6          0.29         -5.63        11.21 o
  12  10   6        276.95        199.70        23.41 o
  -8  11   6       6570.55       7100.47       207.91 o
  -7  11   6          0.81         13.57        13.16 o
  -6  11   6        683.82        745.87        81.85 o
  -5  11   6          0.59         -7.20         7.20 o
  -4  11   6        118.62        194.73        79.07 o
  -3  11   6          0.02         -3.59         5.79 o
  -2  11   6       7641.48       7604.38       160.23 o
  -1  11   6          2.18          5.13         6.68 o
   0  11   6      12041.62      11508.33       244.14 o
   1  11   6          0.04          8.43        12.54 o
   2  11   6       3660.98       3940.14       114.54 o
   3  11   6          0.07        -11.65        11.65 o
   4  11   6        231.19        285.15        27.44 o
   5  11   6          0.00         17.47         6.62 o
   6  11   6         36.40         67.56        17.82 o
   7  11   6          0.93         -9.77         9.77 o
   8  11   6       1653.70       1799.48       101.42 o
   9  11   6          3.44         -1.35         5.85 o
  10  11   6        227.03        273.33        76.09 o
  11  11   6          0.03          9.00        35.17 o
  -8  12   6       1090.98       1027.19        66.42 o
  -7  12   6          0.00          3.08        10.49 o
  -6  12   6        241.56        260.55        44.42 o
  -5  12   6          0.67          1.03        17.69 o
  -4  12   6       2837.89       3042.09       167.39 o
  -3  12   6          0.54         -9.08         9.08 o
  -2  12   6       7180.74       7017.36       151.39 o
  -1  12   6          0.97         12.56         8.73 o
   0  12   6      32099.32      30449.19       727.16 o
   1  12   6          3.56          6.80        12.65 o
   2  12   6       7654.96       7744.40       162.01 o
   3  12   6          1.17         -0.32         7.53 o
   4  12   6       3981.83       3886.82       146.27 o
   5  12   6          0.01         -3.15         8.85 o
   6  12   6       3596.42       3212.37       107.84 o
   7  12   6          1.20          3.65         4.42 o
   8  12   6       1390.48       1485.93        90.01 o
   9  12   6          0.05          1.72        13.37 o
  10  12   6         89.94         57.91        26.22 o
  11  12   6          0.95        -16.45        16.45 o
  -7  13   6          0.32        -11.31        11.31 o
  -6  13   6         35.39         39.69        15.42 o
  -5  13   6          0.00         -1.56         6.99 o
  -4  13   6       1283.04       1114.18        67.46 o
  -3  13   6          0.01         -2.35         3.99 o
  -2  13   6        601.93        536.64        40.04 o
  -1  13   6          0.10        -10.23        10.23 o
   0  13   6        812.83        784.40        63.95 o
   1  13   6          0.38         -0.53         7.43 o
   2  13   6       6852.61       7026.66       150.44 o
   3  13   6          0.23         -7.30         8.58 o
   4  13   6        125.96        134.51        20.07 o
   5  13   6          0.15         -9.53         9.63 o
   6  13   6       2216.32       2211.91       153.00 o
   7  13   6          0.40         -1.85        17.89 o
   8  13   6       1544.02       1463.57       119.68 o
   9  13   6          0.66         -8.23        11.52 o
  10  13   6          7.65         28.58        15.42 o
  -6  14   6       1085.77        992.64        62.72 o
  -5  14   6          7.32          3.50         6.37 o
  -4  14   6       1174.29        964.39        55.31 o
  -3  14   6          0.02         -5.97         5.97 o
  -2  14   6          2.16          8.76         6.52 o
  -1  14   6          0.45         -1.03         7.13 o
   0  14   6       3155.68       2583.53       137.58 o
   1  14   6          1.10         -0.02         9.92 o
   2  14   6        646.40        525.49        39.62 o
   3  14   6          0.00          0.29         7.83 o
   4  14   6       2757.79       3005.65        98.07 o
   5  14   6          0.56          4.37         7.63 o
   6  14   6        599.67        630.70        55.02 o
   7  14   6          6.44          3.29        12.34 o
   8  14   6       3502.71       3761.84       176.44 o
   9  14   6          0.00          8.50        16.97 o
  10  14   6        484.77        542.90        59.23 o
  -4  15   6         35.96         33.53         7.56 o
  -3  15   6          0.31         -7.17         7.17 o
  -2  15   6       5155.30       4470.62       122.51 o
  -1  15   6          0.03          0.33         6.27 o
   0  15   6       1824.16       1897.61        88.30 o
   1  15   6          0.21          9.10         6.00 o
   2  15   6          1.50         10.21         8.11 o
   3  15   6          0.03          3.08         6.53 o
   4  15   6       1179.87       1210.21        57.59 o
   5  15   6          0.01          1.24        11.00 o
   6  15   6        205.96        259.58        31.97 o
   7  15   6          0.63          2.06         5.14 o
   8  15   6       5655.58       6462.16       203.59 o
   9  15   6          0.17          2.88        11.10 o
  -2  16   6       2378.70       2204.71       107.55 o
  -1  16   6          0.92         -6.79        10.08 o
   0  16   6      10656.06       9457.23       372.63 o
   1  16   6          3.86          5.29         4.35 o
   2  16   6       4754.92       4824.06       266.10 o
   3  16   6          4.55          1.86         5.20 o
   4  16   6       1041.75       1026.19        66.94 o
   5  16   6          2.78         -9.37         9.37 o
   6  16   6         23.47         20.54        19.95 o
   7  16   6          0.85        -10.90        10.90 o
   8  16   6        895.07       1022.05        71.77 o
  -1  17   6          0.03          0.62         3.91 o
   0  17   6       4025.49       3515.28       132.23 o
   1  17   6          0.25         -7.40         9.05 o
   2  17   6       2377.07       2461.56       122.56 o
   3  17   6          0.12         -9.87         9.87 o
   4  17   6         49.15         42.98        16.25 o
   5  17   6          1.64          3.03         3.60 o
  -6 -14   7       1309.05       1232.22        77.32 o
  -5 -14   7          5.39         15.37         9.69 o
  -4 -14   7       3608.97       3607.83       104.90 o
  -3 -14   7          0.14         13.36         6.79 o
  -2 -14   7       6311.16       6181.34       105.60 o
  -1 -14   7          0.19          6.99         6.99 o
   0 -14   7          1.71         28.17        12.75 o
   1 -14   7          0.04         -5.96         6.58 o
  -7 -13   7          0.73         -1.85         6.79 o
  -6 -13   7        247.10        219.22        42.16 o
  -5 -13   7          0.01        -19.95        22.62 o
  -4 -13   7        999.31       1021.84        97.89 o
  -3 -13   7          0.88          1.79        16.25 o
  -2 -13   7        492.55        490.40        41.73 o
  -1 -13   7          0.82          3.51         4.29 o
   0 -13   7          0.16         34.14        17.48 o
   1 -13   7          1.93         13.78        14.40 o
   2 -13   7       6544.14       6632.22       204.62 o
   3 -13   7          2.30         -3.08         4.11 o
  -9 -12   7          5.59         25.91        16.45 o
  -8 -12   7        163.33        110.02        29.82 o
  -7 -12   7          0.94          3.38         5.44 o
  -6 -12   7         89.33        109.45        23.04 o
  -5 -12   7          0.70         -0.82        14.60 o
  -4 -12   7          5.85          2.47        16.25 o
  -3 -12   7          2.78         -9.46        17.48 o
  -2 -12   7       1405.01       1521.77       115.78 o
  -1 -12   7          0.18         -9.63         9.74 o
   0 -12   7          0.33         -0.82         5.76 o
   1 -12   7          0.58          0.82         9.87 o
   2 -12   7        471.95        477.71        64.16 o
   3 -12   7          2.62          6.29         5.99 o
   4 -12   7       3454.30       3589.53       226.41 o
 -10 -11   7       1038.15       1157.98        86.16 o
  -9 -11   7          1.77         12.75        13.57 o
  -8 -11   7        484.85        516.78        73.21 o
  -7 -11   7          4.92          6.76         7.92 o
  -6 -11   7       2634.08       2463.49       124.18 o
  -5 -11   7          0.10         -5.88         8.99 o
  -4 -11   7       1711.15       1682.17       147.86 o
  -3 -11   7          0.23          0.82        10.08 o
  -2 -11   7       5468.43       5816.68       179.58 o
  -1 -11   7          2.42        -18.30        21.39 o
   0 -11   7          0.33         -6.33        13.35 o
   1 -11   7          1.67        -12.54        18.30 o
   2 -11   7       1391.52       1564.75        85.38 o
   3 -11   7          1.25         -6.76         6.76 o
   4 -11   7       1036.13       1033.22        61.64 o
   5 -11   7          1.42         -6.89         6.89 o
 -10 -10   7         10.84         42.36        19.12 o
  -9 -10   7          1.23         13.78        12.13 o
  -8 -10   7        124.17        114.13        37.02 o
  -7 -10   7          1.59         -0.79        17.38 o
  -6 -10   7       5596.77       5294.86       191.06 o
  -5 -10   7          0.57         -7.81        23.44 o
  -4 -10   7       2694.35       2681.39       191.04 o
  -3 -10   7          0.02         -5.14         6.37 o
  -2 -10   7        397.61        389.09        46.60 o
  -1 -10   7          0.00         -6.58        11.93 o
   0 -10   7          0.29          2.26        10.90 o
   1 -10   7          0.12         -1.23         9.25 o
   2 -10   7       5602.53       5839.05       260.35 o
   3 -10   7          3.52          2.12        14.29 o
   4 -10   7          0.96         15.96         8.62 o
   5 -10   7          1.50         -7.03         7.03 o
   6 -10   7        266.35        227.97        25.59 o
 -11  -9   7          0.24         -6.79        11.52 o
 -10  -9   7       1545.92       1428.61       117.63 o
  -9  -9   7          0.09          4.94        10.69 o
  -8  -9   7        268.07        209.35        50.18 o
  -7  -9   7          0.82         -4.09        11.35 o
  -6  -9   7        557.37        389.49        73.21 o
  -5  -9   7          0.04        -15.01        23.03 o
  -4  -9   7      10685.18       9434.53       359.05 o
  -3  -9   7          0.14        -15.01        18.92 o
  -2  -9   7      10075.19      10435.46       401.11 o
  -1  -9   7          0.13          7.81        17.07 o
   0  -9   7          0.94         14.81        15.01 o
   1  -9   7          0.22          1.44        11.93 o
   2  -9   7        405.01        377.36        67.25 o
   3  -9   7          1.31         -2.44        12.24 o
   4  -9   7       1772.15       1876.15       100.26 o
   5  -9   7          1.24         -8.28         8.28 o
   6  -9   7        112.62        119.68        22.39 o
   7  -9   7          0.49        -10.10        10.10 o
 -11  -8   7          0.05        -15.01        15.01 o
 -10  -8   7       1416.08       1373.29       120.51 o
  -9  -8   7          0.78         -1.85        16.86 o
  -8  -8   7         85.39         89.87        35.99 o
  -7  -8   7          1.36         -9.25        11.78 o
  -6  -8   7        327.88        212.02        54.08 o
  -5  -8   7          1.75         -1.85        11.52 o
  -4  -8   7       2569.97       2200.39       169.66 o
  -3  -8   7          0.01          6.58        12.75 o
  -2  -8   7      17152.20      16639.71       300.07 o
  -1  -8   7          0.66        -10.69        11.31 o
   0  -8   7          0.07         31.05        21.80 o
   1  -8   7          0.46          7.40         9.87 o
   2  -8   7       9941.36      10183.28       350.42 o
   3  -8   7          0.07         -8.57         8.57 o
   4  -8   7       2802.03       2731.19        98.15 o
   5  -8   7          0.20          5.46         8.84 o
   6  -8   7       2621.78       2528.39       156.70 o
   7  -8   7          0.01         20.05        12.51 o
   8  -8   7        139.82        112.60        16.90 o
 -12  -7   7       1532.30       1819.95       102.62 o
 -11  -7   7          2.01          4.73        11.31 o
 -10  -7   7        888.55        920.87       101.79 o
  -9  -7   7          0.43          4.73         6.17 o
  -8  -7   7         70.17        112.08        36.81 o
  -7  -7   7          0.40          5.18        16.86 o
  -6  -7   7       4807.72       4475.22       243.69 o
  -5  -7   7          1.14         -7.40        16.66 o
  -4  -7   7        232.67        229.35        37.91 o
  -3  -7   7          0.13         24.57        21.23 o
  -2  -7   7       5621.72       4735.48       229.13 o
  -1  -7   7          0.01         28.58        27.35 o
   0  -7   7          3.50        -11.05        23.02 o
   1  -7   7          0.44        -17.83        62.10 o
   2  -7   7      17529.96      17091.48       439.26 o
   3  -7   7          0.32         11.10        10.08 o
   4  -7   7      10541.77       9500.25       289.34 o
   5  -7   7          0.01         -6.61         6.61 o
   6  -7   7       5707.12       5337.90       238.34 o
   7  -7   7          0.59          1.15        15.53 o
   8  -7   7        483.62        621.36        49.85 o
   9  -7   7          0.12        -10.90        12.13 o
 -12  -6   7        439.55        504.71        31.82 o
 -11  -6   7          0.01          5.24        12.96 o
 -10  -6   7       2178.32       2201.18       108.63 o
  -9  -6   7          3.99         -9.46        16.45 o
  -8  -6   7          3.67         -4.52        17.89 o
  -7  -6   7          1.48         -6.39         8.04 o
  -6  -6   7         27.54         52.64        29.41 o
  -5  -6   7          0.92          6.39        16.97 o
  -4  -6   7      10795.69       9531.92       349.08 o
  -3  -6   7          1.82        -14.94        18.34 o
  -2  -6   7        512.73        501.93        67.82 o
  -1  -6   7          0.03        -10.08        28.58 o
   0  -6   7          1.07         -9.40        18.68 o
   1  -6   7          0.33         -4.04         5.04 o
   2  -6   7       5600.92       4397.08       319.78 o
   3  -6   7          1.87          8.57         9.36 o
   4  -6   7       2488.87       2382.94       124.87 o
   5  -6   7          0.14         -7.29         7.43 o
   6  -6   7        528.45        427.22        48.63 o
   7  -6   7          0.01         -8.64         8.64 o
   8  -6   7        140.63        107.81        21.00 o
   9  -6   7          0.23        -13.29        20.36 o
  10  -6   7       1104.65       1229.96        81.44 o
 -12  -5   7        262.83        290.55        33.65 o
 -11  -5   7          3.51          4.93        19.95 o
 -10  -5   7       1206.77       1137.24        79.53 o
  -9  -5   7          0.01         -9.81        10.08 o
  -8  -5   7         68.13         55.32        22.21 o
  -7  -5   7          1.91         -4.94        14.60 o
  -6  -5   7       3766.73       3936.12       155.10 o
  -5  -5   7          0.65         -0.37         9.05 o
  -4  -5   7      21278.22      19582.55       557.81 o
  -3  -5   7          1.15         -7.06        11.22 o
  -2  -5   7      30019.19      27007.29       649.94 o
  -1  -5   7          0.45          4.59        10.64 o
   0  -5   7          1.20         39.17        10.47 o
   1  -5   7          0.16          1.69         9.77 o
   2  -5   7        492.56        592.46       109.40 o
   3  -5   7          2.47         18.10        21.80 o
   4  -5   7        224.87        240.08        36.30 o
   5  -5   7          0.88         10.62         7.81 o
   6  -5   7        334.29        274.14        39.33 o
   7  -5   7          5.44          4.60         3.50 o
   8  -5   7        249.19        188.45        24.06 o
   9  -5   7          2.11         -8.16         8.16 o
  10  -5   7          9.17          8.84        12.13 o
 -12  -4   7        445.38        584.82        48.89 o
 -11  -4   7          0.45         17.98        36.19 o
 -10  -4   7       1110.47       1152.78        80.60 o
  -9  -4   7          0.67          5.89         3.56 o
  -8  -4   7         86.28         41.70        20.56 o
  -7  -4   7          0.96          0.00         2.06 o
  -6  -4   7      11987.76      11403.72       950.18 o
  -5  -4   7          0.62          7.45        19.93 o
  -4  -4   7       5494.44       4987.89       291.81 o
  -3  -4   7          2.66         11.72        11.31 o
  -2  -4   7       7056.23       6759.72       195.90 o
  -1  -4   7          0.32          2.16         7.43 o
   0  -4   7          0.71         46.41        15.49 o
   1  -4   7          0.60         -5.66         9.27 o
   2  -4   7      30308.64      24550.19       643.05 o
   3  -4   7          0.52        -23.85        23.85 o
   4  -4   7      10710.73      10156.43       608.09 o
   5  -4   7          2.31          0.44         5.77 o
   6  -4   7       4603.10       4297.35       153.84 o
   7  -4   7          0.88         -3.35         5.78 o
   8  -4   7         79.07         58.26        14.92 o
   9  -4   7          0.57         -0.91        10.79 o
  10  -4   7       1517.41       1596.41       107.14 o
  11  -4   7          0.01         -8.64         8.64 o
 -12  -3   7        493.73        565.02        49.66 o
 -11  -3   7          4.37         20.37        64.98 o
 -10  -3   7        747.14        824.60        67.51 o
  -9  -3   7          1.50         -0.65        10.28 o
  -8  -3   7         41.91         45.51        16.66 o
  -7  -3   7          0.25         19.54        17.07 o
  -6  -3   7       2746.38       2736.01       202.35 o
  -5  -3   7          0.96          6.37        11.52 o
  -4  -3   7         11.35         30.44        23.03 o
  -3  -3   7          0.44          7.40         9.25 o
  -2  -3   7       3384.03       3415.75       208.32 o
  -1  -3   7          0.01         -7.61        11.10 o
   0  -3   7          0.63         12.76         4.51 o
   1  -3   7          0.01          4.05        10.69 o
   2  -3   7       6930.34       6723.28       443.06 o
   3  -3   7          0.28         13.37        15.63 o
   4  -3   7      21243.03      19809.63       963.85 o
   5  -3   7          6.65        -17.91        25.95 o
   6  -3   7         28.39         36.88        10.33 o
   7  -3   7          0.07         -7.59         7.59 o
   8  -3   7         88.27        127.51        21.49 o
   9  -3   7          0.05         -1.37         9.28 o
  10  -3   7       1368.42       1415.32        80.99 o
  11  -3   7          2.26         -9.87        11.10 o
 -12  -2   7       1573.76       1930.25        91.61 o
 -11  -2   7          0.01         25.71        35.17 o
 -10  -2   7       5901.29       6401.53       268.98 o
  -9  -2   7          1.31         -4.43         4.62 o
  -8  -2   7       5495.44       5833.85       179.11 o
  -7  -2   7          3.12          6.19        18.30 o
  -6  -2   7          8.54         54.29        46.06 o
  -5  -2   7          0.44         -5.45        11.10 o
  -4  -2   7       1590.94       1554.21       170.17 o
  -3  -2   7          0.53         -8.30         8.30 o
  -2  -2   7      10259.53      11039.03       254.49 o
  -1  -2   7          0.09         -7.13         7.49 o
   0  -2   7          0.36          5.30         9.56 o
   1  -2   7          0.07         -1.19         3.94 o
   2  -2   7       3345.87       3520.27       148.59 o
   3  -2   7          0.24          7.56        10.61 o
   4  -2   7       5313.93       4843.33       280.29 o
   5  -2   7          0.00          9.47        15.43 o
   6  -2   7       3793.19       3561.82       112.94 o
   7  -2   7          0.02         -3.03         4.35 o
   8  -2   7          0.32         11.36         9.22 o
   9  -2   7          1.62         -9.28         9.28 o
  10  -2   7        847.83        922.33        92.23 o
  11  -2   7          2.41         -0.82         6.99 o
 -12  -1   7        318.81        443.44        48.02 o
 -11  -1   7          1.29         12.81        12.28 o
 -10  -1   7       2527.99       3123.11       189.19 o
  -9  -1   7          1.07          9.96        11.55 o
  -8  -1   7        724.84        751.42        63.10 o
  -7  -1   7          0.03        -30.85        30.85 o
  -6  -1   7      14294.12      15597.48       669.99 o
  -5  -1   7          0.01         -3.65         5.24 o
  -4  -1   7       2391.98       1903.25       113.89 o
  -3  -1   7          0.17          1.61        10.39 o
  -2  -1   7      35052.25      35588.21       603.05 o
  -1  -1   7          0.26          4.32         6.17 o
   0  -1   7          0.07         35.17        18.51 o
   1  -1   7          0.03         -2.26         8.64 o
   2  -1   7      10453.91      11008.24       189.55 o
   3  -1   7          0.87         -5.26         7.47 o
   4  -1   7         10.53         27.15        12.53 o
   5  -1   7          1.47         -9.05         9.05 o
   6  -1   7      11747.99       9631.09       338.88 o
   7  -1   7          0.21         -2.17         8.07 o
   8  -1   7         77.60         70.98        16.65 o
   9  -1   7          0.41         -2.64        12.34 o
  10  -1   7       2062.08       2055.35       107.04 o
  11  -1   7          1.62        -15.92        15.92 o
  12  -1   7       1549.06       1606.08       102.62 o
 -12   0   7        197.92        215.10        42.36 o
 -11   0   7          0.01          6.86        26.94 o
 -10   0   7          4.18         70.33        34.75 o
  -9   0   7          2.59         22.18        28.89 o
  -8   0   7       3689.27       3907.21       141.24 o
  -7   0   7          1.03        -21.18        27.97 o
  -6   0   7       3978.47       3848.94       463.42 o
  -5   0   7          1.27         -9.19        10.71 o
  -4   0   7      65601.17      69647.94      2857.32 o
  -3   0   7          0.00          0.89         7.36 o
  -2   0   7       1649.53       1644.49        94.30 o
  -1   0   7          0.50         -8.96         9.93 o
   0   0   7          3.54         27.21         9.05 o
   1   0   7          0.05         -5.37         6.08 o
   2   0   7      34911.53      35491.29       333.54 o
   3   0   7          1.77         -4.15         4.15 o
   4   0   7       1514.55       1320.73        75.73 o
   5   0   7          5.06          2.52        18.10 o
   6   0   7       2567.94       2207.62       157.18 o
   7   0   7          0.46         -1.41         4.74 o
   8   0   7         96.66        122.82        21.18 o
   9   0   7          0.62         -5.91         5.91 o
  10   0   7       1241.45       1124.97        76.90 o
  11   0   7          4.03        -15.42        15.42 o
  12   0   7        421.67        464.55        57.99 o
 -12   1   7         44.17         47.09        16.04 o
 -11   1   7          0.01         -3.70        12.96 o
 -10   1   7         23.89         19.56         7.20 o
  -9   1   7          0.94          8.47         9.24 o
  -8   1   7       1603.16       1690.51       136.44 o
  -7   1   7          0.00         13.98        22.83 o
  -6   1   7        262.40        370.66        63.54 o
  -5   1   7          0.06          5.14         9.61 o
  -4   1   7      22748.54      24967.25       468.92 o
  -3   1   7          0.19          3.35         9.31 o
  -2   1   7      30098.09      30504.05       730.96 o
  -1   1   7          0.74         -0.44         7.03 o
   0   1   7          1.14        128.95       114.54 o
   1   1   7          0.52          5.55        11.52 o
   2   1   7       1682.43       1640.37        80.28 o
   3   1   7          4.94         10.34         8.55 o
   4   1   7       2307.58       1993.89        74.88 o
   5   1   7          1.71          2.43        22.83 o
   6   1   7          6.55         33.11        45.86 o
   7   1   7          1.29          0.89         3.92 o
   8   1   7         41.03         49.70        16.79 o
   9   1   7          0.03          9.53        11.77 o
  10   1   7       1079.90        984.99        66.37 o
  11   1   7          1.19         -3.88         8.26 o
  12   1   7        234.48        247.18        43.60 o
 -12   2   7       1153.92       1435.81       103.23 o
 -11   2   7          1.81          5.76         7.61 o
 -10   2   7       2703.46       2918.49       102.44 o
  -9   2   7          2.10         -0.69         4.50 o
  -8   2   7       1644.11       1761.75       142.31 o
  -7   2   7          0.14          5.97         3.92 o
  -6   2   7       4737.06       4489.68       312.06 o
  -5   2   7          0.55          2.12        12.13 o
  -4   2   7       5536.68       6327.84       188.50 o
  -3   2   7          0.33         -0.52         3.58 o
  -2   2   7       5935.25       6189.45       138.49 o
  -1   2   7          0.14          0.31         4.68 o
   0   2   7          0.85         45.99        54.39 o
   1   2   7          2.10          5.84         2.57 o
   2   2   7      29530.09      28022.41       843.55 o
   3   2   7          1.48         -0.74         6.33 o
   4   2   7      64398.22      61934.92       657.81 o
   5   2   7          0.41          2.92         4.10 o
   6   2   7      14224.58      12092.29       350.67 o
   7   2   7          0.27          0.23         9.34 o
   8   2   7       5465.54       5185.09       164.36 o
   9   2   7          1.53          4.45         8.24 o
  10   2   7        758.84        717.36        64.05 o
  11   2   7          0.41          0.80         7.09 o
  12   2   7        430.38        495.00        44.97 o
 -12   3   7        874.87        919.85        78.97 o
 -11   3   7          0.72         20.56        16.45 o
 -10   3   7        193.38        227.79        33.80 o
  -9   3   7          3.26          0.81        10.76 o
  -8   3   7        238.01        217.17        32.34 o
  -7   3   7          1.53         -4.29         7.46 o
  -6   3   7       7069.89       6243.56       392.78 o
  -5   3   7          0.55         -4.14        11.23 o
  -4   3   7       8562.04       8730.18       304.15 o
  -3   3   7          0.12         -3.37         3.37 o
  -2   3   7       2282.44       2518.60        98.05 o
  -1   3   7          0.41          9.49         7.63 o
   0   3   7          0.31         91.60        61.69 o
   1   3   7          4.07          1.76         4.20 o
   2   3   7       5834.97       5897.57       215.38 o
   3   3   7          0.00         -0.33         6.27 o
   4   3   7      22392.65      21960.93       286.28 o
   5   3   7          5.07          7.38         6.70 o
   6   3   7       3767.07       3223.78       177.80 o
   7   3   7          0.02          4.87        22.62 o
   8   3   7        685.19        584.12        52.66 o
   9   3   7          2.47          1.05         8.99 o
  10   3   7       5404.85       5454.87       235.77 o
  11   3   7          1.31         -3.24         3.24 o
  12   3   7        388.21        458.35        44.25 o
 -12   4   7        237.98        327.39        44.01 o
 -11   4   7          0.21         -4.87         9.46 o
 -10   4   7       3309.01       3737.27       136.57 o
  -9   4   7          2.06         -2.02         6.60 o
  -8   4   7          5.07         53.00       115.26 o
  -7   4   7          0.03          0.48         2.01 o
  -6   4   7       3535.11       2875.93       286.87 o
  -5   4   7          3.55        -19.12        25.91 o
  -4   4   7      19379.11      20662.03       456.65 o
  -3   4   7          0.39          2.11        10.96 o
  -2   4   7       2396.37       2621.87       111.08 o
  -1   4   7          1.33         -2.49         5.13 o
   0   4   7          0.35          3.62         7.80 o
   1   4   7          4.65         -1.58        12.24 o
   2   4   7       2198.45       2398.24       157.93 o
   3   4   7          1.02          0.39         5.35 o
   4   4   7       5340.39       5520.65       199.85 o
   5   4   7         10.59          7.39        12.23 o
   6   4   7        232.51        195.36        56.14 o
   7   4   7          2.07          3.44         8.06 o
   8   4   7       3525.01       3261.26       123.98 o
   9   4   7          3.06         -0.18         8.18 o
  10   4   7       2444.32       2398.10       114.96 o
  11   4   7          0.26         -1.25         3.71 o
  12   4   7       1534.73       1680.10        86.19 o
 -11   5   7          0.83          3.65         4.15 o
 -10   5   7         95.92        120.85        20.74 o
  -9   5   7          0.45         -1.39        21.59 o
  -8   5   7        236.31        200.23        30.84 o
  -7   5   7          0.36          7.96        10.51 o
  -6   5   7       6729.28       6379.56       135.21 o
  -5   5   7          3.04          4.94        22.42 o
  -4   5   7      17529.82      17345.65       439.10 o
  -3   5   7          0.01        -12.85        12.85 o
  -2   5   7      28239.46      29344.12       497.76 o
  -1   5   7          0.48         -7.26        11.41 o
   0   5   7          0.53          5.13        15.73 o
   1   5   7          0.61         -1.23         9.07 o
   2   5   7       2463.95       2478.15       124.46 o
   3   5   7          0.20          2.07         5.18 o
   4   5   7       8419.76       8598.51       317.00 o
   5   5   7          0.07         -0.15         6.73 o
   6   5   7       4634.32       4512.86       311.55 o
   7   5   7          2.50        -11.78        24.27 o
   8   5   7       1504.07       1303.81        65.80 o
   9   5   7          0.73          0.13         8.35 o
  10   5   7          2.91         -9.29        13.87 o
  11   5   7          3.91          3.01         7.35 o
  12   5   7        282.98        421.98        62.31 o
 -11   6   7          0.02         14.77         8.20 o
 -10   6   7        908.01        897.38        61.62 o
  -9   6   7          0.44          0.71        16.04 o
  -8   6   7       1712.25       1530.74        87.85 o
  -7   6   7          4.06          2.98         5.45 o
  -6   6   7        188.60        178.76        23.04 o
  -5   6   7          0.07        -38.66        39.48 o
  -4   6   7      10303.52      10383.14       362.89 o
  -3   6   7          1.95         19.73         9.25 o
  -2   6   7        454.83        434.99        65.16 o
  -1   6   7          0.95         -9.99        13.47 o
   0   6   7          0.43         28.52        29.61 o
   1   6   7          0.34         11.24         6.63 o
   2   6   7      27460.16      26721.08       505.27 o
   3   6   7          1.48          1.65        16.86 o
   4   6   7      18763.05      18951.52       397.49 o
   5   6   7          3.04          5.37         5.14 o
   6   6   7       6564.20       6508.13       298.25 o
   7   6   7          0.30         -0.44         7.41 o
   8   6   7       1537.66       1383.90        67.95 o
   9   6   7          1.14         -8.43         8.43 o
  10   6   7         36.45         22.20         8.64 o
  11   6   7          3.90         -2.97        15.22 o
  12   6   7        185.12        194.13        39.89 o
 -11   7   7          0.05          1.44         6.79 o
 -10   7   7        178.71        181.57        26.14 o
  -9   7   7          0.81         -2.26         5.47 o
  -8   7   7        167.47        150.27        26.81 o
  -7   7   7          0.11         -0.25        10.08 o
  -6   7   7        573.45        487.71        39.36 o
  -5   7   7          3.36          3.98        11.21 o
  -4   7   7        932.64        998.80       117.20 o
  -3   7   7          0.14         -6.01        16.93 o
  -2   7   7       1456.74       1149.02       118.07 o
  -1   7   7          1.02         12.07        16.46 o
   0   7   7          0.85         47.58        77.22 o
   1   7   7          0.83         -0.89         6.71 o
   2   7   7        461.92        447.46        65.20 o
   3   7   7          0.60          3.54        12.53 o
   4   7   7      17182.80      15455.70       387.77 o
   5   7   7          0.07          8.34        13.35 o
   6   7   7       3253.31       3067.15       430.82 o
   7   7   7          1.71         -1.97        10.34 o
   8   7   7        243.21        181.64        23.35 o
   9   7   7          0.23          1.92         6.16 o
  10   7   7       2480.89       2341.15       145.90 o
  11   7   7          1.57          1.44         8.84 o
  12   7   7         42.08         44.21        19.74 o
 -10   8   7       3009.31       3385.72       142.51 o
  -9   8   7          1.73          7.32        19.12 o
  -8   8   7          1.89         22.62         9.43 o
  -7   8   7          3.28        -10.25        10.25 o
  -6   8   7        136.85        169.84        22.87 o
  -5   8   7          0.01         -7.50         8.12 o
  -4   8   7       1576.59       1565.79        84.76 o
  -3   8   7          0.78        -28.05        28.05 o
  -2   8   7        418.38        324.92        97.06 o
  -1   8   7          0.23        -16.70        16.70 o
   0   8   7          0.16         25.58        28.48 o
   1   8   7          1.05         -2.88         8.43 o
   2   8   7       1582.29       1093.76       235.36 o
   3   8   7          0.07          8.02        14.65 o
   4   8   7       9607.83      10462.04      1368.77 o
   5   8   7          0.02         -2.91         5.73 o
   6   8   7       6495.25       5922.02       131.46 o
   7   8   7          0.99          0.95         4.52 o
   8   8   7          5.24         35.80        44.62 o
   9   8   7          1.77         -6.17         6.17 o
  10   8   7        180.05        202.28        33.54 o
  11   8   7         11.77         15.22         2.47 o
  12   8   7       1184.61       1381.93       109.81 o
 -10   9   7         17.00         37.02        13.57 o
  -9   9   7          0.01         -3.70         5.14 o
  -8   9   7          0.04         21.18         9.67 o
  -7   9   7          0.21          0.17         7.79 o
  -6   9   7       7856.43       7777.39       198.28 o
  -5   9   7          0.02          9.06        10.38 o
  -4   9   7      17658.37      15266.66       271.40 o
  -3   9   7          0.03         -4.04         9.25 o
  -2   9   7       4678.25       4705.55       393.81 o
  -1   9   7          0.74         32.92        26.09 o
   0   9   7          0.19         15.08        22.52 o
   1   9   7          1.06         -9.05        19.33 o
   2   9   7        479.39        299.10        60.34 o
   3   9   7          0.71         -9.90        13.24 o
   4   9   7        806.75        893.46       113.73 o
   5   9   7          0.18          3.18         6.05 o
   6   9   7        169.56        160.97        24.11 o
   7   9   7          0.40         -4.40         6.60 o
   8   9   7        193.64        132.25        27.26 o
   9   9   7          0.09          0.95         4.38 o
  10   9   7       2996.53       3210.86       306.51 o
  11   9   7          1.55         -9.96        10.88 o
  12   9   7        728.18        793.25       211.30 o
  -9  10   7          0.25          2.06         4.52 o
  -8  10   7          6.12         37.02        21.39 o
  -7  10   7          0.06         -6.79        15.63 o
  -6  10   7        124.84        118.35        22.90 o
  -5  10   7          1.87         -0.62         5.58 o
  -4  10   7      22390.77      19406.35       987.71 o
  -3  10   7          0.01          0.10         7.20 o
  -2  10   7       8373.44       7302.94       186.38 o
  -1  10   7          4.60         -8.19        55.73 o
   0  10   7          0.01          9.67        12.96 o
   1  10   7          1.14        -15.22        21.39 o
   2  10   7       4719.64       4383.92       374.27 o
   3  10   7          0.10          6.87        10.59 o
   4  10   7       1454.78       1525.62        86.20 o
   5  10   7          0.25          6.84         4.82 o
   6  10   7        522.61        431.65        39.13 o
   7  10   7          0.21         -8.16         8.16 o
   8  10   7       1564.40       1409.01        75.17 o
   9  10   7          0.01         -7.20        10.90 o
  10  10   7         73.00         98.46        23.40 o
  11  10   7          0.37         -3.39         3.39 o
  12  10   7        161.69        347.54        48.94 o
  -8  11   7          3.72         24.68        16.25 o
  -7  11   7         11.21         25.29        20.56 o
  -6  11   7       2431.08       2439.55       146.21 o
  -5  11   7          0.31         -4.70        12.34 o
  -4  11   7         12.72         23.54         9.99 o
  -3  11   7          1.64         -6.77         6.77 o
  -2  11   7       7018.33       6280.86       145.43 o
  -1  11   7          1.37         -3.11         9.97 o
   0  11   7          0.44         92.75        31.87 o
   1  11   7          0.44          5.35         4.97 o
   2  11   7       8042.50       8569.38       204.25 o
   3  11   7          0.01         -5.59         6.39 o
   4  11   7      17231.65      16442.91       209.22 o
   5  11   7          1.24         -1.34        10.69 o
   6  11   7        104.49        121.67        19.38 o
   7  11   7          1.99         -8.86         8.86 o
   8  11   7        145.98        120.41        24.41 o
   9  11   7          0.09         -4.53         4.53 o
  10  11   7        823.23        767.45        70.02 o
  11  11   7          4.72          9.44        30.23 o
  -8  12   7        365.50        328.62        36.19 o
  -7  12   7          0.04         22.00        16.66 o
  -6  12   7        186.12        201.09        27.20 o
  -5  12   7          0.45        -10.90        10.90 o
  -4  12   7         85.23         82.70        18.88 o
  -3  12   7          0.00         -7.14         7.14 o
  -2  12   7       2562.20       2405.63       109.31 o
  -1  12   7          1.00         19.96        13.53 o
   0  12   7          2.26         28.87        18.91 o
   1  12   7          0.80          6.25         4.27 o
   2  12   7       7063.56       6570.16       344.45 o
   3  12   7          1.21         13.12         8.63 o
   4  12   7      21289.92      21905.52       343.82 o
   5  12   7          2.13         -0.78        17.89 o
   6  12   7       7094.95       7402.75       197.47 o
   7  12   7          0.51         -7.70         7.70 o
   8  12   7          3.40         11.98         3.25 o
   9  12   7          0.13          2.20         9.77 o
  10  12   7        154.73        160.02        54.39 o
  11  12   7          0.33         -0.21         6.58 o
  -7  13   7          1.05         -8.84         8.84 o
  -6  13   7       3112.38       3004.05       129.14 o
  -5  13   7          3.47         -3.55         7.34 o
  -4  13   7       4034.36       3689.45       120.75 o
  -3  13   7          0.22         -3.66         4.66 o
  -2  13   7         83.62        147.81        24.17 o
  -1  13   7          0.00          2.64        14.91 o
   0  13   7          0.87         25.56        14.82 o
   1  13   7          0.00         14.87        12.58 o
   2  13   7       2500.45       2615.60        92.30 o
   3  13   7          0.31         -3.32         6.14 o
   4  13   7         10.95         17.56        12.83 o
   5  13   7          0.02         -3.51         7.92 o
   6  13   7        123.84        140.87        38.04 o
   7  13   7          0.13         -3.70         6.37 o
   8  13   7          0.05          1.23         4.11 o
   9  13   7          0.44         -4.94         7.81 o
  10  13   7       2617.07       2707.82       240.91 o
  -5  14   7          0.30         -5.24         5.24 o
  -4  14   7       4791.92       4488.20       117.39 o
  -3  14   7          1.37          2.65         3.27 o
  -2  14   7       4024.58       3746.19       123.94 o
  -1  14   7          1.02        -10.31        10.31 o
   0  14   7          0.31          3.78        15.22 o
   1  14   7          0.81        -13.30        13.30 o
   2  14   7         91.44        106.72        16.89 o
   3  14   7          1.51         -5.91         5.91 o
   4  14   7         82.47         69.29        12.76 o
   5  14   7          0.46         -0.36         4.62 o
   6  14   7       2286.14       2461.56       152.18 o
   7  14   7          0.04         11.93        15.01 o
   8  14   7          6.09          8.23        11.52 o
   9  14   7          5.77          0.88        14.40 o
  10  14   7          8.81         26.12        11.52 o
  -4  15   7       2599.06       2212.87        67.14 o
  -3  15   7          0.19         -8.23         9.25 o
  -2  15   7       3934.33       3576.05       107.61 o
  -1  15   7          0.26          7.77         5.66 o
   0  15   7          0.02         24.67        11.67 o
   1  15   7          0.00          3.02         7.92 o
   2  15   7       4079.62       3796.35       231.97 o
   3  15   7          0.68          0.16         4.63 o
   4  15   7       3813.39       3628.44       116.98 o
   5  15   7          0.03          2.71         5.28 o
   6  15   7        177.85        176.24        36.81 o
   7  15   7          0.29         10.08        11.31 o
   8  15   7         10.58         12.54        13.57 o
   9  15   7          0.04         -3.37        14.40 o
  -2  16   7          5.09          0.62         8.84 o
  -1  16   7          0.08         -4.33         4.33 o
   0  16   7          0.02          4.61         5.14 o
   1  16   7          0.01         -4.14         4.14 o
   2  16   7       3930.83       3689.48       205.95 o
   3  16   7          1.32          5.04         4.46 o
   4  16   7       4452.32       4414.11       112.62 o
   5  16   7          2.00         -1.14        11.82 o
   6  16   7       2748.36       2859.07       127.70 o
   7  16   7          1.47          2.26         2.26 o
   8  16   7        309.31        329.61        27.22 o
  -1  17   7          1.82         -8.64         8.64 o
   0  17   7          0.10        -10.49        10.49 o
   1  17   7          2.78         -8.84         8.84 o
   2  17   7          3.13         10.02         4.22 o
   3  17   7          0.00         -5.29         5.29 o
   4  17   7       2424.54       2337.24       399.98 o
   5  17   7          0.07          3.34        14.29 o
  -5 -14   8          0.25         13.98         8.84 o
  -4 -14   8        623.02        534.26        48.74 o
  -3 -14   8          0.79         -3.50         7.20 o
  -2 -14   8       2519.10       2662.88       118.25 o
  -1 -14   8          6.90         18.10        11.72 o
   0 -14   8       2717.26       2352.16       109.20 o
  -7 -13   8          2.26         15.01        10.08 o
  -6 -13   8       2507.36       2884.16       129.56 o
  -5 -13   8          1.45          3.29         5.96 o
  -4 -13   8         29.39         41.05         9.09 o
  -3 -13   8          0.23          6.87         6.46 o
  -2 -13   8        193.78        192.11        20.52 o
  -1 -13   8          0.17         -5.35         5.35 o
   0 -13   8         24.67         21.18        10.69 o
   1 -13   8          2.10         11.72        11.72 o
   2 -13   8       2616.24       2647.48        85.81 o
  -8 -12   8        619.95        561.22        39.02 o
  -7 -12   8          1.29         -8.05         8.05 o
  -6 -12   8        615.25        743.40        77.53 o
  -5 -12   8          7.02          6.17         7.20 o
  -4 -12   8        474.23        352.06        60.05 o
  -3 -12   8          4.39         -7.72         8.52 o
  -2 -12   8       2234.31       2254.03        96.84 o
  -1 -12   8          1.24         -8.65         8.65 o
   0 -12   8       1704.75       1670.86       120.30 o
   1 -12   8          0.25         -3.70         4.52 o
   2 -12   8        175.58        178.29        36.81 o
   3 -12   8          3.50          8.23         9.46 o
   4 -12   8        634.40        569.84        51.21 o
  -9 -11   8          1.11         14.81        13.16 o
  -8 -11   8       5298.39       5175.65       138.71 o
  -7 -11   8          1.76          0.00         5.55 o
  -6 -11   8       4847.55       4731.95       164.94 o
  -5 -11   8          0.13        -10.49        10.49 o
  -4 -11   8       1275.94       1473.93        90.92 o
  -3 -11   8          0.09          6.99        10.69 o
  -2 -11   8        632.98        549.69        72.39 o
  -1 -11   8          1.80         -1.31         7.92 o
   0 -11   8       1716.36       1990.61        97.91 o
   1 -11   8          0.08         -6.99        12.75 o
   2 -11   8       2184.28       2215.40       145.80 o
   3 -11   8          2.53         10.08        15.42 o
   4 -11   8         26.38         25.50         3.91 o
   5 -11   8          1.64          3.72        11.93 o
 -10 -10   8          0.87         21.80        12.54 o
  -9 -10   8          0.02          2.06        15.63 o
  -8 -10   8        158.59        155.74        27.04 o
  -7 -10   8          0.13          1.65        14.81 o
  -6 -10   8         10.08         32.01        15.34 o
  -5 -10   8          3.41          0.49        12.50 o
  -4 -10   8       1599.40       1590.62        98.64 o
  -3 -10   8          1.43          8.02        12.13 o
  -2 -10   8       7022.94       7025.21       270.63 o
  -1 -10   8          3.51         -3.50         7.61 o
   0 -10   8      17293.76      19395.19       327.50 o
   1 -10   8          1.99        -17.27        22.00 o
   2 -10   8        575.50        571.07        81.44 o
   3 -10   8          0.34          8.43        16.66 o
   4 -10   8        466.63        374.07        57.17 o
   5 -10   8          0.74         -7.45         7.60 o
   6 -10   8       2608.31       2675.46       215.31 o
 -11  -9   8          1.98          4.52         3.08 o
 -10  -9   8       2050.42       2026.00       130.58 o
  -9  -9   8          0.41         -4.32        13.78 o
  -8  -9   8        250.86        250.47        54.50 o
  -7  -9   8          0.26        -10.48        22.52 o
  -6  -9   8        702.37        593.91        64.03 o
  -5  -9   8          0.04          7.19        16.13 o
  -4  -9   8        560.50        498.03        55.68 o
  -3  -9   8          1.35          4.11         5.14 o
  -2  -9   8       3981.05       3932.53       205.44 o
  -1  -9   8          1.77         -5.55        12.54 o
   0  -9   8       6662.55       7064.23       202.95 o
   1  -9   8          0.62        -12.54        20.36 o
   2  -9   8       7053.53       7209.05       294.28 o
   3  -9   8          2.06         -6.09        15.32 o
   4  -9   8       1232.13       1383.38        82.17 o
   5  -9   8          0.76         -0.91        10.59 o
   6  -9   8        603.24        729.71        50.04 o
   7  -9   8          2.83         -9.65         9.65 o
 -11  -8   8          2.24         -4.32         8.84 o
 -10  -8   8         12.03         23.44        12.13 o
  -9  -8   8          0.46        -13.57        13.57 o
  -8  -8   8       6664.54       6099.61       284.61 o
  -7  -8   8          2.05         -8.08        28.89 o
  -6  -8   8        662.40        675.38        69.13 o
  -5  -8   8          0.21         -4.09         8.53 o
  -4  -8   8        165.87        108.15        18.55 o
  -3  -8   8          0.55         11.31        20.36 o
  -2  -8   8         16.85         81.85        24.27 o
  -1  -8   8          2.91          2.88         2.06 o
   0  -8   8       2039.61       2288.20       161.22 o
   1  -8   8          0.24        -12.44        12.44 o
   2  -8   8       3967.15       4114.73       223.74 o
   3  -8   8          0.10         -4.91         5.17 o
   4  -8   8       1622.65       1699.37        75.63 o
   5  -8   8          0.01         -3.69         5.18 o
   6  -8   8       5027.85       4912.50       221.58 o
   7  -8   8          2.29         -3.95         6.62 o
   8  -8   8        646.82        608.48        37.79 o
 -11  -7   8          1.12         -8.43         8.43 o
 -10  -7   8        363.44        282.14        54.50 o
  -9  -7   8          0.17          0.41        12.54 o
  -8  -7   8       2511.39       2266.20       175.83 o
  -7  -7   8          1.55        -17.89        19.95 o
  -6  -7   8       2630.86       2969.74       144.88 o
  -5  -7   8          1.22          5.93        14.91 o
  -4  -7   8        163.69        218.35        39.30 o
  -3  -7   8          0.38          0.82         6.58 o
  -2  -7   8       1909.49       1822.01       132.02 o
  -1  -7   8          0.01        -15.01        15.01 o
   0  -7   8      14163.66      15273.59       403.47 o
   1  -7   8          0.00          0.66         9.65 o
   2  -7   8         20.14         27.97        12.13 o
   3  -7   8          1.13          1.65         2.67 o
   4  -7   8        569.16        521.78        42.95 o
   5  -7   8          0.00         -5.03         6.74 o
   6  -7   8          9.13         11.52        10.69 o
   7  -7   8          3.24         35.18        14.88 o
   8  -7   8       5585.06       5794.34       184.46 o
 -12  -6   8        188.07        214.69        35.78 o
 -11  -6   8          2.34          0.41         8.43 o
 -10  -6   8        267.56        242.04        49.56 o
  -9  -6   8          3.57          7.61        10.49 o
  -8  -6   8        429.09        413.14        74.24 o
  -7  -6   8          1.35         -3.70        13.78 o
  -6  -6   8       1338.57       1356.93        96.12 o
  -5  -6   8          3.88         -1.38        15.30 o
  -4  -6   8        331.05        364.41        53.46 o
  -3  -6   8          0.47         -8.63        16.31 o
  -2  -6   8      12983.30      10145.46       317.70 o
  -1  -6   8          1.53         -9.87        15.22 o
   0  -6   8       1553.51        997.17       146.83 o
   1  -6   8          0.02         -8.02        20.15 o
   2  -6   8       1842.93       1617.39       134.08 o
   3  -6   8          1.04         -9.46        18.71 o
   4  -6   8        169.11        116.93        33.31 o
   5  -6   8          0.00          5.77         9.67 o
   6  -6   8        680.91        526.93        51.27 o
   7  -6   8          0.01          2.90         7.15 o
   8  -6   8        166.78        156.91        26.12 o
   9  -6   8          0.61         20.15        13.57 o
 -12  -5   8        729.74        881.60        77.32 o
 -11  -5   8          4.22          7.81         9.46 o
 -10  -5   8          2.77          0.21        12.13 o
  -9  -5   8          4.10          3.70        15.83 o
  -8  -5   8       1712.92       1616.98       147.45 o
  -7  -5   8          0.46         -3.70         7.20 o
  -6  -5   8       1700.14       1447.33        97.05 o
  -5  -5   8          0.19          2.36         5.35 o
  -4  -5   8       2632.09       2581.33       167.66 o
  -3  -5   8          2.95          0.09        12.54 o
  -2  -5   8       5442.88       4314.62       210.48 o
  -1  -5   8          0.05         -1.62         9.71 o
   0  -5   8      11008.85       9896.61       846.53 o
   1  -5   8          1.35         -3.70         9.46 o
   2  -5   8      12912.14       9866.18       457.56 o
   3  -5   8          1.15         -0.10        15.01 o
   4  -5   8        160.82        283.52        58.51 o
   5  -5   8          0.19         -6.97         6.97 o
   6  -5   8        671.03        629.03        59.11 o
   7  -5   8          3.24          0.30         4.19 o
   8  -5   8        270.25        220.53        32.29 o
   9  -5   8          2.52        -10.25        10.25 o
  10  -5   8          0.25         23.03        14.60 o
 -12  -4   8          5.62          7.89         7.30 o
 -11  -4   8          0.20          0.01         8.68 o
 -10  -4   8         38.65         46.80        18.92 o
  -9  -4   8          0.30         12.75        15.63 o
  -8  -4   8       5334.40       4920.65       251.91 o
  -7  -4   8          4.63          8.84        15.83 o
  -6  -4   8       4084.03       3955.15       221.89 o
  -5  -4   8          3.41          8.13        21.09 o
  -4  -4   8       7550.88       7063.46       361.93 o
  -3  -4   8          6.14         -7.20        13.16 o
  -2  -4   8       2156.12       1747.47       107.67 o
  -1  -4   8          1.03         -2.20         6.01 o
   0  -4   8      32952.41      30441.58      2238.64 o
   1  -4   8          4.32          9.13         7.85 o
   2  -4   8       5258.50       4237.50       278.65 o
   3  -4   8          0.54         -2.47        16.45 o
   4  -4   8        323.65        345.34        38.18 o
   5  -4   8          1.68         -5.85         5.85 o
   6  -4   8       2711.15       2893.72       127.35 o
   7  -4   8          2.23          2.01        10.75 o
   8  -4   8       6666.97       5959.30       268.06 o
   9  -4   8          0.31        -16.07        16.07 o
  10  -4   8       2115.18       2096.82       120.51 o
 -12  -3   8         64.84         71.98        23.44 o
 -11  -3   8          0.05         20.23        17.79 o
 -10  -3   8       4090.86       4246.41       297.05 o
  -9  -3   8          0.01          9.38        13.68 o
  -8  -3   8       2302.65       2393.90       171.92 o
  -7  -3   8          0.18        -16.45        20.36 o
  -6  -3   8       1798.47       2088.74       130.56 o
  -5  -3   8          1.84        -32.08        32.08 o
  -4  -3   8         13.96         22.62        17.27 o
  -3  -3   8          1.78          5.55         3.91 o
  -2  -3   8        233.80        224.97        56.55 o
  -1  -3   8          0.03         -1.25        11.26 o
   0  -3   8      10793.12      10921.84       533.13 o
   1  -3   8          5.72          4.95         7.66 o
   2  -3   8       2079.66       1775.11       154.13 o
   3  -3   8          0.42         -8.61        12.58 o
   4  -3   8       2706.04       2695.85       264.66 o
   5  -3   8          1.00         -6.37         8.90 o
   6  -3   8       1240.72       1107.78        62.39 o
   7  -3   8          4.92         -6.09         8.43 o
   8  -3   8       2531.73       2386.47       114.69 o
   9  -3   8          0.11          4.18         4.94 o
  10  -3   8          9.56         32.90        12.21 o
  11  -3   8          0.01        -11.31        11.31 o
 -12  -2   8        152.45        171.71        35.37 o
 -11  -2   8          0.42         -3.64         3.64 o
 -10  -2   8        644.71        742.66        80.30 o
  -9  -2   8          0.82         12.69        30.95 o
  -8  -2   8      16582.80      18540.24      1461.31 o
  -7  -2   8          0.59          3.29         7.20 o
  -6  -2   8       1221.64       1488.66       225.80 o
  -5  -2   8          0.00        -15.87        22.58 o
  -4  -2   8       1899.09       1765.20       112.88 o
  -3  -2   8          0.11         -0.91         6.98 o
  -2  -2   8       5987.25       5529.47       194.28 o
  -1  -2   8          3.44          1.47         9.66 o
   0  -2   8       5789.86       5983.17       188.97 o
   1  -2   8          0.51          4.19         4.88 o
   2  -2   8        208.72        247.24        33.08 o
   3  -2   8          4.11          0.20         6.74 o
   4  -2   8       7551.11       6715.51       343.43 o
   5  -2   8          0.61          6.04         7.45 o
   6  -2   8       1577.16       1251.28        62.54 o
   7  -2   8          0.53         -3.68         8.02 o
   8  -2   8        386.49        389.17        39.44 o
   9  -2   8          4.16        -11.21        11.21 o
  10  -2   8        365.34        293.95        38.44 o
  11  -2   8          0.42         -8.33         8.33 o
 -12  -1   8        616.57        705.56        73.41 o
 -11  -1   8          3.90         22.03        13.06 o
 -10  -1   8         23.78         52.44        35.06 o
  -9  -1   8          0.30          6.85        24.68 o
  -8  -1   8        808.83        938.70        72.39 o
  -7  -1   8          0.78         -0.03         7.42 o
  -6  -1   8       1669.61       1932.44       246.16 o
  -5  -1   8          1.58         -9.59         9.59 o
  -4  -1   8       2107.69       2082.07       100.98 o
  -3  -1   8          0.18          3.12         8.33 o
  -2  -1   8      12276.44      12263.15       280.15 o
  -1  -1   8          2.20         -6.58         6.58 o
   0  -1   8      26348.58      24327.68       505.06 o
   1  -1   8          0.13          1.08         2.08 o
   2  -1   8       5954.22       5806.66       126.30 o
   3  -1   8          0.20         -7.61         8.15 o
   4  -1   8          7.90         26.81        44.42 o
   5  -1   8          0.03        -10.87        14.29 o
   6  -1   8       3888.70       3574.40       133.18 o
   7  -1   8          0.15         -2.94         4.57 o
   8  -1   8       1691.33       1592.56        78.78 o
   9  -1   8          1.10        -15.69        15.69 o
  10  -1   8        271.80        218.97        34.37 o
  11  -1   8          0.05         -0.41         6.54 o
 -12   0   8        171.30        233.41        42.36 o
 -11   0   8          2.34         -7.40         7.40 o
 -10   0   8          0.65         29.38        29.10 o
  -9   0   8          0.01          7.09         9.87 o
  -8   0   8       6046.15       6436.92       484.81 o
  -7   0   8          0.05         -7.15         8.26 o
  -6   0   8          1.50         67.42       255.20 o
  -5   0   8          1.15          0.27         9.59 o
  -4   0   8         94.44        179.19        38.83 o
  -3   0   8          3.20          6.13        10.04 o
  -2   0   8       8829.78       9532.80       259.32 o
  -1   0   8          1.71         -1.16         7.21 o
   0   0   8      22782.37      24092.22       527.89 o
   1   0   8          0.57          2.47         7.40 o
   2   0   8      11877.75      11616.28       197.01 o
   3   0   8          1.33          3.85         5.78 o
   4   0   8       1903.00       1836.05       100.98 o
   5   0   8          0.22          2.31         6.86 o
   6   0   8       1691.94       1744.70       172.84 o
   7   0   8          0.83         -2.30         5.37 o
   8   0   8       4917.94       4625.77       167.98 o
   9   0   8          0.67         -6.19        20.46 o
  10   0   8          0.92         -2.77         8.19 o
  11   0   8          0.04          1.23        22.52 o
  12   0   8        180.53        154.03        30.23 o
 -12   1   8        652.75        853.83        78.97 o
 -11   1   8          0.16         -5.96         9.87 o
 -10   1   8        412.84        426.06        39.46 o
  -9   1   8          1.05          4.56        10.39 o
  -8   1   8         20.29         33.68        17.69 o
  -7   1   8          0.49         -0.82         5.96 o
  -6   1   8        255.93        386.71        66.25 o
  -5   1   8          3.71        -15.04        15.04 o
  -4   1   8      14577.93      15135.15       976.29 o
  -3   1   8          2.08         -1.32        15.01 o
  -2   1   8       1942.13       2045.49       118.86 o
  -1   1   8          0.77         -0.65         7.89 o
   0   1   8       1767.99       1561.64        90.34 o
   1   1   8          0.15          7.40        10.90 o
   2   1   8       8543.68       8763.52       319.98 o
   3   1   8          0.09        -12.98        14.60 o
   4   1   8       1863.30       2133.18       148.09 o
   5   1   8          0.02         -4.63        13.30 o
   6   1   8       1236.95        964.68       166.37 o
   7   1   8          1.83        -11.59        11.59 o
   8   1   8       2403.72       2167.26       112.19 o
   9   1   8          0.00         11.01        12.11 o
  10   1   8         22.63         32.19        13.78 o
  11   1   8          0.20         -1.74         9.68 o
  12   1   8        673.83        670.60        68.69 o
 -12   2   8         63.94         87.40        23.24 o
 -11   2   8          4.02          3.70         4.94 o
 -10   2   8        152.34        192.64        30.35 o
  -9   2   8          1.53         -1.75         6.67 o
  -8   2   8       5421.75       5678.13       504.14 o
  -7   2   8          0.31          0.04         5.00 o
  -6   2   8       8180.52       7927.22       703.41 o
  -5   2   8          0.78          3.40         7.88 o
  -4   2   8      38285.51      39273.57       734.89 o
  -3   2   8          1.92         -5.09         6.70 o
  -2   2   8       4124.39       4899.89       177.84 o
  -1   2   8          1.06          2.52         5.43 o
   0   2   8       4094.96       4156.66       146.42 o
   1   2   8          0.06         -3.73         5.98 o
   2   2   8       1882.11       1758.88       106.26 o
   3   2   8          0.09          1.64         6.65 o
   4   2   8         72.89        155.51        28.70 o
   5   2   8          7.29          6.22         6.77 o
   6   2   8       1649.73       1292.63       120.66 o
   7   2   8          0.13          5.19         6.91 o
   8   2   8      16319.21      15720.80       293.00 o
   9   2   8          0.62         -6.59         9.46 o
  10   2   8       3711.28       4000.31       160.51 o
  11   2   8          0.30          1.25        15.83 o
  12   2   8          5.92         11.07        24.88 o
 -12   3   8        127.23        156.50        29.41 o
 -11   3   8          0.19         -2.23        11.31 o
 -10   3   8       1932.85       2096.82       100.67 o
  -9   3   8          0.26         -9.19         9.84 o
  -8   3   8       3681.22       3541.31       105.62 o
  -7   3   8          0.10         -3.73         7.07 o
  -6   3   8       1348.75        956.04       158.35 o
  -5   3   8          0.01        -11.62        18.30 o
  -4   3   8         57.47         47.78        16.25 o
  -3   3   8          4.18          5.75         7.30 o
  -2   3   8      27086.06      28619.61       521.92 o
  -1   3   8          2.17         -1.83         2.90 o
   0   3   8      36524.37      36818.95       459.61 o
   1   3   8          0.57          1.55         4.50 o
   2   3   8       4174.23       4648.71       175.76 o
   3   3   8          0.16          1.81        10.98 o
   4   3   8      14306.83      13575.88       390.89 o
   5   3   8          2.71         -2.64        11.76 o
   6   3   8          0.38        -15.63        17.48 o
   7   3   8          0.13         -8.21         8.21 o
   8   3   8        797.95        801.87        64.00 o
   9   3   8          0.12          0.95        18.10 o
  10   3   8        607.57        543.71        54.72 o
  11   3   8          0.00        -19.23        19.23 o
  12   3   8         59.96         57.63        18.51 o
 -11   4   8          0.01          1.40         8.43 o
 -10   4   8        248.99        262.70        34.45 o
  -9   4   8          0.44        -10.24        10.47 o
  -8   4   8       3154.92       3166.17       126.40 o
  -7   4   8          1.48          2.77        10.90 o
  -6   4   8       1170.91       1113.40        55.01 o
  -5   4   8          1.20        -24.68        34.96 o
  -4   4   8       1669.86       2050.24       148.66 o
  -3   4   8          0.00          1.36         9.95 o
  -2   4   8       3320.11       3112.21       122.64 o
  -1   4   8          1.91          6.06         4.63 o
   0   4   8       5426.86       5742.49       200.10 o
   1   4   8          0.02         -6.34         6.89 o
   2   4   8      26153.24      26667.80      1687.00 o
   3   4   8          0.39          2.95         7.52 o
   4   4   8      37239.35      37548.62       584.96 o
   5   4   8          0.24        -10.65        10.65 o
   6   4   8        287.65        326.15        79.79 o
   7   4   8          6.40          8.49         3.91 o
   8   4   8       5893.49       5245.48       134.52 o
   9   4   8          1.90          0.40         5.98 o
  10   4   8         44.95         37.06        19.23 o
  11   4   8          0.54         15.58         8.89 o
  12   4   8        164.87        186.56        27.55 o
 -11   5   8          8.48          9.44         4.68 o
 -10   5   8        362.92        365.61        39.47 o
  -9   5   8          0.65         -1.29         5.96 o
  -8   5   8       1102.90        915.47        67.22 o
  -7   5   8          3.42          3.22         4.22 o
  -6   5   8         48.12         46.75        11.88 o
  -5   5   8          2.42         -6.58         6.58 o
  -4   5   8         14.37         46.99        28.80 o
  -3   5   8          0.15          0.30        18.99 o
  -2   5   8        150.34         88.25        27.45 o
  -1   5   8          1.74          4.87         9.86 o
   0   5   8      24484.90      22814.45      1182.25 o
   1   5   8          4.38          2.83         8.44 o
   2   5   8       3217.03       2986.04       144.96 o
   3   5   8          0.93         -3.50         8.84 o
   4   5   8         30.02         79.64        29.61 o
   5   5   8          0.63          1.13        12.54 o
   6   5   8       8175.64       6866.66       390.31 o
   7   5   8          0.76          2.59        17.48 o
   8   5   8         27.92         36.37         6.42 o
   9   5   8          0.11          0.97        20.15 o
  10   5   8          1.22         -5.54         8.02 o
  11   5   8          0.00          2.86        10.23 o
  12   5   8        576.31        695.28        80.20 o
 -11   6   8          0.03          7.24        11.31 o
 -10   6   8       1153.15       1300.14        70.97 o
  -9   6   8          0.11         -4.99        10.39 o
  -8   6   8       7044.32       6899.02       183.84 o
  -7   6   8          0.35         -0.78         3.73 o
  -6   6   8       2256.80       1926.70        96.25 o
  -5   6   8          0.01         -5.41         6.17 o
  -4   6   8       2670.42       2716.82       186.04 o
  -3   6   8          0.03          3.19        18.38 o
  -2   6   8       1574.14       1350.41        95.10 o
  -1   6   8          2.38         -2.52        11.52 o
   0   6   8      12942.31      13111.73       341.22 o
   1   6   8          0.39          2.45         6.93 o
   2   6   8        112.69        299.21        81.85 o
   3   6   8          0.02          9.67        19.12 o
   4   6   8       1688.38       2079.88       216.54 o
   5   6   8          0.93        -15.72        19.95 o
   6   6   8       1144.62        965.40       115.21 o
   7   6   8          3.42         -9.02        11.24 o
   8   6   8       5076.88       4711.81       136.13 o
   9   6   8          0.92         -8.02         8.02 o
  10   6   8        340.58        318.37        39.76 o
  11   6   8          0.32         12.13        31.57 o
  12   6   8        153.96        196.39        41.13 o
 -10   7   8       1864.67       1927.22       121.54 o
  -9   7   8          0.09         -5.14         5.87 o
  -8   7   8        130.08        160.48        26.94 o
  -7   7   8          0.87         -7.77        13.78 o
  -6   7   8       1648.32       1451.45        84.19 o
  -5   7   8          0.37         -4.48         8.41 o
  -4   7   8       4286.58       3991.12       244.20 o
  -3   7   8          0.64          1.57        21.90 o
  -2   7   8       1932.71       1998.15       316.79 o
  -1   7   8          0.77          4.87         9.34 o
   0   7   8       5152.05       5273.77       231.23 o
   1   7   8          0.00         -2.59         6.43 o
   2   7   8       1490.53       1264.64       111.22 o
   3   7   8          3.60          7.87        11.60 o
   4   7   8         23.82        268.21       412.93 o
   5   7   8          6.03        -14.63        15.87 o
   6   7   8       1125.87        946.43        64.84 o
   7   7   8          0.06          0.60         6.48 o
   8   7   8       3474.12       3063.05       142.92 o
   9   7   8          0.63          5.74         7.03 o
  10   7   8        123.71        108.99        29.20 o
  11   7   8          0.21         -4.94         4.94 o
  12   7   8        560.36        756.77        81.44 o
 -10   8   8         12.07         34.75        13.98 o
  -9   8   8          0.36          5.19        20.15 o
  -8   8   8       2862.81       2906.88       113.68 o
  -7   8   8          2.63          2.69         4.73 o
  -6   8   8       5875.64       5388.80       163.88 o
  -5   8   8          1.46         -3.85        10.28 o
  -4   8   8       4537.36       3839.80       132.71 o
  -3   8   8          0.91          2.46         7.75 o
  -2   8   8       8846.03       9542.95       367.65 o
  -1   8   8          0.12        -13.74        17.73 o
   0   8   8        468.93        465.46        78.46 o
   1   8   8          0.00         23.65        32.08 o
   2   8   8       1738.53       1650.45       136.80 o
   3   8   8          0.02          3.50        18.79 o
   4   8   8       2680.99       3080.66       340.85 o
   5   8   8          0.18         20.80        16.37 o
   6   8   8         37.28         46.21        12.94 o
   7   8   8          0.02          6.91         8.25 o
   8   8   8       3043.59       2945.35       132.79 o
   9   8   8          0.01         -7.45         9.20 o
  10   8   8       1768.28       1972.54       149.91 o
  11   8   8          0.17         -5.55         5.55 o
  12   8   8         47.19         29.41         7.81 o
  -9   9   8          0.01          2.67        10.69 o
  -8   9   8        619.42        668.55        74.65 o
  -7   9   8          0.26         -8.43        13.78 o
  -6   9   8        433.52        345.31        41.15 o
  -5   9   8          0.13          0.55         6.40 o
  -4   9   8        118.50        175.19        29.37 o
  -3   9   8          1.61         -8.05         8.31 o
  -2   9   8       8557.47       7899.59       612.41 o
  -1   9   8          1.60        -12.06        46.78 o
   0   9   8      30627.37      30207.66       930.74 o
   1   9   8          0.11          4.11        13.78 o
   2   9   8       8716.63       9225.60       536.11 o
   3   9   8          0.02          3.96        14.82 o
   4   9   8       3769.89       3914.43       128.57 o
   5   9   8          1.01          3.57         6.07 o
   6   9   8       2200.64       1812.14        81.53 o
   7   9   8          0.47         -4.40         5.55 o
   8   9   8        974.09        766.06        67.31 o
   9   9   8          4.18          6.87         8.61 o
  10   9   8        200.37        198.41        33.86 o
  11   9   8          0.34          1.65        12.13 o
  12   9   8        116.93         51.88        77.01 o
  -9  10   8          1.21         -0.41         3.70 o
  -8  10   8        896.27        865.56        76.50 o
  -7  10   8          0.30         -0.21         8.64 o
  -6  10   8        305.84        265.96        35.16 o
  -5  10   8          0.66          1.49         9.56 o
  -4  10   8       1964.63       1885.28        95.95 o
  -3  10   8          0.05          1.40         6.15 o
  -2  10   8       1603.96       1244.56       112.49 o
  -1  10   8          0.04         -5.76        17.07 o
   0  10   8       4467.96       4181.44       138.50 o
   1  10   8          1.36         -5.47         9.46 o
   2  10   8       8245.82       8366.18       203.19 o
   3  10   8          2.16         -0.38         5.10 o
   4  10   8       4557.52       4136.16       102.93 o
   5  10   8          0.01        -10.33        10.33 o
   6  10   8       1525.37       1411.26        72.05 o
   7  10   8          0.03         -5.58         5.58 o
   8  10   8       6698.71       6370.40       291.40 o
   9  10   8          1.58          1.29         8.95 o
  10  10   8        346.89        362.93        43.58 o
  11  10   8          0.21         22.21        12.54 o
  -8  11   8       1249.82       1113.77        77.53 o
  -7  11   8          0.01         12.54        10.08 o
  -6  11   8       1178.55       1184.55        68.91 o
  -5  11   8          0.89         -3.71         7.91 o
  -4  11   8          3.69         27.40        11.00 o
  -3  11   8          0.81          3.80         2.90 o
  -2  11   8       1718.90       1809.52       176.24 o
  -1  11   8          0.63        -14.40        14.40 o
   0  11   8       3288.39       2964.77       174.80 o
   1  11   8          0.01         -9.00         9.00 o
   2  11   8       1550.95       1352.69        58.99 o
   3  11   8          1.68          1.53         5.87 o
   4  11   8        114.77        133.08        25.32 o
   5  11   8          0.47         -6.28         7.29 o
   6  11   8       5635.21       5225.83       139.41 o
   7  11   8          0.34          2.18         9.36 o
   8  11   8        126.32        154.59        21.88 o
   9  11   8          0.06         -3.24         3.24 o
  10  11   8        912.79       1028.24        69.60 o
  11  11   8          0.42         -2.61        14.50 o
  -7  12   8          1.41         13.37        15.22 o
  -6  12   8       2905.65       2668.14       132.85 o
  -5  12   8          1.51         10.81         9.59 o
  -4  12   8         31.24         67.97        24.57 o
  -3  12   8          0.93          0.22         5.67 o
  -2  12   8       1617.98       1674.47        90.76 o
  -1  12   8          0.03          3.39        13.78 o
   0  12   8         18.42        173.50       132.74 o
   1  12   8          2.41          8.09         6.32 o
   2  12   8       1650.29       1729.15        94.78 o
   3  12   8          1.42         -4.41        10.30 o
   4  12   8       2101.15       2277.76       111.08 o
   5  12   8          0.06         -5.12         5.12 o
   6  12   8        426.22        357.31        43.31 o
   7  12   8          0.38         -6.89         6.89 o
   8  12   8       2575.86       2835.46       228.78 o
   9  12   8          3.24          6.49         3.80 o
  10  12   8       1607.02       1833.09       103.75 o
  -6  13   8       1872.96       1534.42       120.20 o
  -5  13   8          0.07         -2.82         8.74 o
  -4  13   8        891.89        858.16        57.56 o
  -3  13   8          0.76         -6.47         6.47 o
  -2  13   8        479.19        458.62        37.27 o
  -1  13   8          0.12          0.99         7.23 o
   0  13   8      11538.68      11332.60       252.94 o
   1  13   8          0.14         17.08        14.55 o
   2  13   8       1518.61       1653.22        74.00 o
   3  13   8          0.37          0.47         5.86 o
   4  13   8         15.21         24.97         5.69 o
   5  13   8          0.14        -10.44        12.25 o
   6  13   8        314.14        268.22        35.54 o
   7  13   8          0.06        -20.15        20.98 o
   8  13   8        589.79        637.91        76.09 o
   9  13   8          0.45         -3.10         6.88 o
  10  13   8         30.56         34.75        14.81 o
  -5  14   8          0.35         -8.31         8.31 o
  -4  14   8        483.49        376.83        33.28 o
  -3  14   8          0.04         -5.86         8.84 o
  -2  14   8       3148.41       3037.38       110.50 o
  -1  14   8          0.01        -12.73        12.73 o
   0  14   8       3075.53       2825.03       174.18 o
   1  14   8          0.04         -5.71         9.54 o
   2  14   8        408.51        444.43        30.58 o
   3  14   8          0.80        -11.01        11.01 o
   4  14   8         36.76         37.53         6.53 o
   5  14   8          1.35         -7.20        13.57 o
   6  14   8       1158.92       1184.92       104.26 o
   7  14   8          2.96         -5.76        13.16 o
   8  14   8        850.77        775.28        77.53 o
   9  14   8          0.37          1.14         3.39 o
  -4  15   8       1328.63       1119.94        69.51 o
  -3  15   8          0.54          1.65         3.91 o
  -2  15   8       1401.91       1216.39        61.70 o
  -1  15   8          1.66          1.37         2.85 o
   0  15   8       7556.13       7074.58       262.40 o
   1  15   8          0.00         -8.37         8.37 o
   2  15   8       3166.53       3050.00       232.38 o
   3  15   8          0.36         -6.28         6.28 o
   4  15   8        809.02        938.23        52.51 o
   5  15   8          4.32         -5.40         5.40 o
   6  15   8       2690.51       2686.94       141.07 o
   7  15   8          0.03         16.04        13.16 o
   8  15   8       1056.27       1082.92        78.97 o
  -2  16   8         12.84         23.03         9.05 o
  -1  16   8          0.40          0.83         6.48 o
   0  16   8          5.46         45.64        10.97 o
   1  16   8          0.08         -6.09         6.17 o
   2  16   8       1437.18       1354.53        79.58 o
   3  16   8          3.60          4.95         5.47 o
   4  16   8        529.91        411.24        37.70 o
   5  16   8          0.17         -5.66         5.66 o
   6  16   8       1642.95       1636.10        94.39 o
   7  16   8          0.18          3.70         4.52 o
   0  17   8        636.23        620.43        53.06 o
   1  17   8          0.20         -1.65         1.65 o
   2  17   8         10.62         27.80         7.33 o
   3  17   8          1.42          2.06         4.32 o
   4  17   8       1405.59       1567.62        90.07 o
  -6 -13   9       5045.37       5032.93       150.33 o
  -5 -13   9          0.37         -4.52         4.73 o
  -4 -13   9       2992.26       2795.73       126.06 o
  -3 -13   9          0.10         -3.08         6.58 o
  -2 -13   9       3857.48       3620.30       102.97 o
  -1 -13   9          0.87          1.44         7.30 o
   0 -13   9          0.01          2.73        18.41 o
   1 -13   9          0.97          4.95         7.40 o
  -7 -12   9          0.71        -11.31        11.31 o
  -6 -12   9        118.75        151.97        31.26 o
  -5 -12   9          2.08          6.37         4.94 o
  -4 -12   9       5340.17       5542.93       207.70 o
  -3 -12   9          0.25         -4.25         6.20 o
  -2 -12   9        321.06        317.06        28.38 o
  -1 -12   9          0.16          4.44         5.82 o
   0 -12   9          0.21          9.87         7.91 o
   1 -12   9          1.70          2.14         6.61 o
   2 -12   9       3871.97       3599.92       213.46 o
   3 -12   9          0.01          7.05         4.57 o
  -8 -11   9         39.74         38.53        10.07 o
  -7 -11   9          0.39         -2.75         5.55 o
  -6 -11   9        428.85        381.57        40.34 o
  -5 -11   9          0.42        -13.98        17.07 o
  -4 -11   9        855.11        943.45        69.63 o
  -3 -11   9          0.19         -2.71         6.82 o
  -2 -11   9       3156.12       3400.19       112.86 o
  -1 -11   9          0.22          1.41         6.91 o
   0 -11   9          0.36          6.59        21.80 o
   1 -11   9          0.17        -17.89        17.89 o
   2 -11   9        312.02        316.49        51.21 o
   3 -11   9          0.28          6.66         9.15 o
   4 -11   9       2907.55       2810.07       209.55 o
  -9 -10   9          4.70          9.46        16.86 o
  -8 -10   9        133.87        151.69        24.26 o
  -7 -10   9          8.57         11.08         8.77 o
  -6 -10   9        517.69        514.73        76.71 o
  -5 -10   9          1.96         12.34        16.45 o
  -4 -10   9          7.78         20.06        28.48 o
  -3 -10   9          0.01         -2.49        12.36 o
  -2 -10   9       1029.99       1122.17        76.89 o
  -1 -10   9          2.57          8.71         5.40 o
   0 -10   9          0.09         18.49        12.68 o
   1 -10   9          0.03         -0.41        13.57 o
   2 -10   9       3251.64       3279.70       115.42 o
   3 -10   9          2.19          1.44         3.50 o
   4 -10   9       5646.68       5339.52       149.91 o
   5 -10   9          1.42         -7.61        11.10 o
 -10  -9   9         78.32         74.44        22.42 o
  -9  -9   9          0.07        -19.95        19.95 o
  -8  -9   9         22.62         15.83        10.49 o
  -7  -9   9          1.15         -2.08         7.63 o
  -6  -9   9       6161.41       5592.62       274.53 o
  -5  -9   9          0.10        -11.12        12.98 o
  -4  -9   9       2743.25       2761.75       133.45 o
  -3  -9   9          0.81          3.32         5.36 o
  -2  -9   9          9.72         10.90         3.91 o
  -1  -9   9          0.13         -6.12        11.82 o
   0  -9   9          0.92         28.31        29.51 o
   1  -9   9          1.07          3.08         4.52 o
   2  -9   9       1044.75       1026.48        71.08 o
   3  -9   9          1.03         -1.65         7.40 o
   4  -9   9        882.45        923.28        62.03 o
   5  -9   9          0.27         -7.81        13.78 o
   6  -9   9        123.47        117.01        23.85 o
 -11  -8   9          1.17          0.41         5.55 o
 -10  -8   9        615.49        601.92        70.74 o
  -9  -8   9          0.40         -9.46        16.66 o
  -8  -8   9        147.84        195.57        49.35 o
  -7  -8   9          2.43          1.23         7.40 o
  -6  -8   9         12.28         77.88       101.07 o
  -5  -8   9          0.00         -3.38         8.22 o
  -4  -8   9       4194.20       3566.79       151.87 o
  -3  -8   9          0.10         -3.91         9.46 o
  -2  -8   9        150.58        148.06        35.78 o
  -1  -8   9          2.95         18.30        13.98 o
   0  -8   9          0.72         16.45         9.42 o
   1  -8   9          0.00         -2.51         8.41 o
   2  -8   9          5.35         13.16        14.81 o
   3  -8   9          0.92         -6.73         9.91 o
   4  -8   9         15.96         29.89        13.53 o
   5  -8   9          0.66         -9.22         9.96 o
   6  -8   9        399.56        430.21        60.66 o
   7  -8   9          0.27         -9.46        13.57 o
 -11  -7   9          0.13         12.34        11.31 o
 -10  -7   9        506.72        536.94        70.12 o
  -9  -7   9          0.83         -0.82        10.49 o
  -8  -7   9          7.02         30.23        11.31 o
  -7  -7   9          2.63          9.25         4.73 o
  -6  -7   9       1306.04       1217.00       132.85 o
  -5  -7   9          0.52        -13.68        15.86 o
  -4  -7   9       7021.50       6620.97       170.27 o
  -3  -7   9          0.43         -5.48         5.48 o
  -2  -7   9       8415.63       7574.07       278.65 o
  -1  -7   9          0.03          2.06        10.49 o
   0  -7   9          0.93         40.39        23.13 o
   1  -7   9          3.46         14.77        13.81 o
   2  -7   9        156.61        144.16        39.48 o
   3  -7   9          0.05         -4.59        13.98 o
   4  -7   9       2733.06       2752.83       158.24 o
   5  -7   9          1.20          2.10        10.59 o
   6  -7   9        502.19        519.59        49.06 o
   7  -7   9          3.01         15.86        22.93 o
   8  -7   9         21.45          2.47         6.37 o
 -11  -6   9          0.36          3.08         6.58 o
 -10  -6   9        268.86        269.39        52.64 o
  -9  -6   9          0.02         -4.94        12.96 o
  -8  -6   9        264.17        217.98        51.41 o
  -7  -6   9          0.63         12.34        10.49 o
  -6  -6   9        356.73        306.41        64.78 o
  -5  -6   9          0.00         -7.37         7.37 o
  -4  -6   9       4969.66       5119.52       146.61 o
  -3  -6   9          1.35          2.53        11.83 o
  -2  -6   9         13.64         25.09         6.17 o
  -1  -6   9          0.02         -6.37         7.40 o
   0  -6   9          0.01         19.87         9.33 o
   1  -6   9          2.48         10.34        12.13 o
   2  -6   9       8470.68       7518.34       295.92 o
   3  -6   9          0.77        -13.78        20.56 o
   4  -6   9       4012.29       3500.40       307.85 o
   5  -6   9          0.05         -2.22         2.43 o
   6  -6   9       6318.09       5186.81       162.35 o
   7  -6   9          0.12          0.73         5.29 o
   8  -6   9        126.22        138.82        22.32 o
   9  -6   9          2.57         11.10         8.02 o
 -12  -5   9         39.83         50.38        17.27 o
 -11  -5   9          0.12         -0.62         0.62 o
 -10  -5   9          3.35          7.75         4.65 o
  -9  -5   9          0.30         10.08         8.23 o
  -8  -5   9         70.52         82.87        31.87 o
  -7  -5   9          0.07         -4.11         4.11 o
  -6  -5   9       1761.43       1780.67       157.11 o
  -5  -5   9          0.59         -4.36         7.86 o
  -4  -5   9        301.03        438.06        37.94 o
  -3  -5   9          0.14        -13.08        13.08 o
  -2  -5   9       2240.33       1618.48       127.53 o
  -1  -5   9          0.22          9.46        23.03 o
   0  -5   9          2.53         16.93         9.23 o
   1  -5   9          0.18         -6.37        16.45 o
   2  -5   9         14.58         49.40        27.97 o
   3  -5   9          4.95          5.14         9.67 o
   4  -5   9       7004.47       6395.74       190.40 o
   5  -5   9          0.17        -11.11        11.11 o
   6  -5   9          8.82          5.06        11.65 o
   7  -5   9          1.11         -6.13         6.13 o
   8  -5   9         27.96         -7.92        11.92 o
   9  -5   9          2.14          4.94         7.61 o
 -12  -4   9        378.63        448.30        53.67 o
 -11  -4   9          1.34         10.49        10.28 o
 -10  -4   9       3000.58       3181.93       179.94 o
  -9  -4   9          0.60         24.27        20.56 o
  -8  -4   9        153.61        143.33        42.98 o
  -7  -4   9          4.88          7.40        14.19 o
  -6  -4   9       5717.73       5997.61       279.06 o
  -5  -4   9          1.39         -1.65        15.01 o
  -4  -4   9       1850.57       1314.27       164.93 o
  -3  -4   9          0.15        -26.73        26.73 o
  -2  -4   9       3131.70       2494.87       215.10 o
  -1  -4   9          0.47          0.37         7.65 o
   0  -4   9          0.15         20.22        67.35 o
   1  -4   9          1.59          3.40         9.46 o
   2  -4   9       2159.89       1569.89       178.50 o
   3  -4   9          0.08          0.80         9.87 o
   4  -4   9       5010.99       4496.38       158.72 o
   5  -4   9          0.21         -5.55         5.55 o
   6  -4   9       1214.19       1088.83        64.34 o
   7  -4   9          0.06         -8.12         8.94 o
   8  -4   9        173.14        165.39        36.40 o
   9  -4   9          0.16         -6.58        14.40 o
  10  -4   9         84.09         84.35        16.90 o
 -12  -3   9         46.10         53.67        16.25 o
 -11  -3   9          2.53          4.17        23.96 o
 -10  -3   9        125.53        150.53        40.72 o
  -9  -3   9          3.95          7.61        11.72 o
  -8  -3   9        110.96        107.76        37.02 o
  -7  -3   9          0.03         -4.52        12.34 o
  -6  -3   9       9503.41       9718.94       347.74 o
  -5  -3   9          0.28        -56.96        56.96 o
  -4  -3   9      19738.44      17724.04       574.98 o
  -3  -3   9          0.02         -5.76         5.76 o
  -2  -3   9       7596.28       7186.02       348.16 o
  -1  -3   9          0.01         -6.27        12.49 o
   0  -3   9          1.67         28.49        15.22 o
   1  -3   9          0.32         -0.74         6.94 o
   2  -3   9       2994.61       2730.73       211.92 o
   3  -3   9          3.55        -14.98        16.20 o
   4  -3   9        297.31        386.51        57.07 o
   5  -3   9          0.61        -11.31        13.78 o
   6  -3   9        311.99        273.70        30.37 o
   7  -3   9          0.43          0.52         9.65 o
   8  -3   9          9.07        -15.75        15.75 o
   9  -3   9          0.00        -19.74        19.74 o
  10  -3   9        557.52        627.63        51.41 o
 -12  -2   9         57.92         90.28        25.09 o
 -11  -2   9          1.24         -0.96         7.71 o
 -10  -2   9         14.04         27.54        13.20 o
  -9  -2   9          1.41          3.05         6.53 o
  -8  -2   9         79.76         81.64        33.52 o
  -7  -2   9          3.79          2.06        11.10 o
  -6  -2   9        865.02        924.99       103.44 o
  -5  -2   9          2.56          4.11        28.79 o
  -4  -2   9       4999.05       4298.37       273.10 o
  -3  -2   9          2.62         -6.96        11.18 o
  -2  -2   9       3949.58       3382.49       161.84 o
  -1  -2   9          0.00         -7.71         7.71 o
   0  -2   9          1.99         14.40         7.83 o
   1  -2   9          1.96          0.33         7.97 o
   2  -2   9       7668.00       7295.64       244.99 o
   3  -2   9          2.53         -3.22         3.25 o
   4  -2   9       1714.87       1349.02       157.32 o
   5  -2   9          0.72          7.35         6.61 o
   6  -2   9       1728.38       1585.84       132.30 o
   7  -2   9          1.61         -3.77         6.14 o
   8  -2   9        249.32        249.19        36.73 o
   9  -2   9          1.21        -23.03        23.03 o
  10  -2   9        491.25        490.86        46.95 o
  11  -2   9          0.94        -11.10        11.10 o
 -12  -1   9        213.54        265.90        42.16 o
 -11  -1   9          0.01         22.42        17.27 o
 -10  -1   9       1974.67       2335.76       233.82 o
  -9  -1   9          3.11         22.57        35.27 o
  -8  -1   9        163.10        230.04        29.04 o
  -7  -1   9          9.22         48.53        28.17 o
  -6  -1   9       5858.91       6233.89       257.47 o
  -5  -1   9          0.00          9.43        29.92 o
  -4  -1   9       2264.08       1855.09       102.90 o
  -3  -1   9          0.10         -3.64         9.96 o
  -2  -1   9       1257.68        988.74       124.21 o
  -1  -1   9          1.83          7.20         4.52 o
   0  -1   9          0.78         22.00        15.22 o
   1  -1   9          0.07         -3.64         3.64 o
   2  -1   9       4064.09       3536.40       164.43 o
   3  -1   9          0.42         -1.35         3.99 o
   4  -1   9      19631.75      17032.01       402.74 o
   5  -1   9          0.40          6.40         7.10 o
   6  -1   9       5423.10       5380.29       211.37 o
   7  -1   9          2.39         15.22         8.26 o
   8  -1   9         71.34         80.20        30.02 o
   9  -1   9          2.17        -20.15        20.15 o
  10  -1   9        231.52        281.23        36.65 o
  11  -1   9          0.51         -6.67         6.67 o
 -12   0   9        669.54        823.60        74.65 o
 -11   0   9          0.00          6.79         8.64 o
 -10   0   9        683.27        714.57        42.13 o
  -9   0   9          7.52          7.90         9.24 o
  -8   0   9         32.01         69.36        15.70 o
  -7   0   9          4.49         16.34        13.74 o
  -6   0   9       3450.15       3497.39       188.16 o
  -5   0   9          0.50          1.11         7.01 o
  -4   0   9        674.91        594.60        73.42 o
  -3   0   9          3.03          7.37        12.11 o
  -2   0   9        313.47        327.10        47.58 o
  -1   0   9          0.20         -5.90         5.90 o
   0   0   9          0.57         49.15        25.71 o
   1   0   9          0.42         -0.82         8.43 o
   2   0   9       1221.07       1025.62        82.66 o
   3   0   9          2.87          1.97         7.07 o
   4   0   9       4873.16       4407.68       166.67 o
   5   0   9          1.44        -12.34        12.34 o
   6   0   9       9089.66       9219.35       216.92 o
   7   0   9          0.00          2.71         7.89 o
   8   0   9        153.82        193.51        50.18 o
   9   0   9          2.60        -18.92        18.92 o
  10   0   9          3.20          2.77         3.50 o
  11   0   9          0.02        -10.19        10.19 o
 -12   1   9        300.61        368.72        47.71 o
 -11   1   9          0.26        -15.01        15.01 o
 -10   1   9        222.78        270.59        35.91 o
  -9   1   9          0.51          2.68        10.89 o
  -8   1   9         43.66         49.41        16.97 o
  -7   1   9          2.06         -2.02         3.09 o
  -6   1   9        136.38        112.45        47.92 o
  -5   1   9          0.70         -5.94        11.33 o
  -4   1   9      14158.02      14026.05      1228.62 o
  -3   1   9          0.07         -2.42        10.69 o
  -2   1   9         84.68        129.75        30.93 o
  -1   1   9          0.38          1.86         8.54 o
   0   1   9          0.70         35.16        31.77 o
   1   1   9          0.01        -13.37        13.37 o
   2   1   9        333.00        252.33        54.29 o
   3   1   9          4.27         -0.74         5.31 o
   4   1   9       2104.40       1857.57       110.01 o
   5   1   9          0.24         13.98        25.50 o
   6   1   9        851.38        839.97        64.60 o
   7   1   9          0.86        -12.61        12.61 o
   8   1   9        115.95        111.66        34.96 o
   9   1   9          0.03         -3.71        10.80 o
  10   1   9       3096.27       3117.87       203.07 o
  11   1   9          0.78         -5.24         5.53 o
 -12   2   9        639.45        813.32        67.66 o
 -11   2   9          0.62          9.77         6.15 o
 -10   2   9        408.12        450.59        45.64 o
  -9   2   9          1.18         -9.43         9.43 o
  -8   2   9        312.35        325.83        50.07 o
  -7   2   9          0.96          0.90         6.95 o
  -6   2   9       2668.32       2911.25       103.51 o
  -5   2   9          0.00         -5.00         8.59 o
  -4   2   9       2488.35       2424.85       128.27 o
  -3   2   9          0.80         -5.06         9.13 o
  -2   2   9      22254.25      22889.61       491.83 o
  -1   2   9          0.75         12.55        11.37 o
   0   2   9          0.71         15.85         9.65 o
   1   2   9          0.00          2.63         7.81 o
   2   2   9        134.57        121.89        29.03 o
   3   2   9          1.54         -1.22         5.09 o
   4   2   9        668.54        547.26        60.21 o
   5   2   9          0.97          1.56         4.61 o
   6   2   9       5534.64       5544.59       131.06 o
   7   2   9          4.99         10.49        19.54 o
   8   2   9         66.55         65.39        29.20 o
   9   2   9          0.72          4.09        12.44 o
  10   2   9        118.16        115.29        25.89 o
  11   2   9          1.46          3.02         4.50 o
  12   2   9        373.25        378.80        47.71 o
 -11   3   9          0.13         -1.51         7.30 o
 -10   3   9       1375.91       1431.56        80.52 o
  -9   3   9          0.74         -1.02        10.90 o
  -8   3   9        185.94        188.23        28.37 o
  -7   3   9          2.02         -6.16         6.16 o
  -6   3   9       9767.34       9690.47       203.27 o
  -5   3   9          4.90          8.60        14.82 o
  -4   3   9       8123.24       7360.58       267.91 o
  -3   3   9          0.04         -2.31         4.52 o
  -2   3   9       2257.03       2290.28       134.24 o
  -1   3   9          5.22         -3.25         8.71 o
   0   3   9          0.84         27.11        13.64 o
   1   3   9          1.39         -2.39         4.51 o
   2   3   9      21468.81      20287.21       533.24 o
   3   3   9          3.54         -4.68        14.13 o
   4   3   9      13447.75      13114.80       461.86 o
   5   3   9          2.06          3.69         9.18 o
   6   3   9       3315.29       3169.30       117.11 o
   7   3   9          1.78         11.31        21.49 o
   8   3   9        129.13        125.67        25.79 o
   9   3   9          2.94         18.08        14.44 o
  10   3   9          6.25         18.49        22.93 o
  11   3   9          0.63          3.96         6.67 o
  12   3   9         33.44         22.12         7.14 o
 -11   4   9          0.26         -9.78         9.78 o
 -10   4   9        343.01        364.27        39.26 o
  -9   4   9          0.62          2.31         4.44 o
  -8   4   9       1218.15       1147.56        74.84 o
  -7   4   9          0.07         -4.73         4.73 o
  -6   4   9        361.60        355.05        26.90 o
  -5   4   9          0.35         21.80        22.62 o
  -4   4   9       5073.58       5129.58       292.73 o
  -3   4   9          0.86          0.03         9.34 o
  -2   4   9       3192.59       3297.52       167.07 o
  -1   4   9          0.01          0.59        11.82 o
   0   4   9          0.62         32.43        31.28 o
   1   4   9          0.75         -1.57         5.64 o
   2   4   9       2121.82       1992.49       101.75 o
   3   4   9          0.98         -2.50        13.16 o
   4   4   9       2442.11       2195.09       142.06 o
   5   4   9          0.38          8.78        19.43 o
   6   4   9        114.77        121.03        21.29 o
   7   4   9          0.80          1.14        12.85 o
   8   4   9         34.98         44.96        12.72 o
   9   4   9          4.16          3.81         9.74 o
  10   4   9       1978.45       1772.19       137.99 o
  11   4   9          0.51         -4.68         8.07 o
  12   4   9         47.61         83.49        26.73 o
 -11   5   9          1.71          3.98         8.43 o
 -10   5   9       3467.53       3767.79       122.30 o
  -9   5   9          0.68          9.45         8.96 o
  -8   5   9        236.21        169.93        27.55 o
  -7   5   9          6.01         10.30         5.03 o
  -6   5   9        363.02        274.53        51.62 o
  -5   5   9          1.57         -6.37        12.96 o
  -4   5   9        575.41        648.47        91.09 o
  -3   5   9          0.46          5.55        17.07 o
  -2   5   9       4548.72       4352.72       263.94 o
  -1   5   9          0.05          6.11        10.47 o
   0   5   9          1.72         22.69        25.81 o
   1   5   9          3.47          2.55        11.74 o
   2   5   9       3326.80       3197.04       160.51 o
   3   5   9          0.00         -7.90         9.57 o
   4   5   9       7642.26       6858.35       275.98 o
   5   5   9          4.56         -0.36         7.93 o
   6   5   9       2428.20       2248.27        99.65 o
   7   5   9          0.04        -18.05        18.05 o
   8   5   9         49.80         47.69        13.87 o
   9   5   9          1.16         -4.33         4.33 o
  10   5   9        649.24        576.05        54.70 o
  11   5   9          0.01          5.31         9.36 o
  12   5   9        194.09        213.05        41.33 o
 -10   6   9        526.28        501.48        41.76 o
  -9   6   9          0.03          1.35        12.75 o
  -8   6   9          6.42         33.37        11.82 o
  -7   6   9          0.01         -1.96         1.96 o
  -6   6   9      11465.20      11226.12       231.42 o
  -5   6   9          0.09          0.20         7.63 o
  -4   6   9       9646.02       9023.92       509.07 o
  -3   6   9          0.02         -9.46        15.95 o
  -2   6   9      23492.56      24148.10       411.16 o
  -1   6   9          0.17         -1.08        11.72 o
   0   6   9          2.08         50.17        21.22 o
   1   6   9          0.13        -15.19        33.11 o
   2   6   9       4086.31       3898.60       284.41 o
   3   6   9          1.04        -10.90        15.42 o
   4   6   9       4828.74       5277.39       256.29 o
   5   6   9          3.62         -0.55        17.07 o
   6   6   9       9464.13       8540.33       197.25 o
   7   6   9          0.00        -15.29        15.29 o
   8   6   9        305.07        236.68        34.92 o
   9   6   9          7.16          5.68         9.97 o
  10   6   9        181.20        179.03        28.30 o
  11   6   9          0.01        -12.13        18.51 o
  12   6   9        546.07        794.20        80.00 o
 -10   7   9         41.33         46.87        12.03 o
  -9   7   9          0.09          6.48         9.02 o
  -8   7   9        193.04        191.96        28.04 o
  -7   7   9          0.15          2.90        10.18 o
  -6   7   9        960.70        971.96        68.29 o
  -5   7   9          0.24          0.64         7.71 o
  -4   7   9       5915.47       5159.73       208.42 o
  -3   7   9          2.40        -10.75        14.03 o
  -2   7   9       2765.69       2673.07       185.58 o
  -1   7   9          0.02         10.69        10.65 o
   0   7   9          0.29        115.95       101.59 o
   1   7   9          1.00         -0.62        22.00 o
   2   7   9      23440.54      22820.97      1560.94 o
   3   7   9          2.72          2.34        12.78 o
   4   7   9        532.62        723.09       184.87 o
   5   7   9          7.94        -18.09        18.09 o
   6   7   9        327.60        234.46        27.03 o
   7   7   9          3.20        -11.52        11.52 o
   8   7   9        189.98        153.67        27.87 o
   9   7   9          0.99         -6.90         6.90 o
  10   7   9        385.65        422.19        65.60 o
  11   7   9          0.05         -3.70         8.64 o
  12   7   9        279.28        383.11        55.11 o
 -10   8   9        193.07        284.61        37.22 o
  -9   8   9          0.12          9.25         9.67 o
  -8   8   9         12.25         14.60         5.35 o
  -7   8   9          0.62          1.84         7.92 o
  -6   8   9        781.18        801.88        62.33 o
  -5   8   9          0.00         -0.94         7.06 o
  -4   8   9       2069.86       1808.09        91.16 o
  -3   8   9          3.07          3.54         3.70 o
  -2   8   9       4547.71       4058.85       241.35 o
  -1   8   9          0.18         16.77        18.73 o
   0   8   9          1.17        125.79       118.55 o
   1   8   9          0.10         -9.67        22.21 o
   2   8   9       2764.48       2617.03       255.20 o
   3   8   9          0.17          7.81        17.77 o
   4   8   9       9180.62       9808.74       868.95 o
   5   8   9          0.13         23.60        10.49 o
   6   8   9        310.43        261.77        30.38 o
   7   8   9          0.99          6.82         8.05 o
   8   8   9       1170.86       1089.37        80.86 o
   9   8   9          2.14         16.02        14.05 o
  10   8   9       1271.87       1257.68        84.41 o
  11   8   9          2.16         -6.17         6.17 o
  12   8   9        625.71        915.53        81.85 o
  -9   9   9          0.04          2.26         7.81 o
  -8   9   9          2.53         -4.73        13.98 o
  -7   9   9          0.47         -8.39         8.39 o
  -6   9   9        568.47        521.93        49.99 o
  -5   9   9          0.06          2.81         9.46 o
  -4   9   9       4062.55       3380.63       180.04 o
  -3   9   9          0.03         -6.90         9.88 o
  -2   9   9       4232.63       3589.93       183.43 o
  -1   9   9          3.15          6.02         4.97 o
   0   9   9          0.88         29.41        25.50 o
   1   9   9          0.93        -19.74        24.68 o
   2   9   9       4418.50       4548.84       385.79 o
   3   9   9          0.13          0.05         7.32 o
   4   9   9       5614.40       5056.96       143.32 o
   5   9   9          2.12         -1.24         5.38 o
   6   9   9      10440.19      10176.67       193.21 o
   7   9   9          5.38          4.95         7.51 o
   8   9   9        190.47        153.03        31.36 o
   9   9   9          0.72          1.62        11.41 o
  10   9   9        266.01        308.85        40.85 o
  11   9   9          5.50          6.17         3.50 o
  -9  10   9          0.91          2.67         2.88 o
  -8  10   9        477.75        416.63        51.21 o
  -7  10   9          4.70          2.79        11.72 o
  -6  10   9       2914.52       2996.60       114.55 o
  -5  10   9          0.38         -4.47         4.47 o
  -4  10   9       4295.51       3808.08       135.43 o
  -3  10   9          0.02         -7.73         7.91 o
  -2  10   9       1020.83        877.89        94.80 o
  -1  10   9          0.94        -10.08        10.08 o
   0  10   9          0.12         12.06         4.68 o
   1  10   9          0.08          0.59         8.33 o
   2  10   9       3685.60       3635.74       132.06 o
   3  10   9          0.09         10.30         8.73 o
   4  10   9       1938.34       1843.97        81.68 o
   5  10   9          0.01         -3.40         4.18 o
   6  10   9        933.87        918.51        58.22 o
   7  10   9          0.02         -9.19         9.37 o
   8  10   9          4.81          4.63        10.95 o
   9  10   9          1.52         -0.01         7.32 o
  10  10   9       3145.36       3517.95       186.93 o
  11  10   9          0.07        -10.90        10.90 o
  -8  11   9         95.30        108.58        23.03 o
  -7  11   9          0.34        -10.08        12.34 o
  -6  11   9        122.29        121.01        21.26 o
  -5  11   9          0.05         -0.28         5.81 o
  -4  11   9       4495.91       4270.22       141.04 o
  -3  11   9          0.81          7.89         6.22 o
  -2  11   9         80.23         88.63        29.41 o
  -1  11   9          2.25         -1.23         4.73 o
   0  11   9          1.68         14.49         7.76 o
   1  11   9          0.10         -9.08        10.02 o
   2  11   9       1057.39       1097.02        77.37 o
   3  11   9          0.06         10.73        10.59 o
   4  11   9       3884.29       3581.73       138.74 o
   5  11   9          0.20         -8.94         8.94 o
   6  11   9        808.89        751.74        52.88 o
   7  11   9          0.47         -2.13         7.43 o
   8  11   9        188.31        197.29        25.22 o
   9  11   9          1.64          4.39         5.30 o
  10  11   9        490.62        429.23        42.96 o
  11  11   9          4.27         22.00        17.48 o
  -7  12   9          3.90          5.96         6.37 o
  -6  12   9       7465.43       7599.57       219.22 o
  -5  12   9          0.05          2.84        13.47 o
  -4  12   9       1905.65       1803.76        86.82 o
  -3  12   9          1.67          1.72         6.03 o
  -2  12   9      12204.84      11357.31       235.55 o
  -1  12   9          0.00          5.87         5.88 o
   0  12   9          0.29         12.34        16.86 o
   1  12   9          0.66          9.84         7.90 o
   2  12   9         70.58         56.37        17.71 o
   3  12   9          0.13        -13.58        13.58 o
   4  12   9       4048.28       4195.55       147.72 o
   5  12   9          0.00         10.30         8.02 o
   6  12   9        542.23        548.48        43.53 o
   7  12   9          0.55         11.23         7.16 o
   8  12   9         19.48         16.46        21.08 o
   9  12   9          0.00          6.31         6.66 o
  10  12   9         56.96         32.96        12.04 o
  -6  13   9        800.99        762.70        80.72 o
  -5  13   9          0.17          0.56         2.88 o
  -4  13   9       2968.43       2677.68        98.26 o
  -3  13   9          2.10         -2.56         5.24 o
  -2  13   9       2991.76       2884.55       112.29 o
  -1  13   9          0.47         -3.14         3.80 o
   0  13   9          0.30         18.24        12.84 o
   1  13   9          6.68         19.63        10.50 o
   2  13   9      11939.09      11396.78       230.21 o
   3  13   9          0.67         -0.56         3.32 o
   4  13   9       4322.83       4444.12       146.12 o
   5  13   9          0.04        -10.01        11.06 o
   6  13   9       2594.94       2962.71       167.19 o
   7  13   9          0.63        -10.08        11.93 o
   8  13   9          3.90         -3.91        11.52 o
   9  13   9          0.23         -0.21         2.81 o
  -5  14   9          0.66         -5.82         5.82 o
  -4  14   9        172.64        121.95        26.32 o
  -3  14   9          1.00         -5.20         7.27 o
  -2  14   9          2.36          6.17         2.91 o
  -1  14   9          0.60         -5.57         6.10 o
   0  14   9          0.36          8.97         6.50 o
   1  14   9          0.04          0.58         9.15 o
   2  14   9       2840.11       2904.17       110.92 o
   3  14   9          1.20         -4.27         8.74 o
   4  14   9       1778.86       1767.95        86.15 o
   5  14   9          0.01         -3.99         5.70 o
   6  14   9         77.81         90.48        22.42 o
   7  14   9          1.67         -5.76        12.96 o
   8  14   9        444.84        397.51        53.47 o
   9  14   9          0.16         -4.01         4.01 o
  -4  15   9        565.19        509.59        44.83 o
  -3  15   9          0.00         -6.37        11.72 o
  -2  15   9          7.38          1.54         5.86 o
  -1  15   9          0.99          2.85         4.43 o
   0  15   9          0.28         -8.02         8.02 o
   1  15   9          0.07         -8.52         8.52 o
   2  15   9         10.50         57.10        27.56 o
   3  15   9          0.75         -5.51         5.51 o
   4  15   9       2729.12       2540.50        94.87 o
   5  15   9          0.73          6.66         6.37 o
   6  15   9       6872.47       7401.54       228.26 o
   7  15   9          0.58        -19.74        19.74 o
   8  15   9         93.90         81.44        19.12 o
  -2  16   9       1488.93       1486.19        82.26 o
  -1  16   9          4.88          6.64         1.91 o
   0  16   9          0.84         30.32        19.02 o
   1  16   9          0.29         -1.10         6.28 o
   2  16   9          3.30          1.33         3.85 o
   3  16   9          0.17         -2.93         5.95 o
   4  16   9        178.52        159.32        17.13 o
   5  16   9          1.61         -4.32         8.02 o
   6  16   9        745.92        835.12        65.39 o
   7  16   9          7.74         10.90         2.06 o
   0  17   9          0.32         41.13        13.57 o
   1  17   9          0.13          0.05         2.28 o
   2  17   9       1476.47       1451.58       126.37 o
   3  17   9          0.01         -4.84         4.84 o
  -1 -13  10          1.55         10.90        10.69 o
  -6 -12  10         82.38         64.78        19.54 o
  -5 -12  10          2.27         -3.70         8.43 o
  -4 -12  10        647.62        739.29        69.92 o
  -3 -12  10          1.69         -1.77        12.96 o
  -2 -12  10         29.95         32.55         9.88 o
  -1 -12  10          0.22          1.12        10.01 o
   0 -12  10       3994.21       3934.64       116.41 o
   1 -12  10          1.47         -2.24         9.25 o
   2 -12  10       3146.16       3141.83       132.85 o
  -7 -11  10          0.03         -1.92         5.77 o
  -6 -11  10         45.14         65.60        21.80 o
  -5 -11  10          4.66         -6.99        13.78 o
  -4 -11  10         37.12         49.15        11.97 o
  -3 -11  10          0.10         -3.40         6.57 o
  -2 -11  10        297.65        306.84        29.05 o
  -1 -11  10          0.73         -5.19         7.13 o
   0 -11  10        956.85        977.40        42.23 o
   1 -11  10          1.13         -6.80         9.78 o
   2 -11  10         21.36         12.86        16.97 o
   3 -11  10          4.21         -2.18         8.12 o
   4 -11  10         28.62         15.42         9.46 o
  -9 -10  10          0.13         14.60        11.93 o
  -8 -10  10       6194.81       6131.48       212.64 o
  -7 -10  10          0.04          4.61         5.24 o
  -6 -10  10        965.83       1034.38        68.61 o
  -5 -10  10          0.44          7.40         8.43 o
  -4 -10  10       3066.21       3318.65       131.89 o
  -3 -10  10          1.04          5.61        11.78 o
  -2 -10  10         62.69         59.68        11.58 o
  -1 -10  10          1.21         -2.48         5.13 o
   0 -10  10        360.43        390.42        43.33 o
   1 -10  10          0.26         -6.55        18.41 o
   2 -10  10        320.19        285.86        27.60 o
   3 -10  10          1.89         -9.56         9.56 o
   4 -10  10        630.79        665.46        67.45 o
   5 -10  10          0.15         18.92        10.90 o
  -9  -9  10          0.08        -11.93        11.93 o
  -8  -9  10        287.35        275.15        48.94 o
  -7  -9  10          0.47          6.33        13.06 o
  -6  -9  10        930.35        981.36        72.45 o
  -5  -9  10         10.53         38.04        26.32 o
  -4  -9  10       2299.27       2269.92        95.92 o
  -3  -9  10          0.00          4.49         8.95 o
  -2  -9  10       6896.96       6840.85       170.16 o
  -1  -9  10          2.94         -0.57         7.30 o
   0  -9  10       5060.89       5109.79       169.31 o
   1  -9  10          0.12          2.55         7.19 o
   2  -9  10         54.01         47.55        18.71 o
   3  -9  10          0.48         -0.56         3.65 o
   4  -9  10         39.94         24.62         8.95 o
   5  -9  10          1.49         -1.85         7.61 o
   6  -9  10         80.62         55.73        15.83 o
 -10  -8  10         49.12         48.28        11.82 o
  -9  -8  10          0.00          1.23        12.34 o
  -8  -8  10        754.82        654.77        83.90 o
  -7  -8  10          0.04         -8.39         8.39 o
  -6  -8  10       1811.37       1699.45       115.78 o
  -5  -8  10          0.19         -5.55        11.31 o
  -4  -8  10        463.86        518.90        58.26 o
  -3  -8  10          1.11        -11.32        13.76 o
  -2  -8  10       1152.90       1198.39        69.28 o
  -1  -8  10          0.03        -11.73        11.73 o
   0  -8  10       1556.79       1725.22       102.02 o
   1  -8  10          0.46         -9.30         9.30 o
   2  -8  10       6801.37       6397.79       275.56 o
   3  -8  10          1.30         -7.27         8.15 o
   4  -8  10       3175.74       3196.52       105.62 o
   5  -8  10          1.61         -6.70         8.84 o
   6  -8  10         41.51         60.25        22.83 o
   7  -8  10          1.23        -11.52        13.98 o
 -10  -7  10        882.96        909.60        59.02 o
  -9  -7  10          1.46          4.73         4.32 o
  -8  -7  10         15.87         41.13        21.18 o
  -7  -7  10          0.17         -3.89         5.76 o
  -6  -7  10        110.52         85.77        21.20 o
  -5  -7  10          0.08         -1.23         9.25 o
  -4  -7  10        350.25        222.50        37.98 o
  -3  -7  10          0.04         -7.32         8.67 o
  -2  -7  10       1053.21        908.14        59.69 o
  -1  -7  10          0.00         16.59        13.88 o
   0  -7  10      26633.72      26244.45       396.06 o
   1  -7  10          0.39         -1.97        10.13 o
   2  -7  10       1347.92       1197.46       120.10 o
   3  -7  10          2.73          2.93         5.39 o
   4  -7  10       2288.05       2162.16        89.70 o
   5  -7  10          2.15         -8.53         8.53 o
   6  -7  10       1002.11       1015.26        98.71 o
   7  -7  10          0.80         -4.52         4.52 o
 -11  -6  10          0.22         -1.44         1.44 o
 -10  -6  10       1593.69       1374.77        75.45 o
  -9  -6  10          0.97        -16.45        16.66 o
  -8  -6  10       2630.85       2428.04       174.80 o
  -7  -6  10          2.08          5.76        12.54 o
  -6  -6  10       1056.47        907.15        73.67 o
  -5  -6  10          4.26         14.60        15.01 o
  -4  -6  10        162.45        161.40        25.22 o
  -3  -6  10          0.13         -4.20         8.92 o
  -2  -6  10         50.83        106.66        19.08 o
  -1  -6  10          0.85         -1.41        14.60 o
   0  -6  10       9124.17       8664.99       535.09 o
   1  -6  10          1.60         -3.46         4.55 o
   2  -6  10       1048.93        919.72        73.73 o
   3  -6  10          0.08          4.32        10.90 o
   4  -6  10        481.32        502.68        46.12 o
   5  -6  10          0.01         -9.01        10.39 o
   6  -6  10        879.72        945.68        70.18 o
   7  -6  10          1.56         22.42        14.81 o
   8  -6  10       6079.40       6882.90       218.60 o
 -11  -5  10          1.63        -10.90        10.90 o
 -10  -5  10        466.37        489.86        46.00 o
  -9  -5  10          0.69        -10.69        13.57 o
  -8  -5  10        197.90        189.81        48.12 o
  -7  -5  10          0.01         -4.73        12.54 o
  -6  -5  10       3929.48       3900.17       151.45 o
  -5  -5  10          3.01         -2.14        17.27 o
  -4  -5  10        708.77        650.22        62.70 o
  -3  -5  10          3.01          2.87         6.89 o
  -2  -5  10        268.01        315.61        32.28 o
  -1  -5  10          1.32         -5.84         6.50 o
   0  -5  10        980.15       1000.86       137.58 o
   1  -5  10          1.63         -2.13         5.24 o
   2  -5  10         22.83         65.32        17.07 o
   3  -5  10          1.64         -5.55         6.37 o
   4  -5  10        279.36        255.66        39.02 o
   5  -5  10          0.87         -2.64         2.64 o
   6  -5  10       1814.71       1605.86        96.70 o
   7  -5  10          0.33         -1.03        11.10 o
   8  -5  10        289.66        288.93        49.15 o
   9  -5  10          5.94         26.73        13.37 o
 -11  -4  10          0.79         -6.37         7.61 o
 -10  -4  10        608.82        622.68        52.59 o
  -9  -4  10          1.30         -9.05        18.92 o
  -8  -4  10       5540.74       5293.28       261.17 o
  -7  -4  10          0.01         -2.06         3.29 o
  -6  -4  10       8088.21       8467.80       339.11 o
  -5  -4  10          0.02         -5.49         5.76 o
  -4  -4  10       2255.17       2467.53        95.18 o
  -3  -4  10          5.96         11.13         7.90 o
  -2  -4  10       9123.28       6949.12       377.56 o
  -1  -4  10          0.82        -19.39        19.39 o
   0  -4  10       2015.22       1748.67       129.08 o
   1  -4  10          3.14          8.09         9.43 o
   2  -4  10        224.31        266.30        37.00 o
   3  -4  10          3.93          5.35        12.96 o
   4  -4  10        182.25        181.51        32.74 o
   5  -4  10          0.00         10.40         5.23 o
   6  -4  10        113.02         91.85        22.87 o
   7  -4  10          0.91         -3.70        17.48 o
   8  -4  10        702.57        657.85        78.97 o
   9  -4  10          0.01         14.81         9.05 o
 -11  -3  10          0.11          9.87        11.31 o
 -10  -3  10        120.56        114.54        31.05 o
  -9  -3  10          0.73         -6.89         6.89 o
  -8  -3  10         75.73         66.83        32.08 o
  -7  -3  10          0.31         -3.08        11.52 o
  -6  -3  10         11.38         27.35        20.15 o
  -5  -3  10          0.03         -4.94         4.94 o
  -4  -3  10       3448.02       2837.48       243.28 o
  -3  -3  10          3.25         -1.23         4.94 o
  -2  -3  10       8055.89       6687.83       236.17 o
  -1  -3  10          0.88        -10.39        24.47 o
   0  -3  10      41480.01      34938.79      1767.20 o
   1  -3  10          3.48          7.75         4.57 o
   2  -3  10       8746.58       7549.51       462.08 o
   3  -3  10          0.13          2.08         6.61 o
   4  -3  10        597.93        564.13        55.69 o
   5  -3  10          1.36        -12.34        15.01 o
   6  -3  10       1036.02        851.99        72.39 o
   7  -3  10          1.17          1.85        13.16 o
   8  -3  10         16.50         28.79        13.57 o
   9  -3  10          4.63         -5.76        10.28 o
  10  -3  10         58.10         33.98        17.79 o
 -12  -2  10         18.53         22.42        10.49 o
 -11  -2  10          4.50          4.25        12.96 o
 -10  -2  10        507.56        565.11        71.98 o
  -9  -2  10          0.38        -10.92        10.92 o
  -8  -2  10        284.13        249.25        37.93 o
  -7  -2  10          0.88          1.03         4.11 o
  -6  -2  10          2.16          0.00        11.10 o
  -5  -2  10          1.33         -2.67         9.25 o
  -4  -2  10          6.00         34.34        19.54 o
  -3  -2  10          0.83         -6.38        13.90 o
  -2  -2  10         96.71         99.32        28.54 o
  -1  -2  10          0.22         -1.34         4.49 o
   0  -2  10       1311.84       1426.44        86.78 o
   1  -2  10          2.75          7.60        14.50 o
   2  -2  10       8161.48       6869.22       437.71 o
   3  -2  10          0.16          8.30        11.74 o
   4  -2  10       2240.21       2174.92       160.61 o
   5  -2  10          1.25         -8.24         9.97 o
   6  -2  10       3829.02       3353.11       226.72 o
   7  -2  10          0.38        -12.13        13.98 o
   8  -2  10       2456.37       2374.37       164.31 o
   9  -2  10          0.21        -20.15        20.15 o
  10  -2  10        871.83        966.81        92.44 o
 -12  -1  10        322.45        395.45        46.89 o
 -11  -1  10          3.97          4.26        10.80 o
 -10  -1  10         67.67         66.63        23.85 o
  -9  -1  10          0.49         -4.15         9.36 o
  -8  -1  10        661.70        686.41        60.77 o
  -7  -1  10          2.35          3.50        10.08 o
  -6  -1  10         42.46         73.83        28.79 o
  -5  -1  10          0.26         -3.59         6.41 o
  -4  -1  10         51.16         32.78         9.01 o
  -3  -1  10          0.00          1.26         5.23 o
  -2  -1  10         12.58         16.22         6.24 o
  -1  -1  10          0.04         -6.40         7.34 o
   0  -1  10      15086.57      13362.11       320.34 o
   1  -1  10          0.00        -10.70        10.70 o
   2  -1  10        122.49         84.91        28.35 o
   3  -1  10          1.82         -9.15        10.70 o
   4  -1  10       3482.82       3170.10       203.28 o
   5  -1  10          1.41         -3.50         4.78 o
   6  -1  10       8053.83       7801.06       368.93 o
   7  -1  10          2.26        -18.51        19.95 o
   8  -1  10        176.31        199.27        51.00 o
   9  -1  10          0.57        -13.78        19.95 o
  10  -1  10       1498.52       1288.71       100.15 o
  11  -1  10          0.81         12.75         9.05 o
 -12   0  10        395.88        555.24        54.91 o
 -11   0  10          0.03         -5.96        13.57 o
 -10   0  10       3280.07       3578.89       103.63 o
  -9   0  10          0.44         -2.78         2.78 o
  -8   0  10       5607.91       5608.15       183.95 o
  -7   0  10          0.06          0.13         6.89 o
  -6   0  10      13514.00      12691.10       257.23 o
  -5   0  10          6.22          2.61         9.56 o
  -4   0  10         72.30         43.24        24.45 o
  -3   0  10          0.00          3.99        10.65 o
  -2   0  10       3405.73       3183.92       169.04 o
  -1   0  10          0.22         -3.91        10.90 o
   0   0  10       1143.42       1215.36       131.41 o
   1   0  10          0.02         -1.85         8.23 o
   2   0  10         24.71         68.37       127.09 o
   3   0  10          1.49          0.46        11.29 o
   4   0  10          5.77         49.69        22.97 o
   5   0  10          0.07         -4.32         7.63 o
   6   0  10         10.96         25.83        11.62 o
   7   0  10          0.74         15.83        14.25 o
   8   0  10       5262.44       5233.23       249.65 o
   9   0  10          0.07        -13.16        21.59 o
  10   0  10        422.70        459.00        46.83 o
  11   0  10          2.73        -13.26        13.26 o
 -11   1  10          1.18          1.33         5.94 o
 -10   1  10        542.13        661.04        43.28 o
  -9   1  10          4.49          2.26         5.96 o
  -8   1  10        595.17        693.30        49.56 o
  -7   1  10          0.01          6.44         6.82 o
  -6   1  10       7032.75       7557.02       192.44 o
  -5   1  10          0.09          3.71        10.69 o
  -4   1  10       1246.41       1262.13       116.52 o
  -3   1  10          5.82          8.11         8.33 o
  -2   1  10       1171.63       1084.13        96.22 o
  -1   1  10          0.18         -1.05         7.69 o
   0   1  10      23229.15      24303.41       625.57 o
   1   1  10          0.17        -19.74        21.18 o
   2   1  10       3403.48       3014.69       154.89 o
   3   1  10          1.24         -6.76        12.97 o
   4   1  10         67.14         53.33        26.34 o
   5   1  10          0.27        -11.15        11.15 o
   6   1  10          1.15          8.50         6.99 o
   7   1  10          0.09          0.14         9.33 o
   8   1  10         61.66         37.02        15.42 o
   9   1  10          0.12         -5.45         9.96 o
  10   1  10        608.84        589.93        54.52 o
  11   1  10          2.51        -12.00        12.00 o
 -11   2  10          1.85          5.10         7.61 o
 -10   2  10         93.15         83.75        18.03 o
  -9   2  10          0.02         -1.73         6.52 o
  -8   2  10       1091.13        983.80        99.94 o
  -7   2  10          0.01          3.28         5.31 o
  -6   2  10        618.36        619.72        54.24 o
  -5   2  10          0.49          3.71         6.50 o
  -4   2  10          7.40          5.78        12.10 o
  -3   2  10          0.00         -8.33        11.32 o
  -2   2  10      14203.49      13741.59       303.44 o
  -1   2  10          0.14          0.76         8.40 o
   0   2  10      13617.90      13481.86       263.05 o
   1   2  10          1.18          2.00         6.95 o
   2   2  10       1345.32       1113.47        97.95 o
   3   2  10          0.38         -5.00         9.07 o
   4   2  10         78.72         63.66        18.34 o
   5   2  10          0.01         -6.86        27.51 o
   6   2  10         36.15         24.39         7.48 o
   7   2  10          0.00         -7.62         9.15 o
   8   2  10        262.98        287.21        44.42 o
   9   2  10          1.60         -0.94         7.15 o
  10   2  10         92.85        102.94        23.81 o
  11   2  10          1.04          0.08        11.31 o
 -11   3  10          1.50          7.40         8.33 o
 -10   3  10         44.29         58.32        15.54 o
  -9   3  10          0.04         -3.46         6.19 o
  -8   3  10       1001.63       1039.61        69.13 o
  -7   3  10          0.13         -5.70         5.70 o
  -6   3  10         48.90         44.94        12.73 o
  -5   3  10          0.01         13.06         8.88 o
  -4   3  10       1731.45       1651.64       138.97 o
  -3   3  10          0.26          8.43         7.81 o
  -2   3  10       5649.72       5577.49       187.43 o
  -1   3  10          0.23        -12.58        12.58 o
   0   3  10      31859.64      31974.54       488.70 o
   1   3  10          0.12         -8.37         8.37 o
   2   3  10      13693.26      13658.02       520.79 o
   3   3  10          2.87         -3.40         3.40 o
   4   3  10       1234.73       1102.69        88.85 o
   5   3  10          4.75          4.25         7.59 o
   6   3  10      12491.75      11677.09       234.37 o
   7   3  10          0.27         13.76        10.97 o
   8   3  10        571.58        583.75        46.60 o
   9   3  10          1.52         -3.98         6.79 o
  10   3  10        449.43        511.64        51.64 o
  11   3  10          0.25         -5.57        12.96 o
 -11   4  10          1.30         -7.25         7.25 o
 -10   4  10       2056.13       2307.60        95.07 o
  -9   4  10          0.08         -6.18         6.18 o
  -8   4  10       2149.47       1949.25        97.58 o
  -7   4  10          2.09          5.54         4.37 o
  -6   4  10       6324.69       5755.80       133.67 o
  -5   4  10          0.41         -7.51         7.51 o
  -4   4  10        668.73        670.60        90.74 o
  -3   4  10          0.15          2.40        11.18 o
  -2   4  10        999.87       1360.22       378.90 o
  -1   4  10          0.76        -18.99        22.83 o
   0   4  10       3721.70       3410.53       135.63 o
   1   4  10          0.77         -3.66         9.51 o
   2   4  10       5648.39       5139.82       214.68 o
   3   4  10          0.26         -5.90        14.01 o
   4   4  10          7.40         35.02        20.08 o
   5   4  10          2.41          8.02        13.39 o
   6   4  10       6928.56       6747.25       176.67 o
   7   4  10          2.53          9.36        11.67 o
   8   4  10       5179.74       5270.94       229.19 o
   9   4  10          0.01          1.77         9.01 o
  10   4  10         77.31        100.81        24.50 o
  11   4  10          0.01          0.70         2.52 o
 -10   5  10        261.62        345.34        34.97 o
  -9   5  10          0.14         -9.19         9.19 o
  -8   5  10       3077.31       3304.49       128.94 o
  -7   5  10          3.76          0.93        15.11 o
  -6   5  10       4028.13       3557.44       183.43 o
  -5   5  10          0.46        -10.13        10.13 o
  -4   5  10        155.50        320.29       130.17 o
  -3   5  10          0.65         -1.08        21.63 o
  -2   5  10        756.72        638.89        81.17 o
  -1   5  10          2.06         22.45        17.77 o
   0   5  10        167.49        313.29        55.62 o
   1   5  10          5.61          2.45         3.88 o
   2   5  10        834.23       1012.16        99.65 o
   3   5  10          0.64         11.31         9.02 o
   4   5  10       1706.26       1548.76       135.50 o
   5   5  10          2.91          1.85        10.90 o
   6   5  10        590.71        558.54        53.67 o
   7   5  10          0.37        -13.04        13.04 o
   8   5  10        496.12        523.53        54.84 o
   9   5  10          0.11          6.70         6.79 o
  10   5  10       3161.97       2930.56       402.34 o
  11   5  10          0.04         13.59         7.61 o
  12   5  10        286.21        431.65        55.94 o
 -10   6  10         47.72         86.22        15.12 o
  -9   6  10          0.73         -0.20         7.09 o
  -8   6  10       3141.76       3309.49       120.60 o
  -7   6  10          6.06          3.27         6.73 o
  -6   6  10       2011.77       1608.28        87.46 o
  -5   6  10          1.28         -3.81         6.89 o
  -4   6  10         12.59         53.53        54.80 o
  -3   6  10          0.02         -2.31        11.10 o
  -2   6  10       8866.04       8562.30       345.48 o
  -1   6  10          0.05        -17.42        17.58 o
   0   6  10      36127.96      33124.88       910.90 o
   1   6  10          1.27          4.46         9.05 o
   2   6  10        711.03        709.74       137.78 o
   3   6  10          4.86         -0.12        20.26 o
   4   6  10        657.68        673.23        94.33 o
   5   6  10          1.69         18.61        11.02 o
   6   6  10         53.93         69.81        14.08 o
   7   6  10          0.01        -14.96        14.96 o
   8   6  10       1016.82        920.53        72.82 o
   9   6  10          0.00         -1.36         3.11 o
  10   6  10        496.61        639.14        83.29 o
  11   6  10          0.00        -12.96        15.63 o
  12   6  10        357.06        605.21        65.81 o
 -10   7  10          0.41         -9.46        10.69 o
  -9   7  10          1.84        -11.93        12.34 o
  -8   7  10        462.19        534.47        69.71 o
  -7   7  10          0.15         -2.16         2.16 o
  -6   7  10        383.67        292.68        36.68 o
  -5   7  10          0.25         -5.43         6.88 o
  -4   7  10        867.77        793.46        58.95 o
  -3   7  10          0.03         -3.81         5.90 o
  -2   7  10       6178.87       5666.52       410.47 o
  -1   7  10          0.11          2.26        16.55 o
   0   7  10      14045.05      14217.49       825.56 o
   1   7  10          2.83         -3.29        22.00 o
   2   7  10       8627.81       8666.84       325.43 o
   3   7  10          1.64         -5.58        22.93 o
   4   7  10        167.06        121.68        21.27 o
   5   7  10          0.22         -7.43         7.43 o
   6   7  10       5788.86       5493.94       163.61 o
   7   7  10          3.88        -12.24        12.24 o
   8   7  10        889.47        827.43        70.50 o
   9   7  10          0.03        -15.48        15.48 o
  10   7  10         71.65         50.18        12.13 o
  11   7  10          0.02         12.13        16.45 o
  -9   8  10          0.57        -12.75        12.75 o
  -8   8  10          0.22         12.75        11.10 o
  -7   8  10          0.00         -1.69         4.44 o
  -6   8  10        634.08        509.52        48.53 o
  -5   8  10          3.12          4.17         2.82 o
  -4   8  10         83.96         53.62        14.72 o
  -3   8  10          0.00         -7.85        10.47 o
  -2   8  10       1119.47       1183.14        74.83 o
  -1   8  10          0.00         18.35        15.33 o
   0   8  10         53.52         41.83        58.81 o
   1   8  10          0.06         -5.96        18.10 o
   2   8  10       6238.01       6001.10       395.66 o
   3   8  10          0.68         -4.58         9.73 o
   4   8  10          7.36          5.62         5.41 o
   5   8  10          0.12         -1.67         5.59 o
   6   8  10       3946.80       3351.54       110.21 o
   7   8  10          3.67          4.70         9.94 o
   8   8  10       1986.94       1842.76       150.74 o
   9   8  10          2.14         13.38         8.88 o
  10   8  10         45.67         55.77        14.52 o
  11   8  10          0.74          0.82         5.14 o
  -9   9  10          0.22          1.23         1.65 o
  -8   9  10       4753.50       4890.62       186.31 o
  -7   9  10          0.52         -3.99         9.11 o
  -6   9  10       1701.09       1532.23        83.90 o
  -5   9  10          0.25          9.87        13.78 o
  -4   9  10       1141.33        986.42       132.95 o
  -3   9  10          0.02          6.61         8.56 o
  -2   9  10        320.53        347.13        56.76 o
  -1   9  10          0.12         -8.49         8.58 o
   0   9  10       4507.11       3797.31       136.18 o
   1   9  10          2.76          1.68         2.32 o
   2   9  10       1178.56       1079.57        58.94 o
   3   9  10          0.42          0.77         2.39 o
   4   9  10        911.90        802.61        53.07 o
   5   9  10          0.11         -5.77         5.77 o
   6   9  10       1848.98       1584.08        77.02 o
   7   9  10          1.56          7.68         6.51 o
   8   9  10       2700.80       3146.87       165.34 o
   9   9  10          0.07          5.61        13.42 o
  10   9  10       1917.95       2159.76       105.86 o
  11   9  10          4.64        -18.30        18.30 o
  -8  10  10       1976.23       2070.01       110.64 o
  -7  10  10          0.18         -8.77         8.77 o
  -6  10  10       4065.88       3691.03       138.60 o
  -5  10  10          0.12         -2.29         7.11 o
  -4  10  10       1027.63       1055.55        70.50 o
  -3  10  10          1.06         -9.09        10.30 o
  -2  10  10        232.95        211.61        44.01 o
  -1  10  10          0.44         -5.79         7.38 o
   0  10  10      14474.88      13286.56       211.08 o
   1  10  10          0.94         -1.83         4.99 o
   2  10  10        310.58        304.86        40.06 o
   3  10  10          0.00         -4.55         4.88 o
   4  10  10         88.35         62.67        14.26 o
   5  10  10          3.64         -3.26         6.29 o
   6  10  10        270.49        283.27        31.85 o
   7  10  10          2.12         -3.05         9.29 o
   8  10  10       2804.40       3229.35       134.99 o
   9  10  10          0.06         15.01        14.10 o
  10  10  10        241.67        327.18        55.52 o
  11  10  10          2.43         13.37         7.61 o
  -8  11  10         64.13        110.43        21.59 o
  -7  11  10          0.08          0.00         1.44 o
  -6  11  10        651.43        571.98        45.51 o
  -5  11  10          1.14         -3.01         3.01 o
  -4  11  10        585.58        491.48        57.48 o
  -3  11  10          0.03         -4.95         4.95 o
  -2  11  10       5550.38       4780.61       221.68 o
  -1  11  10          1.45          1.19        15.53 o
   0  11  10       4269.95       3975.04       139.93 o
   1  11  10          0.42          0.64         5.24 o
   2  11  10        207.48        245.39        35.57 o
   3  11  10          0.91         10.81         8.21 o
   4  11  10       1092.65        971.74        72.81 o
   5  11  10          0.62          2.11         8.16 o
   6  11  10        504.29        463.32        40.98 o
   7  11  10          0.18         -4.56         6.34 o
   8  11  10        425.84        513.41        42.74 o
   9  11  10          0.26        -12.96        12.96 o
  10  11  10         37.81         90.28        25.50 o
  -7  12  10          0.05         -8.84         8.84 o
  -6  12  10         22.71         34.96        16.04 o
  -5  12  10          0.22          3.61         5.83 o
  -4  12  10        117.71        100.48        19.99 o
  -3  12  10          4.19         -1.08         7.71 o
  -2  12  10       7265.59       6989.04       182.72 o
  -1  12  10          0.14          4.73         9.87 o
   0  12  10      18290.80      16909.50       279.79 o
   1  12  10          2.80          4.77         5.76 o
   2  12  10       5329.21       5639.96       404.91 o
   3  12  10          2.94         -3.77         6.66 o
   4  12  10        991.36       1110.90        77.01 o
   5  12  10          0.05          3.00         4.27 o
   6  12  10       1554.18       1561.76        72.95 o
   7  12  10          1.53         11.50         7.03 o
   8  12  10          0.25         28.19        11.26 o
   9  12  10          0.34          2.26         5.38 o
  10  12  10          0.68          2.67         6.58 o
  -6  13  10        791.11        640.63        64.57 o
  -5  13  10          1.53         31.37        11.90 o
  -4  13  10       1842.02       1742.92        75.15 o
  -3  13  10          0.12         -0.20         5.76 o
  -2  13  10          4.53         12.58         7.00 o
  -1  13  10          0.06          1.87         5.14 o
   0  13  10       1581.60       1463.98        69.66 o
   1  13  10          0.88          5.60         4.86 o
   2  13  10       7027.01       7495.29       189.97 o
   3  13  10          0.19          9.73        23.96 o
   4  13  10        522.03        558.32        72.39 o
   5  13  10          0.08          5.18         5.02 o
   6  13  10       3934.49       3976.95       190.63 o
   7  13  10          0.00         -7.81         7.81 o
   8  13  10       4177.41       4921.88       198.24 o
   9  13  10          0.00         -2.09         3.38 o
  -5  14  10          0.87         -9.67         9.67 o
  -4  14  10        263.30        248.21        38.04 o
  -3  14  10          0.01          0.36        16.45 o
  -2  14  10         17.87         26.38         5.38 o
  -1  14  10          0.15          4.92         5.96 o
   0  14  10       4183.82       4272.05       169.55 o
   1  14  10          0.14         -0.92         4.88 o
   2  14  10          1.43         38.31        12.78 o
   3  14  10          0.29         -7.23         7.23 o
   4  14  10        123.03        126.47        42.88 o
   5  14  10          2.06         -9.87         9.87 o
   6  14  10        568.36        601.51        71.15 o
   7  14  10          0.16         -3.50         3.70 o
   8  14  10       1719.52       2064.67       114.95 o
  -3  15  10          0.53        -10.08        10.08 o
  -2  15  10       1952.46       1791.03        69.97 o
  -1  15  10          0.89         -1.12         3.70 o
   0  15  10        168.66        191.32        25.57 o
   1  15  10          0.20         -6.01         6.01 o
   2  15  10         10.25         18.15         4.13 o
   3  15  10          0.37         -4.50         6.17 o
   4  15  10       1772.28       1609.47        73.57 o
   5  15  10          4.13         -0.51         6.48 o
   6  15  10         35.12         32.08        15.63 o
   7  15  10          0.75         -8.64         9.46 o
   8  15  10         64.68        105.08        21.18 o
  -2  16  10       2987.87       2711.21       106.52 o
  -1  16  10          0.91         -4.33         4.33 o
   0  16  10      11496.29      10867.91       580.33 o
   1  16  10          1.26         -2.25         6.61 o
   2  16  10       1882.37       1955.19       150.63 o
   3  16  10          1.46         -3.83         3.83 o
   4  16  10        238.31        247.37        24.64 o
   5  16  10          0.00          0.82         3.29 o
   6  16  10        704.42        707.21        57.58 o
   1  17  10          0.15          0.30         9.46 o
   2  17  10       2778.49       2545.26        96.65 o
   3  17  10          0.62          3.50         3.50 o
  -5 -12  11          1.69        -13.16        13.16 o
  -4 -12  11        290.08        229.09        33.93 o
  -3 -12  11          1.17         -9.81         9.81 o
  -2 -12  11        720.07        657.91        41.83 o
  -1 -12  11          0.29         -3.70         5.76 o
   0 -12  11          0.08          4.52         5.35 o
  -6 -11  11          2.01         15.42         8.02 o
  -5 -11  11          0.36        -12.96        12.96 o
  -4 -11  11       2402.12       2429.11        93.05 o
  -3 -11  11          0.04         -9.38         9.38 o
  -2 -11  11        192.23        150.30        23.19 o
  -1 -11  11          0.00        -10.50        10.50 o
   0 -11  11          0.11          1.32         3.46 o
   1 -11  11          0.34          3.50         4.11 o
   2 -11  11        711.34        637.91        64.37 o
  -7 -10  11          3.31         12.36         7.20 o
  -6 -10  11       3330.23       3029.75       149.30 o
  -5 -10  11          0.03        -11.93        11.93 o
  -4 -10  11       1005.35       1054.75        70.09 o
  -3 -10  11          2.16          5.29         8.12 o
  -2 -10  11       3052.74       3272.37       232.07 o
  -1 -10  11          4.90          3.63         7.64 o
   0 -10  11          0.10          6.25         4.39 o
   1 -10  11          1.45         -6.82         6.82 o
   2 -10  11        185.00        158.20        18.40 o
   3 -10  11          3.15          5.96         3.50 o
   4 -10  11        291.89        290.78        38.46 o
  -9  -9  11          0.24          3.80         5.53 o
  -8  -9  11        301.72        325.33        48.74 o
  -7  -9  11          0.42          0.30        10.90 o
  -6  -9  11       2283.07       2331.91       150.84 o
  -5  -9  11          0.25          9.67        15.22 o
  -4  -9  11       7080.74       6989.04       208.21 o
  -3  -9  11          1.05         -0.55        18.71 o
  -2  -9  11       2091.51       2100.46        87.46 o
  -1  -9  11          0.00         -0.42         3.54 o
   0  -9  11          0.05         11.63         6.67 o
   1  -9  11          2.42         11.32         5.94 o
   2  -9  11       3118.11       3234.05       140.39 o
   3  -9  11          0.81         -0.31         3.62 o
   4  -9  11       2384.98       2425.97        73.15 o
   5  -9  11          0.77         -0.21         5.14 o
  -9  -8  11          0.05         -1.85         3.91 o
  -8  -8  11          2.83         -3.29         5.35 o
  -7  -8  11          0.68         -2.37         3.22 o
  -6  -8  11        479.05        495.75        51.25 o
  -5  -8  11          0.07         -3.50        12.34 o
  -4  -8  11          6.65         14.44        23.96 o
  -3  -8  11          1.18         -3.18         9.05 o
  -2  -8  11       5911.35       5539.20       196.06 o
  -1  -8  11          0.94         -1.66         5.44 o
   0  -8  11          0.28         -8.26        18.41 o
   1  -8  11          0.74          1.75         4.15 o
   2  -8  11       2066.83       2069.81        87.19 o
   3  -8  11          0.13          2.90         5.38 o
   4  -8  11        963.15       1007.14        73.31 o
   5  -8  11          6.75          9.46         2.06 o
   6  -8  11          4.17          1.65        11.10 o
 -10  -7  11       4092.59       4305.38       115.30 o
  -9  -7  11          0.80         13.98        13.16 o
  -8  -7  11        461.13        481.00        73.00 o
  -7  -7  11          0.47          1.66         8.00 o
  -6  -7  11          1.20          1.74        11.72 o
  -5  -7  11          0.53         -2.72         7.53 o
  -4  -7  11       1787.80       1618.01        99.02 o
  -3  -7  11          2.28          3.71         8.49 o
  -2  -7  11        254.78        274.42        32.50 o
  -1  -7  11          0.36         17.21         9.35 o
   0  -7  11          0.46         15.29        11.02 o
   1  -7  11          0.16         -3.62         3.62 o
   2  -7  11       5889.74       5355.16       185.03 o
   3  -7  11          0.41          7.11         5.14 o
   4  -7  11       7097.39       6757.85       210.95 o
   5  -7  11          0.32          5.14        12.65 o
   6  -7  11       3363.84       3346.03       163.49 o
   7  -7  11          1.72         -1.23         7.20 o
 -10  -6  11         67.86         78.30        15.67 o
  -9  -6  11          0.23         -8.84        10.90 o
  -8  -6  11          1.03         17.69         5.96 o
  -7  -6  11          0.57         16.86        19.33 o
  -6  -6  11       9052.80       8108.93       218.81 o
  -5  -6  11          0.54        -11.83        13.78 o
  -4  -6  11       2771.75       2701.89       127.62 o
  -3  -6  11          0.01         -5.85         6.08 o
  -2  -6  11      10048.75       9415.93       194.08 o
  -1  -6  11          0.78          0.59         6.09 o
   0  -6  11          1.91         15.36        12.91 o
   1  -6  11          0.16         -3.82         5.31 o
   2  -6  11        248.87        264.97        32.51 o
   3  -6  11          0.02         -3.61         8.21 o
   4  -6  11          7.57         42.51        26.53 o
   5  -6  11          0.00          8.12        26.32 o
   6  -6  11       2349.58       2337.55       150.33 o
   7  -6  11          0.26         14.81        15.63 o
   8  -6  11         37.81         69.30        20.15 o
 -11  -5  11          0.01         -3.29         3.29 o
 -10  -5  11        241.66        225.18        28.93 o
  -9  -5  11          2.66        -10.08        12.07 o
  -8  -5  11        180.60        132.85        36.81 o
  -7  -5  11          1.60          3.91         6.58 o
  -6  -5  11          1.89         14.39         7.71 o
  -5  -5  11          0.25        -11.75        11.75 o
  -4  -5  11       5675.79       6305.11       161.40 o
  -3  -5  11          0.09         -3.85        12.65 o
  -2  -5  11         68.53         82.25        17.32 o
  -1  -5  11          0.01         -8.02        11.10 o
   0  -5  11          1.05         20.16         7.24 o
   1  -5  11          0.54         -7.62        10.03 o
   2  -5  11      10313.25       9734.34       320.19 o
   3  -5  11          0.12         -8.18        11.44 o
   4  -5  11       1831.16       1606.14        97.37 o
   5  -5  11          1.01         -6.99        16.86 o
   6  -5  11        467.22        448.34        49.43 o
   7  -5  11          0.55         -3.08         6.79 o
   8  -5  11        299.43        306.00        46.48 o
 -11  -4  11          3.29         -8.45         8.45 o
 -10  -4  11         82.95         99.08        19.41 o
  -9  -4  11          0.18         -0.75         8.69 o
  -8  -4  11        169.90        166.78        42.57 o
  -7  -4  11          2.43         -3.08        10.69 o
  -6  -4  11       1030.43       1010.33       117.42 o
  -5  -4  11          0.01          2.45        11.52 o
  -4  -4  11       5193.08       5260.91       144.83 o
  -3  -4  11          2.92          5.00         2.51 o
  -2  -4  11      14879.31      16013.27       300.34 o
  -1  -4  11          0.32         -3.51         3.51 o
   0  -4  11          0.08         15.49         5.50 o
   1  -4  11          0.03         -0.51         7.95 o
   2  -4  11         70.63         69.92        15.95 o
   3  -4  11          1.25         -8.59         8.59 o
   4  -4  11       2734.46       2458.73       122.75 o
   5  -4  11          0.10         -3.56         9.66 o
   6  -4  11          1.14         15.31        14.50 o
   7  -4  11          0.00         -9.05        17.07 o
   8  -4  11          0.91        -16.45        16.45 o
   9  -4  11          0.16         -1.62        11.21 o
 -11  -3  11          6.65          6.13         7.96 o
 -10  -3  11       2230.69       2206.10        96.24 o
  -9  -3  11          0.14         -5.92         5.92 o
  -8  -3  11       1405.97       1407.84       130.58 o
  -7  -3  11          0.01         -5.14        16.45 o
  -6  -3  11          1.62         19.54        13.57 o
  -5  -3  11          0.16         -1.76        11.72 o
  -4  -3  11        222.35        210.61        33.35 o
  -3  -3  11          0.53         -2.88         7.31 o
  -2  -3  11       1120.11       1384.18        84.34 o
  -1  -3  11          1.69          8.62         6.74 o
   0  -3  11          0.69         23.86        14.43 o
[truncated: 160,156 more chars]
