# Supplementary material for: Crystal structures of (2E)-1-(3-bromo­thio­phen-2-yl)-3-(2-meth­oxy­phen­yl)prop-2-en-1-one and (2E)-1-(3-bromo­thio­phen-2-yl)-3-(3,4-di­meth­oxy­phen­yl)prop-2-en-1-one
Source: Acta Crystallogr E Crystallogr Commun. 2015 Jul 25;71(Pt 8):965–71. doi: 10.1107/S2056989015013420 (PMC4571368; doi:10.1107/S2056989015013420)
Supplement: Supplementary file 3 [file e-71-00965-IIsup3.hkl]

#
# h,k,l, Fc-squared, Fo-squared, sigma(Fo-squared), status flag
#
data_II
_shelx_title ' vsn-02_a.res in I2/a'
_shelx_refln_list_code          4
_shelx_F_calc_maximum      906.37
_exptl_crystal_F_000      1424.00
_reflns_d_resolution_high  0.8134

loop_
 _space_group_symop_operation_xyz
 'x, y, z'
 '-x+1/2, y, -z'
 'x+1/2, y+1/2, z+1/2'
 '-x+1, y+1/2, -z+1/2'
 '-x, -y, -z'
 'x-1/2, -y, z'
 '-x+1/2, -y+1/2, -z+1/2'
 'x, -y+1/2, z+1/2'

_cell_length_a    13.4748
_cell_length_b     8.3853
_cell_length_c    25.0214
_cell_angle_alpha  90.000
_cell_angle_beta   93.957
_cell_angle_gamma  90.000

_shelx_F_squared_multiplier     1.000

loop_
 _refln_index_h
 _refln_index_k
 _refln_index_l
 _refln_F_squared_calc
 _refln_F_squared_meas
 _refln_F_squared_sigma
 _refln_observed_status
   4   0   0     821511.00    1030784.94      3112.25 o
   6   0   0        345.10        824.71       117.52 o
   8   0   0     123144.81     164358.52      1405.10 o
  10   0   0       1660.81       1037.07       159.79 o
  12   0   0      14274.97      16801.41       342.25 o
  14   0   0       1589.36       1040.17        84.53 o
  16   0   0       1514.03       1067.55       237.62 o
   1   1   0       6926.30       8984.88        82.33 o
   3   1   0       4975.51       5052.35       117.90 o
   5   1   0        387.85        585.13        58.19 o
   7   1   0        121.51        231.24        47.11 o
   9   1   0          8.79         58.76        27.59 o
  11   1   0       1948.35       2065.30        71.16 o
  13   1   0         35.99        131.13        28.86 o
  15   1   0       1605.98       1617.39        64.13 o
   0   2   0       1943.30       1680.35       109.27 o
   2   2   0        382.58        374.79        44.82 o
   4   2   0       2585.97       2888.55       178.34 o
   6   2   0       2817.71       2939.36       135.10 o
   8   2   0        837.22       1181.40       165.97 o
  10   2   0       2407.66       3093.02       104.17 o
  12   2   0        128.82        167.79        24.24 o
  14   2   0       1138.57       1513.31        66.57 o
  16   2   0          5.24          9.28        20.62 o
   1   3   0      28443.90      28870.48       384.49 o
   3   3   0      22505.92      24185.67       521.63 o
   5   3   0      10880.72      12954.14       447.41 o
   7   3   0       6240.38       6387.38       374.21 o
   9   3   0       1235.10        904.50        41.50 o
  11   3   0        329.44        598.56        70.62 o
  13   3   0         55.54          8.29        17.83 o
  15   3   0         24.76          1.03        15.46 o
   0   4   0      37506.48      40090.21       763.89 o
   2   4   0        415.90        601.01       105.15 o
   4   4   0      21554.29      20637.35       569.05 o
   6   4   0       1180.38       1384.48       173.19 o
   8   4   0       4225.23       3763.45        98.16 o
  10   4   0        980.46        721.05        58.65 o
  12   4   0        348.50        259.78        52.58 o
  14   4   0        415.50        242.17        26.85 o
   1   5   0       1914.71       1041.00       101.45 o
   3   5   0       6584.58       5380.34       236.69 o
   5   5   0         58.98         66.55        30.10 o
   7   5   0       5270.83       6375.00       130.24 o
   9   5   0        339.70        277.32        31.25 o
  11   5   0       2557.79       3539.04       169.07 o
  13   5   0         30.15         61.62        18.91 o
   0   6   0         89.21        158.76        72.16 o
   2   6   0        542.25        355.60        69.54 o
   4   6   0        105.65        115.06        23.76 o
   6   6   0       1645.97       1689.72        66.92 o
   8   6   0        963.66       1061.45        56.29 o
  10   6   0        592.36       1098.30        82.47 o
  12   6   0        788.03        919.55        73.19 o
   1   7   0         72.14        118.81        42.78 o
   3   7   0        438.02        455.35        43.72 o
   5   7   0       1885.14       2005.59        85.41 o
   7   7   0        533.03        422.45        37.00 o
   9   7   0       2692.90       3562.16        90.06 o
  11   7   0        196.65        169.48        27.83 o
   0   8   0        303.61        174.22        43.30 o
   2   8   0         40.20         67.70        23.45 o
   4   8   0        223.41        240.48        34.57 o
   6   8   0        239.95        171.78        28.00 o
   8   8   0         60.63        191.13        26.94 o
   1   9   0       1051.39        920.09        55.03 o
   3   9   0       1363.64       1494.19        68.51 o
   5   9   0        235.58        230.46        26.97 o
   7   9   0        782.71        923.82        53.61 o
   0  10   0       1141.81       1378.68        54.64 o
   2  10   0         18.62         44.33        19.59 o
   4  10   0        908.76        852.54        52.58 o
 -16   1   1       1098.39        765.57        48.45 o
 -14   1   1         62.25          2.58        36.60 o
 -12   1   1       3159.51       3939.94       119.17 o
 -10   1   1         20.44        216.88        23.64 o
  -8   1   1       5823.52       7644.77       228.33 o
  -6   1   1       1695.94       1688.95       105.90 o
  -4   1   1       5998.98       7900.38       505.14 o
  -2   1   1       8347.09       8546.61       102.98 o
   0   1   1        665.88        949.23        45.36 o
   2   1   1       9295.50      14691.15       152.51 o
   4   1   1       1366.05       1165.22        69.06 o
   6   1   1       2389.69       3595.25       153.49 o
   8   1   1       1323.46       1119.88       101.53 o
  10   1   1        174.57         31.83        13.59 o
  12   1   1        198.82        266.50        27.93 o
  14   1   1         17.02         46.80        17.53 o
  16   1   1         11.63         24.06        13.92 o
 -15   2   1        269.62        310.18        30.24 o
 -13   2   1        393.96         94.11        19.80 o
 -11   2   1        847.57       1176.68        55.18 o
  -9   2   1       1434.44       1079.89       116.95 o
  -7   2   1       5666.56       5387.42       325.76 o
  -5   2   1       6342.65       8393.49       331.95 o
  -3   2   1      32099.91      31997.04      1378.81 o
  -1   2   1      18432.60      20575.54       790.69 o
   1   2   1      47298.49      52532.67      1369.02 o
   3   2   1      20953.89      20543.59       261.85 o
   5   2   1      17553.96      21973.28       427.82 o
   7   2   1      11069.07      12631.47       493.80 o
   9   2   1       3076.67       2802.98       264.94 o
  11   2   1       3057.15       4623.33       106.38 o
  13   2   1        338.42        183.25        24.17 o
  15   2   1        515.05        688.19       148.45 o
 -14   3   1        228.63        243.36        28.73 o
 -12   3   1        461.95        592.88        41.26 o
 -10   3   1         23.07         11.14        15.26 o
  -8   3   1       1316.43       1377.27       189.68 o
  -6   3   1        494.54        515.44        98.97 o
  -4   3   1        915.97        941.52        90.20 o
  -2   3   1       4919.53       5417.32       158.76 o
   0   3   1         63.66        247.17        15.73 o
   2   3   1       6218.89       5955.44       261.85 o
   4   3   1       1159.75       1332.94       135.05 o
   6   3   1       1364.27       1254.59       158.76 o
   8   3   1       1765.11       1374.17       188.65 o
  10   3   1        244.10        312.18        37.15 o
  12   3   1        910.90        926.06        60.71 o
  14   3   1          8.43         26.48        14.93 o
 -15   4   1          0.30        -11.34        14.43 o
 -13   4   1        603.79        403.90        39.28 o
 -11   4   1        731.18       1013.36        97.93 o
  -9   4   1       1237.99       1105.58        57.09 o
  -7   4   1       8742.49       8614.10       465.96 o
  -5   4   1       1506.93       1439.12       173.19 o
  -3   4   1      33784.71      31592.59       689.66 o
  -1   4   1       1089.83       1148.44       566.99 o
   1   4   1      48894.22      47841.93      1945.29 o
   3   4   1        784.08        798.94       122.68 o
   5   4   1      20347.27      22344.50       646.37 o
   7   4   1        103.88        201.02        79.38 o
   9   4   1       2535.88       2713.10       108.23 o
  11   4   1         46.89         16.49        31.96 o
  13   4   1         52.80         25.71        18.49 o
  15   4   1        101.71         16.49        12.37 o
 -14   5   1        154.65        294.68        24.75 o
 -12   5   1       1413.72       1180.37        92.78 o
 -10   5   1        517.35        815.73        60.84 o
  -8   5   1       3975.19       3497.58        97.93 o
  -6   5   1       2689.39       2156.62       235.04 o
  -4   5   1       9122.14       7519.09       293.80 o
  -2   5   1       7837.42       6962.62       382.46 o
   0   5   1      13017.56      11274.33       326.93 o
   2   5   1       7386.32       8481.12       415.45 o
   4   5   1       7932.86       7110.58       277.81 o
   6   5   1       1343.96       1303.04       184.53 o
   8   5   1        988.40        797.41        49.26 o
  10   5   1          1.72         65.18        23.68 o
  12   5   1         72.20        174.22        45.36 o
  14   5   1        145.09        366.36        26.85 o
 -13   6   1       1551.65       1477.60        52.75 o
 -11   6   1         11.58         44.33        31.96 o
  -9   6   1       2905.50       2805.90        86.81 o
  -7   6   1         73.52        166.57        24.97 o
  -5   6   1       2694.29       2855.38        82.87 o
  -3   6   1         67.68        149.01        28.82 o
  -1   6   1        982.51        832.96       144.32 o
   1   6   1       2369.29       2822.57       260.81 o
   3   6   1        721.68        665.40        76.17 o
   5   6   1       4097.59       4201.56       121.36 o
   7   6   1       1176.01        966.52        52.42 o
   9   6   1       2232.01       1890.04       129.89 o
  11   6   1        958.07        950.48        84.53 o
  13   6   1        620.18        516.65        31.65 o
 -12   7   1       2742.36       2609.18        88.66 o
 -10   7   1          6.40         20.10        18.22 o
  -8   7   1      11374.40      12803.77       202.92 o
  -6   7   1         15.09         72.71        20.98 o
  -4   7   1      28922.05      28968.84       267.76 o
  -2   7   1         59.83        206.24       104.64 o
   0   7   1      34585.05      34855.69       352.81 o
   2   7   1        864.74        979.83        48.18 o
   4   7   1      16529.62      16564.52       199.44 o
   6   7   1       1159.88       1270.28        59.91 o
   8   7   1       3268.26       4025.95       100.71 o
  10   7   1        484.56        634.79        43.99 o
  12   7   1        285.02        357.72        34.02 o
  -9   8   1          5.55          4.12        16.49 o
  -7   8   1       6318.92       6716.31       146.38 o
  -5   8   1          4.88         20.45        20.06 o
  -3   8   1      15068.02      15791.45       309.78 o
  -1   8   1         36.23         60.70        24.75 o
   1   8   1      15731.76      16337.92       242.28 o
   3   8   1        400.73        431.95        43.26 o
   5   8   1       7294.48       7601.58       168.31 o
   7   8   1        859.43        914.81        56.32 o
   9   8   1       1556.23       1242.20        53.48 o
  -6   9   1        698.07        683.56        41.75 o
  -4   9   1        189.61        266.08        30.62 o
  -2   9   1         87.01         49.44        17.45 o
   0   9   1        462.84        289.28        32.43 o
   2   9   1        165.95        169.42        25.02 o
   4   9   1        660.39        788.63        49.93 o
   6   9   1        449.54        444.40        48.45 o
  -3  10   1        585.46        552.56        46.39 o
  -1  10   1       1909.61       1859.72        87.63 o
   1  10   1        976.25        874.93        43.01 o
   3  10   1       3225.97       3407.08       110.31 o
 -16   0   2       3876.12       2847.62       571.63 o
 -14   0   2        813.60       1417.47       100.00 o
 -12   0   2      12044.96      12171.69       290.71 o
 -10   0   2       5366.25       6664.69       385.55 o
  -8   0   2      33887.47      38476.98       600.96 o
  -6   0   2      15986.31      16591.27       524.21 o
  -4   0   2      59170.11      73716.41      2016.42 o
  -2   0   2      16954.18      17651.89       285.56 o
   0   0   2       9996.52      11708.83       141.23 o
   6   0   2       4121.79       6643.04       319.58 o
   8   0   2       2313.00       3394.78       184.92 o
  10   0   2        243.22         61.28        26.80 o
  12   0   2       1225.72       1342.22       100.00 o
  14   0   2         13.54        145.36        36.08 o
  16   0   2        322.97        281.43        32.99 o
 -15   1   2       3276.29       3586.96        94.88 o
 -13   1   2        158.78        334.72        38.99 o
 -11   1   2      13919.21      14549.42       227.05 o
  -9   1   2       1082.30       1447.38       102.89 o
  -7   1   2      40912.89      45438.93       484.11 o
  -5   1   2       5130.63       5268.22       167.05 o
  -3   1   2      72641.50      81435.45       484.92 o
  -1   1   2      23173.14      24806.20       187.19 o
   1   1   2      28503.26      39757.90       662.86 o
   3   1   2      34795.71      50664.02       587.61 o
   5   1   2       3070.17       4009.84       144.03 o
   7   1   2       9369.72      13431.18       318.04 o
   9   1   2         55.77         25.77        36.08 o
  11   1   2       1315.33       1174.75        54.12 o
  13   1   2         30.50        110.41        20.56 o
  15   1   2         79.08         21.54        14.20 o
 -16   2   2        674.79        366.59       133.50 o
 -14   2   2        223.49        318.98        28.92 o
 -12   2   2       1760.86       1753.59        87.73 o
 -10   2   2        725.68       1043.12        60.49 o
  -8   2   2       6693.71       7853.51       456.68 o
  -6   2   2       4064.46       4533.85       272.15 o
  -4   2   2      25985.06      29835.58       799.97 o
  -2   2   2      14809.70      15292.32       188.31 o
   0   2   2      57394.74      58840.32       394.53 o
   2   2   2       8467.88      10395.47       268.03 o
   4   2   2      29271.13      35353.45       429.88 o
   6   2   2        720.81       1011.30       132.98 o
   8   2   2       3939.75       4862.70       329.88 o
  10   2   2        164.37        120.37        25.77 o
  12   2   2         91.49        156.56        22.64 o
  14   2   2        157.00         82.00        19.52 o
  16   2   2         50.28         15.46        12.37 o
 -15   3   2         15.41         30.38        16.49 o
 -13   3   2          8.81        201.42        30.82 o
 -11   3   2        387.53        347.41        39.28 o
  -9   3   2          1.62        120.79        16.35 o
  -7   3   2       3919.84       3056.58       262.88 o
  -5   3   2        115.67        201.79        37.63 o
  -3   3   2      15618.63      15511.08       256.18 o
  -1   3   2       1250.15       1432.23        78.86 o
   1   3   2      21293.09      21517.90       335.85 o
   3   3   2       4261.57       3454.51       198.96 o
   5   3   2       5095.48       5502.88       294.83 o
   7   3   2       1942.12       1890.65       205.15 o
   9   3   2        342.93        228.29        26.32 o
  11   3   2        355.39        816.31       100.00 o
  13   3   2          0.35         54.70        22.22 o
  15   3   2         34.14        146.86        18.58 o
 -14   4   2         23.03         41.66        21.65 o
 -12   4   2        552.54        380.40        57.73 o
 -10   4   2        907.02       1046.44        68.81 o
  -8   4   2       1030.13        693.97        42.51 o
  -6   4   2       4735.87       3842.12       286.59 o
  -4   4   2        343.75        367.00        79.38 o
  -2   4   2      12053.78      11050.09       414.42 o
   0   4   2        131.85        319.22        59.69 o
   2   4   2       9834.67      11233.07       295.09 o
   4   4   2        483.18        837.08       119.58 o
   6   4   2       2230.35       2312.28       220.61 o
   8   4   2        433.50        727.79        46.22 o
  10   4   2         65.27         34.87        36.60 o
  12   4   2        107.30        125.38        28.18 o
  14   4   2         74.01        142.69        21.72 o
 -13   5   2          1.95         16.97        15.66 o
 -11   5   2        408.31        250.51        55.67 o
  -9   5   2        263.13        273.64        30.53 o
  -7   5   2         11.84         50.25        15.62 o
  -5   5   2       2480.47       2152.49       225.76 o
  -3   5   2       1023.30        850.91       127.31 o
  -1   5   2       7991.17       6783.24       376.27 o
   1   5   2       2961.83       1890.82       136.29 o
   3   5   2       7643.69       6700.33       261.96 o
   5   5   2       3180.25       3087.64       203.08 o
   7   5   2       2650.59       3025.44        89.93 o
   9   5   2       1374.27       2033.63        94.00 o
  11   5   2        264.59        468.02        67.01 o
  13   5   2        270.94        338.82        30.92 o
 -12   6   2        297.66        514.41        54.64 o
 -10   6   2         37.74        178.34        46.39 o
  -8   6   2        874.42        797.47        47.72 o
  -6   6   2        192.06        261.93        26.91 o
  -4   6   2      12502.68      12642.76       219.67 o
  -2   6   2        528.48        411.92        88.14 o
   0   6   2      29186.24      23543.62       995.32 o
   2   6   2       1073.45        930.97       107.52 o
   4   6   2      25528.82      24999.00       283.20 o
   6   6   2       1288.12       1308.61        75.44 o
   8   6   2      11807.92      12570.78       333.49 o
  10   6   2        741.52        479.78        46.64 o
  12   6   2       3748.84       4248.87       202.57 o
 -11   7   2       2048.27       2323.62       103.09 o
  -9   7   2        449.90        270.74        27.29 o
  -7   7   2       3726.93       4720.27       108.75 o
  -5   7   2       3201.82       3101.02        77.86 o
  -3   7   2       4965.37       4815.35       108.66 o
  -1   7   2       4234.06       4397.46       128.29 o
   1   7   2       3677.08       3093.45        85.27 o
   3   7   2       1306.09       1119.73        51.75 o
   5   7   2        910.43       1001.02        63.63 o
   7   7   2         96.14        107.18        21.54 o
   9   7   2         46.56        168.26        22.83 o
  11   7   2          5.45         32.99        22.68 o
 -10   8   2        658.82        789.66        55.67 o
  -8   8   2       1501.66       1246.83        60.17 o
  -6   8   2       3714.99       4380.68       124.09 o
  -4   8   2        627.02        688.11        43.87 o
  -2   8   2       6224.03       6000.37       148.57 o
   0   8   2         25.65        250.35        73.19 o
   2   8   2       2824.10       2613.53       103.60 o
   4   8   2        178.23        271.79        35.35 o
   6   8   2        174.66        167.95        27.24 o
   8   8   2          2.47         44.03        16.49 o
  -7   9   2        534.85        719.56        58.76 o
  -5   9   2        609.83        576.27        59.79 o
  -3   9   2       3047.43       3386.15       101.29 o
  -1   9   2       1608.95       1690.67        72.51 o
   1   9   2       4639.05       4682.02       164.94 o
   3   9   2       2096.73       2316.55        85.25 o
   5   9   2       2276.39       2520.08        82.71 o
   7   9   2        976.18       1251.07        48.82 o
  -2  10   2        495.86        515.44        46.39 o
   0  10   2       2753.93       3069.64        78.69 o
   2  10   2         65.54         98.86        17.53 o
 -16   1   3        536.17        482.64        32.78 o
 -14   1   3        109.07        229.78        31.55 o
 -12   1   3        339.12        654.58        50.56 o
 -10   1   3       1457.73       1960.77        79.16 o
  -8   1   3        413.81        272.83        35.66 o
  -6   1   3       8588.43       8667.53       230.87 o
  -4   1   3      12573.61      14784.89       191.32 o
  -2   1   3      18732.13      18310.56       180.32 o
   0   1   3      43843.96      44036.13       211.89 o
   2   1   3       5977.21       8252.88       134.01 o
   4   1   3      34220.79      39902.58       624.72 o
   6   1   3         14.51         19.59        37.11 o
   8   1   3       7548.76       8114.01       269.55 o
  12   1   3        664.60       1053.79        51.78 o
  14   1   3        231.24        507.02        33.30 o
  16   1   3         54.66         60.82        16.49 o
 -15   2   3          4.61         30.02        13.27 o
 -13   2   3         35.99         10.31        17.12 o
 -11   2   3        900.52        745.77        44.57 o
  -9   2   3          4.56        111.82        47.94 o
  -7   2   3      14207.21      13542.54       436.58 o
  -5   2   3         10.52         50.48        18.25 o
  -3   2   3      55292.56      56467.42       453.95 o
  -1   2   3        273.75        438.29        34.30 o
   1   2   3      67112.18      74551.39      5332.27 o
   3   2   3         44.23         46.98        13.29 o
   5   2   3      24034.24      26290.68      1458.71 o
   7   2   3        160.97        113.40        46.39 o
   9   2   3       2825.72       2259.71       242.26 o
  11   2   3        391.73        132.90        20.93 o
  13   2   3         95.51         23.28        16.42 o
  15   2   3        198.76         94.41        17.45 o
 -14   3   3         81.97        114.43        30.93 o
 -12   3   3        850.63        898.77        49.70 o
 -10   3   3        674.46        802.13        46.78 o
  -8   3   3       4220.46       3513.82       206.66 o
  -6   3   3       1880.23       2034.53       122.84 o
  -4   3   3      10119.82      11408.25       245.15 o
  -2   3   3       1414.00       1570.04        98.97 o
   0   3   3       7743.56       8397.74       154.83 o
   2   3   3         32.76         51.26        34.53 o
   4   3   3       2102.08       2276.20       177.31 o
   6   3   3        875.27        774.20       125.77 o
   8   3   3         45.63         22.68        30.93 o
  10   3   3       1124.15       1007.66        65.17 o
  12   3   3        144.67        238.39        35.52 o
  14   3   3        621.68        654.46        48.97 o
 -15   4   3        181.51        209.27        27.83 o
 -13   4   3        921.30       1694.42        72.51 o
 -11   4   3        645.07        731.93        79.38 o
  -9   4   3       3543.97       4435.59       160.29 o
  -7   4   3       3356.49       3227.20       197.86 o
  -5   4   3       4501.37       3547.29       263.91 o
  -3   4   3       9529.28       8068.65       229.47 o
  -1   4   3        192.86        106.83        23.24 o
   1   4   3       6427.84       5269.24       145.64 o
   3   4   3       2918.96       2495.01       142.14 o
   5   4   3        296.95        268.03        75.25 o
   7   4   3       3704.24       3772.02       314.42 o
   9   4   3        195.90        208.46        35.35 o
  11   4   3       1634.20       2780.30       156.69 o
  13   4   3        171.34        219.06        29.93 o
 -14   5   3        187.41        235.78        22.22 o
 -12   5   3         19.29         -8.25        25.77 o
 -10   5   3       1372.28       1613.22        82.36 o
  -8   5   3        338.28        203.39        25.82 o
  -6   5   3       4913.85       4413.76       386.58 o
  -4   5   3       3607.30       3184.77       246.90 o
  -2   5   3       6653.02       6102.86       361.84 o
   0   5   3       8587.01       7175.96       275.25 o
   2   5   3       1728.33       1692.72       186.59 o
   4   5   3       3792.29       2801.17       174.58 o
   6   5   3         34.96         50.14        19.80 o
   8   5   3        110.95        115.02        22.91 o
  10   5   3          7.61         54.06        25.76 o
  12   5   3        175.93        121.97        24.51 o
 -13   6   3         40.54         33.91         9.64 o
 -11   6   3         44.54        -11.34        27.83 o
  -9   6   3         34.46          5.59        13.63 o
  -7   6   3        402.94        178.19        23.86 o
  -5   6   3         44.28         92.64        18.82 o
  -3   6   3        834.67        977.97        62.94 o
  -1   6   3        637.89        594.82       123.71 o
   1   6   3        317.76        586.98        84.73 o
   3   6   3        682.03        595.63        57.95 o
   5   6   3          2.41         45.15        19.04 o
   7   6   3        107.80        103.02        26.50 o
   9   6   3         39.21        135.75        29.52 o
  11   6   3          3.61          1.03        28.86 o
  13   6   3          3.98         15.94         9.39 o
 -12   7   3         19.29         51.54        17.53 o
 -10   7   3        224.67        439.10        39.28 o
  -8   7   3          0.00         29.35        22.48 o
  -6   7   3        942.14       1151.02        53.96 o
  -4   7   3         13.09         37.21        16.41 o
  -2   7   3       1463.48       1271.89        55.81 o
   0   7   3        221.51        134.25        21.82 o
   2   7   3        796.34        737.21        43.28 o
   4   7   3        481.70        536.63        37.65 o
   6   7   3         54.55         94.77        21.02 o
   8   7   3        267.82        546.21        38.80 o
  10   7   3         22.68         81.44        28.86 o
  -9   8   3         83.19        163.91        32.99 o
  -7   8   3       5459.20       5236.75       269.58 o
  -5   8   3         44.90         64.74        22.30 o
  -3   8   3       7543.29       7666.90       195.87 o
  -1   8   3          3.74        151.59        44.33 o
   1   8   3       5747.42       5719.76       143.55 o
   3   8   3        116.52        159.04        49.48 o
   5   8   3       2249.65       2113.36        88.46 o
   7   8   3        270.81        282.27        31.68 o
   9   8   3        408.17        261.45        24.27 o
  -6   9   3        125.01        207.21        39.17 o
  -4   9   3       1577.13       1718.49       104.12 o
  -2   9   3        922.35        852.72        53.57 o
   0   9   3       1518.08       1415.77        66.29 o
   2   9   3       1212.48       1041.91        76.29 o
   4   9   3        528.14        691.77        46.64 o
   6   9   3        831.18        969.28        48.04 o
  -3  10   3       3288.30       3442.14       110.31 o
  -1  10   3         21.83         87.63        26.80 o
   1  10   3       4960.44       5403.22       136.08 o
   3  10   3          8.88         29.90        16.49 o
 -16   0   4        292.60        496.14        92.26 o
 -14   0   4       1232.70       1648.39       104.12 o
 -12   0   4       3050.92       4407.05       179.37 o
 -10   0   4       2302.94       2713.03       134.79 o
  -8   0   4      13067.72      16108.33       391.92 o
  -6   0   4       9249.88       9098.85       360.81 o
  -4   0   4      23850.77      26546.85       399.47 o
  -2   0   4      30714.13      32349.27       374.21 o
   0   0   4       2218.28       2839.07       101.03 o
   2   0   4      31388.29      40237.58      1399.43 o
   4   0   4      14625.52      13424.22       354.63 o
   6   0   4       3136.67       4042.11       246.38 o
   8   0   4      11646.52      12864.45       524.72 o
  10   0   4          7.80        124.74        35.05 o
  12   0   4       2828.05       4321.00       137.11 o
  14   0   4          4.36        131.95        31.96 o
 -15   1   4         27.03         79.30        17.56 o
 -13   1   4        372.81        515.93        44.83 o
 -11   1   4       1020.63       1304.58        70.34 o
  -9   1   4        693.62        680.87        72.11 o
  -7   1   4       3750.13       4121.46       124.76 o
  -5   1   4       2160.86       1644.55        66.09 o
  -3   1   4       4909.33       5173.53        89.86 o
  -1   1   4       4673.05       4284.58        85.28 o
   1   1   4        486.53        709.05        19.63 o
   3   1   4         25.32         90.51        22.95 o
   5   1   4       5325.42       6395.63       288.65 o
   7   1   4       2124.64       2209.75       130.76 o
   9   1   4       1385.60       1174.18       176.28 o
  11   1   4        697.10       1066.43        51.94 o
  13   1   4         92.27        138.25        22.40 o
  15   1   4         20.80         61.85        20.62 o
 -16   2   4        150.59         55.20        14.43 o
 -14   2   4         55.26         14.15        19.75 o
 -12   2   4        227.62        128.39        26.94 o
 -10   2   4        366.74        562.86        64.95 o
  -8   2   4        596.85        623.04        97.93 o
  -6   2   4       5690.04       6188.74       222.44 o
  -4   2   4       2060.48       2254.15        71.76 o
  -2   2   4      17680.23      17927.81       169.98 o
   0   2   4       2426.84       2180.99        60.65 o
   2   2   4      12612.21      14756.77       209.30 o
   4   2   4         19.04         75.92        20.92 o
   6   2   4       5554.17       6745.10       340.19 o
   8   2   4        395.51        287.62        80.41 o
  10   2   4       1582.27       1548.86        77.10 o
  12   2   4        300.88        207.30        25.49 o
  14   2   4        465.96        327.50        32.87 o
 -15   3   4         18.13         56.10        14.93 o
 -13   3   4        637.90       1216.73        65.16 o
 -11   3   4         24.86         33.64        16.92 o
  -9   3   4       1788.45       2395.87       112.24 o
  -7   3   4       2877.04       2714.33       170.94 o
  -5   3   4       2768.72       2188.35       121.53 o
  -3   3   4      21451.85      22741.46      1076.76 o
  -1   3   4        197.82        162.07        21.29 o
   1   3   4      34593.00      35412.95       342.49 o
   3   3   4        953.66        663.89        90.72 o
   5   3   4      17051.10      18542.58       538.12 o
   7   3   4       1001.43       1080.37       158.76 o
   9   3   4       3207.25       3229.05        90.96 o
  11   3   4        318.89        899.97        91.75 o
  13   3   4        247.84        270.41        33.89 o
  15   3   4         39.78        192.52        26.80 o
 -14   4   4         71.05         89.69        26.80 o
 -12   4   4        234.66        560.80        65.98 o
 -10   4   4        304.00        246.92        34.05 o
  -8   4   4         46.12        194.05        23.30 o
  -6   4   4       1149.53        758.26        90.31 o
  -4   4   4       1747.49       1873.87       123.71 o
  -2   4   4       2166.52       2185.96        96.19 o
   0   4   4      13138.41      14708.10       344.32 o
   2   4   4        586.68        763.43        62.05 o
   4   4   4      13089.35      11724.82       577.81 o
   6   4   4         12.49         35.05        40.20 o
   8   4   4       6067.38       6084.18       158.53 o
  10   4   4         27.26        170.69        32.47 o
  12   4   4       1834.04       2023.01       134.53 o
  14   4   4         26.05         87.48        29.90 o
 -13   5   4        248.74        155.70        23.29 o
 -11   5   4       2737.26       3017.41       149.48 o
  -9   5   4         18.53         -4.18        13.66 o
  -7   5   4      10775.29      11526.64       257.21 o
  -5   5   4        606.01        541.22       113.40 o
  -3   5   4      24970.45      21407.78       521.63 o
  -1   5   4       2609.90       2075.18       209.27 o
   1   5   4      26983.91      22351.21       990.68 o
   3   5   4       2105.30       1780.11       135.44 o
   5   5   4      10014.12      10327.44       499.98 o
   7   5   4        475.10        419.33        45.18 o
   9   5   4       1002.31       1569.37        85.14 o
  11   5   4         49.11         44.33        37.11 o
  13   5   4          4.32         14.64        19.07 o
 -12   6   4        702.28        328.61        98.45 o
 -10   6   4        110.54        154.12        29.86 o
  -8   6   4       1832.42       1517.63        78.72 o
  -6   6   4       3802.19       3527.89       115.79 o
  -4   6   4       3607.41       3813.38        92.71 o
  -2   6   4      12947.85       9784.48       353.74 o
   0   6   4       5152.83       3885.42       310.30 o
   2   6   4      11541.79       9192.91       332.74 o
   4   6   4       3984.62       3712.29        91.32 o
   6   6   4       1797.41       1805.85        70.43 o
   8   6   4       1000.69       1341.29        76.17 o
  10   6   4        122.04        183.08        29.72 o
  12   6   4         63.24        168.47        23.48 o
 -11   7   4        158.84         95.87        27.83 o
  -9   7   4        539.36        393.07        38.61 o
  -7   7   4       2108.79       1644.07        82.47 o
  -5   7   4         20.58         39.67        19.64 o
  -3   7   4       8467.39       8722.11       181.70 o
  -1   7   4        594.67        574.45        48.09 o
   1   7   4      14647.92      16002.39       194.97 o
   3   7   4       1042.17       1155.26        53.61 o
   5   7   4      10323.65      10188.49       186.24 o
   7   7   4        308.82        263.37        35.60 o
   9   7   4       2952.23       2289.72        87.44 o
  11   7   4         22.13         10.31        18.56 o
 -10   8   4       1725.49       2227.75        92.78 o
  -8   8   4         45.22         39.60        16.78 o
  -6   8   4       2752.92       3427.20       218.55 o
  -4   8   4        167.26        196.00        28.56 o
  -2   8   4       1764.01       1773.90        72.71 o
   0   8   4        880.32        695.95        52.47 o
   2   8   4        154.83        110.84        24.22 o
   4   8   4        659.01        742.85        50.28 o
   6   8   4         69.36         25.57        16.84 o
   8   8   4        120.32        242.08        26.01 o
  -7   9   4       1349.69       1628.80        86.59 o
  -5   9   4         29.46        102.06        31.96 o
  -3   9   4       4608.22       5042.07       176.28 o
  -1   9   4         12.86         18.07        18.32 o
   1   9   4       5125.92       5218.84       122.06 o
   3   9   4          1.29          5.83        17.85 o
   5   9   4       2017.27       2284.68        91.23 o
   7   9   4          8.82         38.14        17.53 o
  -2  10   4       1202.90       1337.06        69.07 o
   0  10   4          8.89         59.79        20.62 o
   2  10   4       1580.35       1753.72        80.92 o
 -16   1   5         21.20          5.54         8.08 o
 -14   1   5        128.64        226.10        33.21 o
 -12   1   5        141.89         18.21        16.39 o
 -10   1   5       1115.29       1333.66        68.86 o
  -8   1   5        439.01        393.74        38.31 o
  -6   1   5       6013.68       5416.22       131.01 o
  -4   1   5       1503.39       2392.13        73.16 o
  -2   1   5      14076.79      12911.87       255.66 o
   0   1   5       3432.61       3199.15        58.55 o
   2   1   5      12344.40      13528.86       167.98 o
   4   1   5       1774.46       1386.78        84.41 o
   6   1   5       3626.23       3731.53       418.54 o
   8   1   5        341.09        426.28        90.72 o
  10   1   5        157.82         89.36        19.27 o
  14   1   5         17.16         70.89        15.22 o
 -15   2   5        355.37        249.61        21.96 o
 -13   2   5          5.49         56.74        16.64 o
 -11   2   5       1627.33       1330.56        70.32 o
  -9   2   5        104.36        194.14        35.80 o
  -7   2   5       5576.97       4913.81       302.57 o
  -5   2   5       1333.67        723.61        43.94 o
  -3   2   5      15166.63      16631.28       192.47 o
  -1   2   5       4749.91       4543.94       104.52 o
   1   2   5      17869.44      19558.73       279.03 o
   3   2   5       1598.74       2351.38        89.51 o
   5   2   5       5159.05       4962.12       297.93 o
   7   2   5          2.12         13.40        30.93 o
   9   2   5        647.07        649.20        62.72 o
  13   2   5         80.94         80.79        18.24 o
 -14   3   5        186.66        161.29        21.01 o
 -12   3   5         89.50         69.99        17.87 o
 -10   3   5       1100.04       1017.51        44.76 o
  -8   3   5       2139.08       1890.29       123.44 o
  -6   3   5       3394.47       3096.40       167.81 o
  -4   3   5      14840.53      14894.70       240.05 o
  -2   3   5       6631.16       8404.65       182.55 o
   0   3   5      33814.79      34516.27       863.02 o
   2   3   5       5809.17       7968.66       203.11 o
   4   3   5      25540.60      31671.97       668.02 o
   6   3   5       1798.72       1862.81       194.84 o
   8   3   5       9186.15       9789.31       515.44 o
  10   3   5        241.94        181.23        29.46 o
  12   3   5       1850.88       2144.52       103.09 o
  14   3   5         16.02         11.34        15.46 o
 -15   4   5        487.44        512.21       185.04 o
 -13   4   5         71.33        255.54        30.38 o
 -11   4   5        747.95        828.83        82.47 o
  -9   4   5         74.29        148.08        28.73 o
  -7   4   5        106.35        129.08        35.14 o
  -5   4   5         57.23         -1.92        19.80 o
  -3   4   5       1269.20        938.65        63.05 o
  -1   4   5          3.43         98.87        26.38 o
   1   4   5       6234.97       4551.37       139.84 o
   3   4   5         32.29         34.54        17.89 o
   5   4   5       7064.55       7104.88       376.27 o
   7   4   5         81.63         78.35        51.54 o
   9   4   5       2591.85       3657.38       127.07 o
  11   4   5         58.03        291.74        57.73 o
  13   4   5        408.90        621.21        58.25 o
 -14   5   5         15.98         21.08        11.14 o
 -12   5   5          0.32         11.34        22.68 o
 -10   5   5        284.56        389.06        43.37 o
  -8   5   5        857.17        620.46        51.36 o
  -6   5   5       2632.07       2406.05        89.29 o
  -4   5   5       4415.30       4078.19       298.96 o
  -2   5   5      10502.01       9216.13       311.16 o
   0   5   5       6178.83       5090.52       322.67 o
   2   5   5      19359.65      18329.57       319.22 o
   4   5   5       3400.28       2521.55       237.10 o
   6   5   5      16056.30      18023.91       339.66 o
   8   5   5       1299.87       1612.64       170.61 o
  10   5   5       6426.02       6151.74       388.64 o
  12   5   5        368.59        638.52        45.30 o
  14   5   5       1571.01       1154.59        60.82 o
 -13   6   5         26.60         15.86         9.39 o
 -11   6   5        153.29         48.33        18.05 o
  -9   6   5        479.00        529.14        47.31 o
  -7   6   5          4.99         15.20        16.57 o
  -5   6   5       1296.84       1505.80        72.80 o
  -3   6   5        807.24        807.84        52.81 o
  -1   6   5        438.83        312.36        89.69 o
   1   6   5       3058.65       2191.67       239.17 o
   3   6   5        218.66        340.52        27.94 o
   5   6   5       1930.11       2371.71       112.37 o
   7   6   5        697.31        648.14        38.98 o
   9   6   5        361.07        761.30        58.68 o
  11   6   5        226.12        142.26        36.08 o
  -8   7   5        276.17        267.00        48.45 o
  -6   7   5       2179.60       2424.65       132.98 o
  -4   7   5         46.34        101.83        28.48 o
  -2   7   5       7566.58       7104.81       130.29 o
   0   7   5       2358.79       2317.48        75.93 o
   2   7   5       7148.89       7060.83       139.30 o
   4   7   5       4608.98       4917.00       152.27 o
   6   7   5       1929.03       2171.32        72.24 o
   8   7   5       2162.27       2757.60        99.79 o
  10   7   5        190.35        199.99        38.14 o
  -9   8   5         96.38         72.16        24.74 o
  -7   8   5        132.06         71.72        27.83 o
  -5   8   5         37.53         59.99        19.20 o
  -3   8   5       2390.17       2405.15        75.72 o
  -1   8   5          9.30         51.10        14.97 o
   1   8   5       6266.96       6380.89       147.95 o
   3   8   5         51.79         66.84        17.70 o
   5   8   5       5033.74       5139.07       105.86 o
   7   8   5         79.95         36.85        17.09 o
   9   8   5       1546.09       1487.57        83.50 o
  -6   9   5        457.70        682.45        60.82 o
  -4   9   5       1979.12       2413.31       118.55 o
  -2   9   5        317.30        247.41        42.27 o
   0   9   5       1779.99       2012.68        75.72 o
   2   9   5          0.31         -1.03        14.58 o
   4   9   5        822.14        796.63        52.06 o
   6   9   5        177.87        122.81        17.74 o
   1  10   5       1337.27       1354.59        76.29 o
 -16   0   6        363.53        557.12       102.06 o
 -14   0   6        605.64        785.96        54.95 o
 -12   0   6        324.48        966.97        85.56 o
 -10   0   6         69.09         36.02        18.26 o
  -8   0   6         93.29         18.13        21.95 o
  -6   0   6      10872.82       9813.59       208.41 o
  -4   0   6       5633.01       7742.08       191.25 o
  -2   0   6      46967.78      49700.14       457.71 o
   0   0   6      20067.56      21301.24       332.98 o
   2   0   6      30433.03      32381.08       624.72 o
   4   0   6       6705.16       6070.19       179.92 o
   6   0   6       5708.31       5312.28       757.19 o
   8   0   6          9.10         15.77        24.75 o
  10   0   6        527.55        302.05        47.42 o
  12   0   6        383.59        105.17        25.51 o
  14   0   6          7.35         57.58        18.56 o
 -15   1   6        285.12        346.72        23.08 o
 -13   1   6         17.79         -6.19        16.04 o
 -11   1   6         55.51         21.69        18.18 o
  -9   1   6         57.73         70.95        28.34 o
  -7   1   6       8434.49       8385.22       182.11 o
  -5   1   6        784.47        567.40        41.44 o
  -3   1   6      55821.78      62976.76       587.12 o
  -1   1   6       1074.65        960.31        36.76 o
   1   1   6      75066.99      75967.57       308.78 o
   3   1   6        666.60        991.40        56.25 o
   5   1   6      15473.55      17643.09       969.55 o
   7   1   6       1781.53       1686.16       122.68 o
   9   1   6       1160.44       1076.82       208.75 o
  11   1   6       1182.63        954.00        61.09 o
  13   1   6          8.11         40.05        13.03 o
  15   1   6        313.64        280.70        24.74 o
 -14   2   6        184.93        235.84        25.44 o
 -12   2   6        455.71        678.01        43.96 o
 -10   2   6        798.70       1011.63        61.02 o
  -8   2   6        894.24        891.19        68.18 o
  -6   2   6       2972.97       3076.39       108.41 o
  -4   2   6        589.58        531.23        34.55 o
  -2   2   6       7266.06       7109.51       117.04 o
   0   2   6          0.91         32.17         9.62 o
   2   2   6      11338.45      11873.81       190.82 o
   4   2   6       2096.97       2077.32        96.83 o
   6   2   6       5078.08       6226.56       330.92 o
   8   2   6       3137.31       3444.20       282.46 o
  10   2   6        873.53       1030.72        52.40 o
  12   2   6       1379.87       2059.94        77.81 o
  14   2   6        148.36        141.54        22.54 o
 -15   3   6         61.64         -2.64         9.09 o
 -13   3   6        484.66        809.96        60.43 o
 -11   3   6       1262.66        821.11        59.33 o
  -9   3   6       2563.72       3077.98        73.43 o
  -7   3   6       9492.72       8321.10       262.18 o
  -5   3   6      10204.33       9117.83       182.64 o
  -3   3   6      32042.84      34124.55       359.37 o
  -1   3   6      20545.63      19957.10       423.18 o
   1   3   6      35718.01      34218.23       305.92 o
   3   3   6      18425.49      22149.18       295.59 o
   5   3   6      15114.60      14416.97       489.67 o
   7   3   6       5777.16       5547.21       363.90 o
   9   3   6       2342.41       2851.14       108.98 o
  11   3   6       1269.94        844.34        59.38 o
  13   3   6        111.32        266.10        44.84 o
  15   3   6        274.12         92.78        21.65 o
 -14   4   6        431.01        458.75        46.39 o
 -12   4   6       1470.84       1086.49        71.13 o
 -10   4   6        493.28        749.07        55.73 o
  -8   4   6       6473.44       5797.63       142.87 o
  -6   4   6        246.57        463.11        72.60 o
  -4   4   6      14285.94      14877.06       399.05 o
  -2   4   6        256.49        476.01        42.88 o
   0   4   6      10091.62      10525.20       289.68 o
   2   4   6         33.43         83.29        18.78 o
   4   4   6       2125.15       1698.21       278.34 o
   6   4   6         78.76         14.90        24.75 o
   8   4   6         70.74        128.45        28.35 o
  10   4   6          4.60         67.50        25.87 o
  12   4   6         44.36         22.03        20.01 o
  14   4   6         55.20         95.29        15.26 o
 -13   5   6         65.27        122.13        19.31 o
 -11   5   6        191.47        174.22        40.20 o
  -9   5   6        911.65       1115.97        67.78 o
  -7   5   6        750.83        559.91        46.18 o
  -5   5   6       2341.64       2103.01       232.98 o
  -3   5   6        481.01        602.41        84.92 o
  -1   5   6        859.17        551.53       117.52 o
   1   5   6         16.22         89.92        36.08 o
   3   5   6        562.50        465.73       107.73 o
   5   5   6        238.35        251.54        86.59 o
   7   5   6       1858.12       1928.84        71.51 o
   9   5   6        244.76        524.88        51.39 o
  11   5   6        838.25       1011.30        92.78 o
  13   5   6        220.76        289.19        28.35 o
 -12   6   6         52.47        237.69        43.30 o
 -10   6   6       1756.14       1673.96        79.99 o
  -8   6   6        295.49        444.83        35.42 o
  -6   6   6       6191.40       5762.58       115.79 o
  -4   6   6          6.78         10.31        14.84 o
  -2   6   6       9643.24       9399.06       144.77 o
   0   6   6       1430.82       1574.16        72.80 o
   2   6   6       4392.53       4624.26       179.37 o
   4   6   6       2970.76       2895.13       179.89 o
   6   6   6        361.29        410.22        35.11 o
   8   6   6       1521.06       1875.06       104.64 o
  10   6   6         10.37         28.86        21.14 o
  12   6   6        352.75        698.46        59.79 o
 -11   7   6        777.93        393.13       104.12 o
  -9   7   6        688.66        574.20        62.88 o
  -7   7   6       2529.27       2107.14       123.71 o
  -5   7   6        973.40        818.53        79.38 o
  -3   7   6       4332.74       4542.01       106.69 o
  -1   7   6        384.38        525.24        37.60 o
   1   7   6       2503.40       2900.04        84.10 o
   3   7   6         37.76        128.99        34.53 o
   5   7   6        224.59        185.95        25.31 o
   7   7   6         37.43         27.42        16.05 o
   9   7   6          4.63         51.82        20.77 o
  11   7   6        106.98         36.08        18.56 o
 -10   8   6         11.73         14.43        14.43 o
  -8   8   6         31.41         21.39        14.36 o
  -6   8   6         49.02        142.42        26.75 o
  -4   8   6        145.66        141.30        25.49 o
  -2   8   6        952.75        813.79        44.95 o
   0   8   6         22.13         76.22        19.44 o
   2   8   6       1999.08       1865.21        89.50 o
   4   8   6        128.85        218.60        31.70 o
   6   8   6       1066.63       1480.80        68.52 o
   8   8   6        287.43        324.73        45.36 o
  -7   9   6        233.03        277.31        37.11 o
  -5   9   6        339.69        363.14        32.99 o
  -3   9   6       1095.85       1144.87        54.88 o
  -1   9   6        376.12        250.98        28.06 o
   1   9   6       2064.01       2012.69        73.04 o
   3   9   6         23.47         -6.70        31.44 o
   5   9   6       1662.69       1861.11       118.55 o
   7   9   6        186.88        259.78        32.99 o
   2  10   6        574.93        732.96        52.58 o
 -16   1   7         37.46         -7.61         7.61 o
 -14   1   7         24.81         40.31        15.92 o
 -12   1   7         15.54        195.25        30.59 o
 -10   1   7        802.27        740.06        52.09 o
  -8   1   7        317.85        358.98        42.63 o
  -6   1   7      10766.51      10566.77       189.23 o
  -4   1   7        260.94         89.93        15.48 o
  -2   1   7      47284.99      48822.74       470.38 o
   0   1   7        451.61        560.98        28.55 o
   2   1   7      49935.11      51775.33       621.55 o
   4   1   7       2760.85       2259.29        95.16 o
   6   1   7      15084.46      14278.88       422.66 o
   8   1   7       1533.28       1752.51       285.56 o
  10   1   7       2318.82       2654.19        60.09 o
  14   1   7        348.82        362.07        25.95 o
 -15   2   7        528.17        739.85        41.18 o
 -13   2   7         23.71         13.46        13.02 o
 -11   2   7       1864.63       3071.82        89.58 o
  -9   2   7        234.75        212.08        39.16 o
  -7   2   7       1731.63       1946.26        94.23 o
  -5   2   7       1780.64       1232.05        65.09 o
  -3   2   7        161.11        335.37        26.65 o
  -1   2   7        836.76        753.55        43.67 o
   1   2   7       7309.73       6603.32       147.62 o
   3   2   7         39.32        153.28        27.33 o
   5   2   7       8281.00       7100.92       241.32 o
   7   2   7        708.69        997.39       111.34 o
   9   2   7       2527.66       3182.67        89.10 o
  13   2   7        242.25        594.40        45.36 o
  15   2   7        140.55        372.15        39.17 o
 -14   3   7        515.01        354.58        44.84 o
 -12   3   7       1238.14       1370.72        71.43 o
 -10   3   7        818.51        683.89        43.10 o
  -8   3   7       1251.31       1080.87        79.78 o
  -6   3   7       1286.31       1203.75        73.80 o
  -4   3   7        255.67        286.68        30.73 o
  -2   3   7       1759.28       2797.77        78.87 o
   0   3   7        282.66        213.74        29.08 o
   2   3   7        544.09       1009.28        64.01 o
   4   3   7       1366.28       1215.37       100.40 o
   6   3   7        115.12         60.46        35.52 o
   8   3   7       1172.02       1275.74        72.28 o
  10   3   7        100.96         42.27        30.93 o
  12   3   7        365.83        446.56        42.71 o
  14   3   7         48.59         62.84        15.26 o
 -13   4   7         44.36         26.80        20.62 o
 -11   4   7       1749.28       1420.20        73.97 o
  -9   4   7        630.53        743.10        54.30 o
  -7   4   7       7548.95       6743.96       232.02 o
  -5   4   7       8832.00       7195.66       262.88 o
  -3   4   7      23019.98      23407.91       594.31 o
  -1   4   7      21955.86      19756.19       365.81 o
   1   4   7      32686.66      31183.12      1283.46 o
   3   4   7      14052.74      14090.69       689.15 o
   5   4   7      16421.99      15532.41      1328.81 o
   7   4   7       2745.12       3214.01       113.34 o
   9   4   7       2797.93       4147.19       221.13 o
  11   4   7        265.72        173.42        30.20 o
  13   4   7        174.19        372.47        32.68 o
 -14   5   7         42.88          4.12        13.40 o
 -12   5   7         99.91        299.11        30.97 o
 -10   5   7       1178.93       1012.66        64.88 o
  -8   5   7        810.99        915.62        59.76 o
  -6   5   7      10250.61       9535.24       288.13 o
  -4   5   7       2474.82       1777.25       207.21 o
  -2   5   7      31228.33      27866.95       553.50 o
   0   5   7       1980.34       1872.09       198.96 o
   2   5   7      30971.76      29615.61      1605.09 o
   4   5   7        157.30        198.35        50.96 o
   6   5   7       8342.35       8716.69       280.92 o
   8   5   7          2.42         23.59        14.52 o
  10   5   7        301.70        272.61        40.33 o
  12   5   7          0.19         25.43        14.95 o
 -11   6   7         27.26         64.95        27.83 o
  -9   6   7          1.07         47.31        15.93 o
  -7   6   7         67.48        145.76        22.33 o
  -5   6   7         92.67         39.87        14.09 o
  -3   6   7         40.97         72.00        21.13 o
  -1   6   7        378.16        539.83        33.61 o
   1   6   7          2.97         44.96        24.74 o
   3   6   7        307.33        463.25        42.11 o
   5   6   7         44.19         38.14        25.77 o
   7   6   7          8.62         16.60        16.10 o
   9   6   7          3.42         34.07        22.75 o
  11   6   7         45.02        158.33        22.95 o
 -10   7   7       1009.71       1047.90       195.35 o
  -8   7   7         80.09        100.00        31.96 o
  -6   7   7       6315.02       6927.57       220.61 o
  -4   7   7        114.49        100.69        42.27 o
  -2   7   7      14156.38      14271.38       247.79 o
   0   7   7         37.09         68.46        18.88 o
   2   7   7      12263.43      12648.18       217.21 o
   4   7   7         53.02         60.07        22.46 o
   6   7   7       4585.34       5783.07       300.50 o
   8   7   7        114.30         46.34        21.65 o
  10   7   7        831.64        978.31        67.01 o
  -9   8   7        622.86        574.79        42.27 o
  -7   8   7       2039.19       1885.18        76.76 o
  -5   8   7       2872.66       2844.00       207.21 o
  -3   8   7       5790.38       6221.89       145.85 o
  -1   8   7       4663.60       5155.83       108.31 o
   1   8   7       5631.32       5952.24       153.78 o
   3   8   7       3182.14       3621.67       190.20 o
   5   8   7       1877.00       1865.98        63.27 o
   7   8   7       1041.98        850.48        74.22 o
  -6   9   7       1225.10        919.32        43.28 o
  -4   9   7         11.00         41.09        25.77 o
  -2   9   7       1429.30       1711.42        66.62 o
   0   9   7        346.45        371.66        26.46 o
   2   9   7        437.89        575.24        55.67 o
   4   9   7       1635.55       1731.38       130.92 o
   6   9   7          4.66          1.03        16.49 o
   1  10   7        283.98        242.26        32.99 o
 -16   0   8         61.65        -15.46        16.49 o
 -14   0   8        259.16        207.01        65.98 o
 -12   0   8         52.74         46.39        24.74 o
 -10   0   8       2406.26       1806.12       108.24 o
  -8   0   8        141.96        133.94        42.27 o
  -6   0   8       8556.24       7899.90       235.02 o
  -4   0   8       2236.72       1234.14        78.64 o
  -2   0   8      21199.48      21188.27       385.04 o
   0   0   8       4675.55       4596.66       125.48 o
   2   0   8      22361.10      22891.90       463.90 o
   4   0   8       1745.57       2344.96       111.92 o
   6   0   8       9938.99       9181.77       357.20 o
   8   0   8        345.05        351.53        98.97 o
  10   0   8       1194.22       1282.18        64.83 o
  12   0   8       1567.80       2593.00        96.34 o
  14   0   8         47.32         57.91        16.34 o
 -15   1   8        112.34         61.43        14.68 o
 -13   1   8        607.55        757.92        39.23 o
 -11   1   8        263.88        169.62        26.97 o
  -9   1   8       2422.52       2160.23       131.80 o
  -7   1   8          8.75         25.63        14.65 o
  -5   1   8       7107.90       6469.67       204.51 o
  -3   1   8       4232.13       3791.65       107.58 o
  -1   1   8      11416.50      12059.49       147.45 o
   1   1   8      13117.03      13685.82       196.87 o
   3   1   8       8646.43       9935.74       179.66 o
   5   1   8       4041.27       4942.16       154.49 o
   7   1   8       1345.18       1155.67       124.90 o
   9   1   8        230.08        207.21        38.14 o
  11   1   8         74.31        138.39        16.44 o
  13   1   8         21.36         60.78        13.93 o
  15   1   8        336.37        387.61        39.17 o
 -14   2   8          5.02         35.64        13.76 o
 -12   2   8         70.12        192.57        26.68 o
 -10   2   8          0.45          0.78        12.85 o
  -8   2   8        430.14        440.55        49.19 o
  -6   2   8       1595.36       1734.69       105.35 o
  -4   2   8        982.18        828.99        44.94 o
  -2   2   8      13858.88      13943.11       241.61 o
   0   2   8        141.77        161.88        31.19 o
   2   2   8      21531.56      21970.90       291.54 o
   4   2   8        484.05        404.78        46.57 o
   6   2   8       6948.71       7189.57       677.81 o
   8   2   8        121.48         81.44        53.61 o
  10   2   8       1029.83       1298.57        57.23 o
  12   2   8         19.05         -0.15        16.55 o
  14   2   8         56.22        112.37        29.90 o
 -15   3   8        161.94         24.74         9.48 o
 -13   3   8        186.21        272.47        25.42 o
 -11   3   8        213.40         44.67        24.74 o
  -9   3   8       3392.81       3620.54       115.90 o
  -7   3   8        421.61        308.11        42.85 o
  -5   3   8      23085.95      21472.37       258.75 o
  -3   3   8       1478.68       1899.54        93.44 o
  -1   3   8      57887.02      58291.72       518.41 o
   1   3   8       5581.20       5177.44       147.11 o
   3   3   8      38149.02      43923.13      1210.26 o
   5   3   8       4952.48       3992.34       401.02 o
   7   3   8       7549.93       5778.13       406.17 o
   9   3   8        961.95       1397.90        79.37 o
  11   3   8        522.99        338.42        30.36 o
  13   3   8         35.39        157.29        46.39 o
 -14   4   8          3.34         32.62        12.14 o
 -12   4   8         65.97        -23.71        26.80 o
 -10   4   8          5.92         42.97        23.19 o
  -8   4   8        252.78        275.08        32.07 o
  -6   4   8        148.87         46.40        32.47 o
  -4   4   8       2624.88       2053.82       103.91 o
  -2   4   8       1178.83       1067.40        61.28 o
   0   4   8       3921.60       3951.44       171.47 o
   2   4   8       2002.82       1998.74        89.81 o
   4   4   8        822.28        933.11        98.03 o
   6   4   8        310.20        156.69        75.25 o
   8   4   8          1.51         55.35        23.48 o
  10   4   8          1.23         25.77        29.90 o
  12   4   8        146.20        360.57        36.10 o
  14   4   8          4.16         32.99        18.56 o
 -13   5   8          0.22         21.44        12.62 o
 -11   5   8        200.15        216.07        30.92 o
  -9   5   8         32.51        130.73        27.83 o
  -7   5   8        152.77        166.02        28.06 o
  -5   5   8        627.82        757.62        40.62 o
  -3   5   8       4426.21       3468.21       490.70 o
  -1   5   8       2260.93       1508.19       185.56 o
   1   5   8      10589.95       8144.95       699.97 o
   3   5   8       3729.08       2964.36       326.79 o
   5   5   8       8041.56       9106.86       249.47 o
   7   5   8       3090.43       3641.73       180.41 o
   9   5   8       2580.21       3498.97       128.57 o
  11   5   8       1483.00       1718.49       111.34 o
  13   5   8        226.83        334.01        40.20 o
 -12   6   8         84.28         23.23        11.82 o
 -10   6   8         82.30         85.56        25.76 o
  -8   6   8        248.40        177.63        23.76 o
  -6   6   8       1850.84       1639.11        86.08 o
  -4   6   8        253.96        392.21        39.78 o
  -2   6   8       9575.77       9160.95       209.56 o
   0   6   8         61.67        125.49        23.68 o
   2   6   8      16842.92      17132.60       246.74 o
   4   6   8         20.95         78.35        35.05 o
   6   6   8      12826.62      14660.88       844.81 o
   8   6   8        115.85         39.97        16.01 o
  10   6   8       4434.45       4967.57       127.67 o
  12   6   8        177.35         31.96        18.56 o
 -11   7   8        272.27         79.38        26.80 o
  -9   7   8          0.69         18.80        20.62 o
  -7   7   8        748.64        515.44        63.92 o
  -5   7   8         30.26         51.05        23.02 o
  -3   7   8        981.92       1115.79        53.91 o
  -1   7   8        777.05        938.24        48.58 o
   1   7   8        601.47        652.70        63.92 o
   3   7   8       2631.34       2895.19       104.23 o
   5   7   8        310.36        307.13        37.54 o
   7   7   8       2421.32       2014.93       162.88 o
   9   7   8        103.50        108.48        22.04 o
  -8   8   8        108.90        159.32        23.19 o
  -6   8   8        818.47       1073.00        82.99 o
  -4   8   8        191.49        245.25        32.05 o
  -2   8   8       3194.12       3040.96        83.45 o
   0   8   8         24.20         29.36        12.89 o
   2   8   8       3223.15       3319.26       253.60 o
   4   8   8        605.42        613.17        37.69 o
   6   8   8        892.90       1404.32       121.64 o
   8   8   8        483.89        387.61        47.42 o
  -5   9   8       2020.93       2047.83        76.29 o
  -3   9   8        571.86        588.71        38.95 o
  -1   9   8       4076.97       4044.82       220.61 o
   1   9   8       1415.42       1485.17        61.57 o
   3   9   8       3006.77       3007.87        87.29 o
   5   9   8        739.61        887.59        67.01 o
 -14   1   9         84.32         15.74        10.59 o
 -12   1   9         74.33        263.87        25.01 o
 -10   1   9       1144.31        841.38        58.45 o
  -8   1   9       1064.73       1008.19        71.88 o
  -6   1   9       7179.10       7080.83       143.55 o
  -4   1   9       5035.08       3879.05       121.66 o
  -2   1   9      17177.49      17096.46       207.91 o
   0   1   9       9429.59       9948.83       140.29 o
   2   1   9      14369.18      13211.48       190.46 o
   4   1   9       7709.55       8141.54       266.41 o
   6   1   9       4102.54       3311.96       177.55 o
   8   1   9       3002.26       2024.66       237.10 o
  10   1   9        243.41        350.73        30.61 o
  12   1   9        748.38        332.96        29.97 o
  14   1   9         31.49         -2.74        12.62 o
 -15   2   9         30.03         -7.66         7.66 o
 -13   2   9          0.91         31.67        15.57 o
 -11   2   9       1120.45        552.26        34.00 o
  -9   2   9        291.48        306.97        34.16 o
  -7   2   9       7962.27       7017.64       183.42 o
  -5   2   9       4178.32       3846.34       106.80 o
  -3   2   9      23031.38      25040.00       301.47 o
  -1   2   9      16770.45      16834.02       247.27 o
   1   2   9      22991.93      21496.55       298.25 o
   3   2   9      19277.62      19158.38       264.18 o
   5   2   9       7576.66       6408.00       368.03 o
   7   2   9       9218.38       6597.68       420.60 o
   9   2   9        680.18       1011.78        61.94 o
  11   2   9       2817.69       2398.72       120.61 o
  13   2   9          0.08         28.61        16.78 o
  15   2   9        573.01        355.66        34.02 o
 -14   3   9        115.44        133.61        18.49 o
 -12   3   9        291.27        274.82        26.38 o
 -10   3   9        118.17        202.86        31.70 o
  -8   3   9       1576.62       1593.96        89.87 o
  -6   3   9        153.43        269.74        36.03 o
  -4   3   9       2985.97       3243.14       104.94 o
  -2   3   9        537.69        626.32        49.78 o
   0   3   9       1581.40       1676.75       113.60 o
   2   3   9        408.78        520.23        63.57 o
   4   3   9          2.15         16.07        37.11 o
   6   3   9         56.39         65.98        47.42 o
   8   3   9        195.53        138.09        30.24 o
  10   3   9         30.37         51.54        32.99 o
  12   3   9         42.60         87.63        38.14 o
  14   3   9         46.16         39.17        20.62 o
 -13   4   9        132.22        179.37        34.02 o
 -11   4   9         22.72        123.71        38.14 o
  -9   4   9       1899.20       2034.30        86.66 o
  -7   4   9        202.24        163.16        23.09 o
  -5   4   9       7630.45       6739.01       205.72 o
  -3   4   9         44.45         38.98        18.24 o
  -1   4   9      11215.71       9883.48       223.69 o
   1   4   9        186.27         84.31        19.00 o
   3   4   9       4956.51       4682.46       208.23 o
   5   4   9        311.44        110.31        56.70 o
   7   4   9        606.98        819.66       111.34 o
   9   4   9        149.03        375.66        43.72 o
  11   4   9         13.19          4.12        29.90 o
  13   4   9         52.32        259.78        39.17 o
 -12   5   9        875.68       1160.08        96.39 o
 -10   5   9       1773.11       1352.82        71.43 o
  -8   5   9       2635.08       2343.85        94.03 o
  -6   5   9       5926.20       5705.55       113.66 o
  -4   5   9       3857.68       3120.36       233.23 o
  -2   5   9       8770.31       8547.22       313.53 o
   0   5   9       2728.12       2573.23       238.65 o
   2   5   9       4492.31       3986.44       272.15 o
   4   5   9       1192.40       1727.77       108.24 o
   6   5   9        742.55        744.24        46.23 o
   8   5   9        373.89        234.24        26.74 o
  10   5   9         77.98        144.69        27.15 o
  12   5   9         60.21         37.11        21.65 o
 -11   6   9          1.61          0.00        20.62 o
  -9   6   9         60.04        132.47        27.33 o
  -7   6   9        643.18        561.86        45.85 o
  -5   6   9        686.45        891.54        55.59 o
  -3   6   9       1951.17       2035.13        69.65 o
  -1   6   9       2115.27       1745.73        78.34 o
   1   6   9       1148.68       1262.93        68.15 o
   3   6   9       2225.65       2198.88       134.02 o
   5   6   9         71.77        132.89        91.75 o
   7   6   9        613.53        916.77        60.82 o
   9   6   9          0.53         26.59        15.90 o
  11   6   9         21.22         70.10        23.71 o
 -10   7   9        154.74        178.90        58.25 o
  -8   7   9       1665.10       1781.62       144.84 o
  -6   7   9        769.05        970.07        86.59 o
  -4   7   9       4913.27       5261.01       139.48 o
  -2   7   9       2716.19       2642.03        81.20 o
   0   7   9       5444.30       5809.42       146.12 o
   2   7   9       3996.59       4175.32       124.59 o
   4   7   9       1757.67       2183.42       129.89 o
   6   7   9       2141.02       2970.74       292.26 o
   8   7   9         67.30         61.43        19.64 o
  10   7   9        360.80        480.39        40.20 o
  -9   8   9        892.08        717.09        38.61 o
  -7   8   9         48.39         18.23        13.79 o
  -5   8   9       1786.05       1723.80        74.31 o
  -3   8   9         81.11         69.18        19.32 o
  -1   8   9       2149.59       2443.75        73.52 o
   1   8   9        198.84        116.62        25.77 o
   3   8   9       1258.04       1428.03        67.07 o
   5   8   9        541.29        547.58        46.91 o
   7   8   9        183.48        133.08        31.96 o
  -6   9   9          5.25          4.54        11.34 o
  -4   9   9          3.80         10.12        17.53 o
  -2   9   9       1009.76        733.91        41.47 o
   0   9   9         13.22         25.77        17.53 o
   2   9   9       2177.06       1947.86        64.75 o
   4   9   9         62.50         85.01        16.21 o
   6   9   9       1173.03       1291.70        69.07 o
 -14   0  10        199.41        443.55        36.41 o
 -12   0  10        374.46        678.39        51.96 o
 -10   0  10        210.20        685.54        83.50 o
  -8   0  10       3084.45       2784.43       225.76 o
  -6   0  10       2209.44       2653.51       197.93 o
  -4   0  10       9697.83       8131.37       219.96 o
  -2   0  10      32314.22      37386.69       414.41 o
   0   0  10       6524.91       7333.88       182.02 o
   2   0  10      69086.73      69216.39       603.64 o
   4   0  10         15.05         23.71        38.14 o
   6   0  10      37114.73      31741.04       766.98 o
   8   0  10       1019.27        866.98       144.32 o
  10   0  10       9757.43      12336.64       280.40 o
  12   0  10        154.87        475.99        43.15 o
  14   0  10       2317.53       2923.60       118.55 o
 -15   1  10         91.02        147.86        19.31 o
 -13   1  10        130.82        161.09        18.42 o
 -11   1  10        727.48       1186.69        75.07 o
  -9   1  10        208.68        395.70        43.74 o
  -7   1  10       1264.02       1040.47        67.54 o
  -5   1  10          6.16         62.10        23.75 o
  -3   1  10        374.43        767.75        46.56 o
  -1   1  10        569.47        467.57        31.97 o
   1   1  10      12872.21      14341.98       227.06 o
   3   1  10        420.72        383.58        40.50 o
   5   1  10      17932.28      15615.04       354.61 o
   7   1  10         31.49         64.62        34.78 o
   9   1  10       7266.26       8424.58       162.91 o
  11   1  10         31.18         89.59        20.03 o
  13   1  10       1445.87       1955.98        77.83 o
  15   1  10          7.67         11.34        11.34 o
 -14   2  10         59.55         16.01        10.47 o
 -12   2  10        139.31        239.17        26.49 o
 -10   2  10       1118.94       1030.34        54.73 o
  -8   2  10       1452.90       1385.72       100.56 o
  -6   2  10       5815.90       5750.79       158.79 o
  -4   2  10       5238.59       5146.66       144.50 o
  -2   2  10      12832.46      12041.16       424.21 o
   0   2  10       6255.01       6258.04       182.29 o
   2   2  10       7550.61       6938.87       169.12 o
   4   2  10       3524.37       3718.67       161.99 o
   6   2  10       1507.64       1161.81       170.10 o
   8   2  10        725.99        806.62        45.14 o
  10   2  10         92.26        213.44        31.12 o
  12   2  10          1.05          0.61        17.74 o
  14   2  10          0.29          7.76        23.19 o
 -13   3  10        485.77        404.50        34.62 o
 -11   3  10        953.53       1690.38       189.68 o
  -9   3  10       4497.55       3968.05       120.60 o
  -7   3  10       1301.20       1072.92        85.99 o
  -5   3  10      19235.03      17690.60       306.31 o
  -3   3  10         71.49         20.30        17.76 o
  -1   3  10      30262.74      29045.67       536.06 o
   1   3  10        672.12        661.88        55.76 o
   3   3  10      13899.91      12901.03       335.12 o
   5   3  10        281.76         78.35        43.30 o
   7   3  10       2358.16       2190.97        98.09 o
   9   3  10          9.33         78.74        22.15 o
  11   3  10         73.20         34.62        20.54 o
  13   3  10         18.33         19.59        21.65 o
 -14   4  10         98.04        103.09        25.77 o
 -12   4  10        221.21        287.62        42.27 o
 -10   4  10          8.42         65.98        31.96 o
  -8   4  10        202.67         75.34        17.85 o
  -6   4  10        794.19        667.01        57.16 o
  -4   4  10         11.65         61.85        24.78 o
  -2   4  10       4500.25       4962.51       203.69 o
   0   4  10       1231.26        853.80        84.90 o
   2   4  10       5014.33       4683.34       199.37 o
   4   4  10       1502.87       1072.24       109.23 o
   6   4  10       2710.26       2294.44       110.82 o
   8   4  10        319.70        541.88        61.34 o
  10   4  10       1205.04       1231.91       105.15 o
  12   4  10          0.13         48.46        14.62 o
 -13   5  10        350.37        280.62        38.66 o
 -11   5  10         79.84         79.03        24.50 o
  -9   5  10       2049.78       2238.69        86.59 o
  -7   5  10        181.28        170.77        23.17 o
  -5   5  10       9053.84       9226.88       172.65 o
  -3   5  10       2668.70       2291.66       251.54 o
  -1   5  10      18388.27      14433.31       375.55 o
   1   5  10       4639.53       4298.35       208.23 o
   3   5  10      13418.42      13224.64      1792.20 o
   5   5  10       2669.76       2945.02       108.83 o
   7   5  10       2395.08       3038.89       138.05 o
   9   5  10       1391.76       1230.80        57.63 o
  11   5  10          1.36         56.28        17.58 o
 -12   6  10          2.26          8.25        16.49 o
 -10   6  10       2162.41       1557.19       132.98 o
  -8   6  10       1695.30       1623.04        76.78 o
  -6   6  10       8517.31       7897.78       166.12 o
  -4   6  10      10403.35       9685.08       178.31 o
  -2   6  10      18334.35      18088.20       520.60 o
   0   6  10      17137.37      17190.78       715.44 o
   2   6  10      15670.79      16863.27       352.56 o
   4   6  10       9154.33      10400.63       287.62 o
   6   6  10       3212.26       3781.41       169.07 o
   8   6  10       1799.26       1768.93       109.79 o
  10   6  10         25.74         24.84        14.93 o
 -11   7  10        345.89        317.51        38.14 o
  -9   7  10        840.78        473.26        42.78 o
  -7   7  10        840.89        685.52        48.14 o
  -5   7  10       3748.14       3489.42       113.46 o
  -3   7  10       1280.94        995.53        60.84 o
  -1   7  10       5992.42       6545.66       155.87 o
   1   7  10       1544.54       1602.52        77.23 o
   3   7  10       2906.85       3366.88       162.88 o
   5   7  10       1682.28       1852.37       151.03 o
   7   7  10        144.47         84.13        21.42 o
   9   7  10       1466.66       1298.76        58.25 o
  -8   8  10        530.68        791.22        43.74 o
  -6   8  10         61.73         28.03        15.26 o
  -4   8  10       1415.98       1544.91        70.20 o
  -2   8  10         81.98        125.46        23.62 o
   0   8  10       1779.38       1669.41        75.77 o
   2   8  10         40.51         42.58        16.34 o
   4   8  10       1130.66       1200.87        66.23 o
   6   8  10         17.14         -9.53        14.93 o
   8   8  10        416.33        514.41        48.45 o
  -5   9  10       3126.67       3032.95       100.51 o
  -3   9  10          1.00          2.06        13.40 o
  -1   9  10       5831.56       5954.41       167.00 o
   1   9  10          3.53         19.59        16.49 o
   3   9  10       4662.26       4913.19       248.44 o
   5   9  10         28.61         16.49        16.49 o
 -14   1  11          2.51         12.15        15.66 o
 -12   1  11        311.06        519.33        49.20 o
 -10   1  11         71.79        292.32        38.61 o
  -8   1  11       4435.01       3564.52       448.95 o
  -6   1  11        387.90        379.13        57.05 o
  -4   1  11      23557.38      21543.26       607.68 o
  -2   1  11        305.53        367.05        32.15 o
   0   1  11      39543.62      40880.10       321.25 o
   4   1  11      15896.92      15596.41       350.79 o
   6   1  11         40.60         94.76        31.28 o
   8   1  11       1548.93       1413.35        94.84 o
  10   1  11        328.01        128.73        22.22 o
  12   1  11          3.57         34.53        15.71 o
  14   1  11        394.92        169.02        21.72 o
 -15   2  11         89.31         14.59        24.23 o
 -13   2  11        249.03        186.30        27.27 o
 -11   2  11         16.37        109.25        26.21 o
  -9   2  11       3019.94       2660.96        82.66 o
  -7   2  11       2165.16       1768.24       134.45 o
  -5   2  11      17352.07      16184.46       488.64 o
  -3   2  11       8755.16       6894.24       196.71 o
  -1   2  11      40660.16      41244.81       989.14 o
   1   2  11       7685.57       8782.06       245.65 o
   3   2  11      33287.51      32416.68       396.59 o
   5   2  11       1384.54       1396.85       177.31 o
   7   2  11       8220.35       5694.63       389.68 o
   9   2  11          3.78         55.85        20.54 o
  11   2  11        452.51        453.34        43.57 o
  13   2  11        226.44        487.14        84.53 o
 -14   3  11         77.70         76.89        15.36 o
 -12   3  11         14.43          1.03        18.56 o
 -10   3  11        344.30        243.61        33.44 o
  -8   3  11         57.52         10.41        13.87 o
  -6   3  11        595.37        413.54        66.46 o
  -4   3  11        440.43        295.72        57.73 o
  -2   3  11        342.89        388.64        78.35 o
   0   3  11        600.43        688.12        57.26 o
   2   3  11          6.49         63.85       104.64 o
   4   3  11         11.17          4.50        22.01 o
   6   3  11        246.13        174.22        80.41 o
   8   3  11        273.77        420.54        64.95 o
  10   3  11        167.54        235.04        48.45 o
  12   3  11        482.12        625.48        44.56 o
  14   3  11         22.29         40.20        17.53 o
 -13   4  11         56.73         32.99        25.77 o
 -11   4  11         66.96        171.13        40.20 o
  -9   4  11        544.19        582.45        72.16 o
  -7   4  11        171.98        210.83        29.52 o
  -5   4  11       5124.45       4746.62       213.92 o
  -3   4  11        145.95         68.04        38.14 o
  -1   4  11      17587.39      15702.42       368.40 o
   1   4  11         14.66         16.70        26.80 o
   3   4  11      20273.58      17078.58       584.00 o
   5   4  11        311.92        175.25        75.25 o
   7   4  11       9180.28       9734.65       197.90 o
   9   4  11        155.30        303.23        41.07 o
  11   4  11       1892.39       2281.45        68.23 o
  13   4  11          2.06         30.93        20.62 o
 -12   5  11         12.45         30.93        25.77 o
 -10   5  11        150.32        342.42        39.60 o
  -8   5  11        278.72        175.57        29.46 o
  -6   5  11          9.26         17.53        30.93 o
  -4   5  11       2658.07       2373.37       112.37 o
  -2   5  11        824.93        802.03       144.32 o
   0   5  11       6123.98       5841.75       259.27 o
   2   5  11       3454.29       3067.22       344.32 o
   4   5  11       3866.18       4530.75       183.50 o
   6   5  11       3592.82       3586.43       122.24 o
   8   5  11        541.50        346.02        33.92 o
  10   5  11       1303.43       1652.68        73.53 o
  12   5  11          1.20         41.24        19.59 o
 -11   6  11        989.18       1007.18        71.13 o
  -9   6  11         68.08         36.60        18.95 o
  -7   6  11       2082.33       2298.81        90.02 o
  -5   6  11        197.79        181.66        82.47 o
  -3   6  11       1897.26       1884.42        72.89 o
  -1   6  11        688.95        848.79        75.77 o
   1   6  11        560.65        417.51        58.76 o
   3   6  11       1936.78       2051.47       126.80 o
   5   6  11         81.88         77.83        26.46 o
   7   6  11       2304.90       1737.13        84.90 o
   9   6  11         83.30        100.03        26.49 o
  11   6  11       1120.99        610.11        31.65 o
 -10   7  11          2.53         -3.33        11.12 o
  -8   7  11       1939.65       1975.64       100.51 o
  -6   7  11        478.32        460.86        33.45 o
  -4   7  11       5094.13       5272.97       228.86 o
  -2   7  11       3710.64       3143.18       149.48 o
   0   7  11       5059.13       5056.42       327.82 o
   2   7  11       7198.22       7127.56       227.83 o
   4   7  11       1588.53       1796.02        85.28 o
   6   7  11       4384.21       5087.40       174.74 o
   8   7  11        178.65        254.60        29.78 o
  -7   8  11         78.78         57.27        15.26 o
  -5   8  11        631.16        728.80        47.01 o
  -3   8  11        530.06        452.42        37.82 o
  -1   8  11       3470.16       3888.51       156.69 o
   1   8  11       1500.06       1370.89        66.34 o
   3   8  11       3918.39       4413.16       192.78 o
   5   8  11       1460.30       1455.81        78.86 o
   7   8  11       1512.38       1347.13        52.97 o
  -4   9  11        551.26        558.74        47.42 o
  -2   9  11         30.46         69.07        22.68 o
   0   9  11        201.78        104.12        24.74 o
   2   9  11        353.41        419.40        32.68 o
   4   9  11          1.30          5.93         8.39 o
 -14   0  12       1822.20       1197.89        81.44 o
 -12   0  12        115.60        113.40        44.33 o
 -10   0  12      11336.98      10552.17       296.90 o
  -8   0  12        771.73        576.37        77.96 o
  -6   0  12      48311.85      47368.27       870.07 o
  -4   0  12      10566.31       9718.17       261.96 o
  -2   0  12     106035.01     120771.13       826.97 o
   0   0  12      31207.57      32538.16       420.79 o
   2   0  12      82617.09      86141.05      1765.91 o
   4   0  12      30782.76      28423.48       464.96 o
   6   0  12      23151.49      18245.69       611.32 o
   8   0  12      14394.80      14119.04       286.59 o
  10   0  12       3890.64       5112.17       181.44 o
  12   0  12       3561.39       3181.12       100.31 o
  14   0  12        400.76        683.48        54.64 o
 -15   1  12          5.66          9.28        15.46 o
 -13   1  12         37.91         80.72        22.95 o
 -11   1  12         74.96         36.96        22.15 o
  -9   1  12        348.54        184.53        32.38 o
  -7   1  12        319.65        347.07        61.33 o
  -5   1  12       3757.91       3496.17       117.20 o
  -3   1  12          5.76         39.96        16.67 o
  -1   1  12       9027.39       9811.62       278.30 o
   1   1  12       1359.08       1889.36        74.04 o
   3   1  12       6836.93       6075.72       173.68 o
   5   1  12       4572.85       4444.69       204.04 o
   7   1  12       2893.68       2000.95       229.89 o
   9   1  12       4680.16       4093.16       117.68 o
  11   1  12        691.84        764.87        43.51 o
  13   1  12       2261.58       1834.67        69.08 o
 -14   2  12          8.35          1.38        10.77 o
 -12   2  12        860.84        931.00        57.53 o
 -10   2  12        285.86        338.77        30.92 o
  -8   2  12       2191.84       2267.21        88.90 o
  -6   2  12       1983.15       1790.23       134.76 o
  -4   2  12       5033.20       4512.49       128.36 o
  -2   2  12       3437.58       3465.85       220.61 o
   0   2  12       4805.02       4385.34       174.58 o
   2   2  12       1026.57       1371.90        83.52 o
   4   2  12        917.16        838.35        70.65 o
   6   2  12         35.93          2.06        30.93 o
   8   2  12        220.03        145.44        28.62 o
  10   2  12        162.89        274.03        44.84 o
  12   2  12        706.04        681.65        47.30 o
  14   2  12         83.38        165.97        27.83 o
 -13   3  12          6.26         -6.96        14.52 o
 -11   3  12          1.21         26.80        25.77 o
  -9   3  12        122.90         42.90        17.12 o
  -7   3  12        242.48        196.99        26.21 o
  -5   3  12       1479.58       1290.96       110.35 o
  -3   3  12       2112.36       1608.19       161.85 o
  -1   3  12       5873.76       5381.90       162.68 o
   1   3  12       3656.01       4245.20       188.80 o
   3   3  12       9291.43       7226.64       264.21 o
   5   3  12        946.61        863.78       103.48 o
   7   3  12       4319.10       3987.64       208.24 o
   9   3  12         17.84         35.05        27.83 o
  11   3  12        575.16        730.31        51.37 o
 -14   4  12        428.74        174.22        27.83 o
 -12   4  12         79.04         67.01        31.96 o
 -10   4  12       2048.20       1559.66        77.91 o
  -8   4  12          0.23          7.97        19.59 o
  -6   4  12       5155.95       5135.34       164.94 o
  -4   4  12       1382.90        962.85       134.02 o
  -2   4  12       6639.03       6606.24       254.54 o
   0   4  12       8689.02       8169.31       275.76 o
   2   4  12       3832.35       3572.96       402.56 o
   4   4  12      13179.37      10480.01       489.67 o
   6   4  12       1254.28        986.71       103.60 o
   8   4  12       6401.45       6246.80       219.58 o
  10   4  12        142.66        158.76        41.24 o
  12   4  12       1447.87       1144.70        41.19 o
 -13   5  12        122.45         88.66        23.71 o
 -11   5  12       2121.81       2217.07       148.96 o
  -9   5  12        229.55        339.43        39.28 o
  -7   5  12       6327.63       5930.39       151.03 o
  -5   5  12        436.55        558.27        46.38 o
  -3   5  12       6260.18       5647.12       131.20 o
  -1   5  12        357.69        255.25        29.16 o
   1   5  12        810.41        653.04        45.91 o
   3   5  12         15.82        120.17        65.98 o
   5   5  12        486.14        419.30        43.99 o
   7   5  12        403.49        245.99        35.52 o
   9   5  12       1670.92       1547.48        62.13 o
  11   5  12        186.72        123.29        16.53 o
 -12   6  12       1187.65       1031.92        60.82 o
 -10   6  12       1640.97       1755.69       159.27 o
  -8   6  12       4269.95       4280.41       120.22 o
  -6   6  12       3126.14       2693.52        97.88 o
  -4   6  12       8014.14       7733.85       163.50 o
  -2   6  12       3219.93       2772.12        95.61 o
   0   6  12       6126.56       5865.75       204.12 o
   2   6  12       1932.36       2077.24       127.83 o
   4   6  12       1339.91       1539.82        82.33 o
   6   6  12        728.15        717.40        56.80 o
   8   6  12         23.12         62.70        24.02 o
  10   6  12         61.53          3.06        12.01 o
  -9   7  12        200.67         76.97        14.72 o
  -7   7  12        424.51        316.38        26.95 o
  -5   7  12        107.69         86.36        17.21 o
  -3   7  12        228.77        212.36        41.24 o
  -1   7  12         75.37         16.37        18.05 o
   1   7  12        103.90        178.34        45.36 o
   3   7  12        774.38        719.56        75.25 o
   5   7  12         34.13         32.73        19.96 o
   7   7  12        834.64        969.98        63.92 o
   9   7  12          3.79         45.36        17.53 o
  -8   8  12        435.93        561.83        48.45 o
  -6   8  12        781.61        681.02        40.65 o
  -4   8  12       2362.96       2081.36       109.27 o
  -2   8  12        296.39        330.92        48.45 o
   0   8  12       3771.52       2966.90       136.08 o
   2   8  12         46.62         63.92        36.08 o
   4   8  12       1842.24       1866.36        76.45 o
   6   8  12        241.59        373.80        31.34 o
  -3   9  12       1573.96       1769.00        83.50 o
  -1   9  12       2830.25       2713.30       107.21 o
   1   9  12        743.64        875.71        65.98 o
   3   9  12       2531.88       2565.13        69.69 o
 -14   1  13       1522.57       2093.26       115.97 o
 -12   1  13        389.00        396.86        40.45 o
 -10   1  13       3816.49       4876.82       139.17 o
  -8   1  13       2618.04       2687.65        97.67 o
  -6   1  13       4900.50       4283.24       162.09 o
  -4   1  13       8138.66       7756.31       196.10 o
  -2   1  13       1617.29       1476.66        77.69 o
   0   1  13       9208.18       9938.60       202.30 o
   2   1  13        137.34         29.49        17.66 o
   4   1  13       3637.56       3215.57       137.20 o
   6   1  13        971.68        648.46        68.14 o
   8   1  13        481.39        387.29        37.54 o
  10   1  13        518.83       1117.71        52.58 o
  12   1  13         24.66         -7.61        14.67 o
  14   1  13        148.86        444.54        60.82 o
 -13   2  13         92.62         -0.05        12.89 o
 -11   2  13        689.29        973.98        60.13 o
  -9   2  13        886.71        519.64        45.55 o
  -7   2  13       1518.04       1020.54       108.23 o
  -5   2  13       5228.07       4864.37       232.69 o
  -3   2  13        861.01        430.80        55.77 o
  -1   2  13      11427.64      12221.91       506.68 o
   1   2  13        119.50        203.60        84.53 o
   3   2  13       6791.41       5617.41       178.95 o
   5   2  13       1649.14       1251.64       152.57 o
   7   2  13       1549.31       1236.32       102.06 o
   9   2  13       1478.67       1989.36        86.10 o
  11   2  13        294.20        425.35        42.34 o
  13   2  13        499.04        769.01        44.72 o
 -14   3  13         34.16         48.97        11.59 o
 -12   3  13         12.27         16.34        14.93 o
 -10   3  13         48.01         64.54        14.43 o
  -8   3  13         91.20        194.52        23.32 o
  -6   3  13         12.26         29.15        34.02 o
  -4   3  13       1601.51       1441.18       163.91 o
  -2   3  13        394.53        418.54        86.59 o
   0   3  13       4085.25       3311.67       190.71 o
   2   3  13        823.77        846.88       126.80 o
   4   3  13       2432.33       1954.54       147.89 o
   6   3  13        743.32        629.46        50.89 o
   8   3  13        254.38        473.16        91.23 o
  10   3  13        550.46        615.74        48.09 o
  12   3  13         55.87         13.52        16.10 o
 -13   4  13         21.48          0.00        15.46 o
 -11   4  13        481.44        629.21        44.58 o
  -9   4  13        690.53        593.29        39.00 o
  -7   4  13       4188.20       4058.79        95.87 o
  -5   4  13       5411.02       5878.26       142.78 o
  -3   4  13      12542.98      10215.51       330.09 o
  -1   4  13      13117.84      11670.68       462.87 o
   1   4  13      13401.18      12523.23       502.04 o
   3   4  13      10082.54       9038.22       599.98 o
   5   4  13       5622.60       6072.96       210.30 o
   7   4  13       1762.57       2097.95        82.64 o
   9   4  13       1281.23       1133.98        95.87 o
  11   4  13          2.16         29.92        14.10 o
 -12   5  13        345.44        257.72        37.11 o
 -10   5  13        351.31        149.00        25.48 o
  -8   5  13       2973.60       2504.10       121.64 o
  -6   5  13       1149.61       1147.86        64.13 o
  -4   5  13      10032.59       9628.34       179.68 o
  -2   5  13       2416.01       2691.97        91.48 o
   0   5  13      12478.07      12966.28       201.47 o
   2   5  13       1775.84       1550.59        72.51 o
   4   5  13       5468.49       5502.41       170.10 o
   6   5  13        130.22        114.10        25.51 o
   8   5  13        703.37        479.73        36.89 o
  10   5  13        231.16         61.21        18.32 o
 -11   6  13        195.85        188.65        30.93 o
  -9   6  13        464.87        306.10        32.78 o
  -7   6  13        325.61        463.25        41.53 o
  -5   6  13       1421.28       1273.04        98.45 o
  -3   6  13        618.18        586.35        37.61 o
  -1   6  13       1593.46       1712.29       138.14 o
   1   6  13        668.34        338.13        51.54 o
   3   6  13        555.46        453.59        61.85 o
   5   6  13        343.84        303.42        46.91 o
   7   6  13         46.55         17.96        39.69 o
   9   6  13         47.40        126.80        31.96 o
  -8   7  13         48.17        140.31        18.25 o
  -6   7  13        716.87        586.69        35.09 o
  -4   7  13       1145.96       1305.18        64.57 o
  -2   7  13       1183.91       1144.29        90.72 o
   0   7  13       2752.84       2656.60       138.14 o
   2   7  13       1161.97       1066.97        92.78 o
   4   7  13       1929.14       2259.85        93.57 o
   6   7  13        628.22        706.83        61.85 o
   8   7  13        482.71        740.79        46.39 o
  -7   8  13        744.47        544.60        96.90 o
  -5   8  13       6918.89       6549.23       183.50 o
  -3   8  13       2521.13       2400.94       117.52 o
  -1   8  13       9012.81       8664.61       225.76 o
   1   8  13       4625.34       5213.20       176.28 o
   3   8  13       4864.31       4624.32       117.25 o
   5   8  13       4650.81       4629.51       222.16 o
  -4   9  13        124.06        127.83        22.68 o
  -2   9  13       1373.74       1286.55        71.13 o
   0   9  13         46.60        118.03        17.03 o
   2   9  13         32.73          3.09        18.56 o
 -14   0  14        358.36        162.88        32.99 o
 -12   0  14        963.35        713.37        73.19 o
 -10   0  14         12.06        109.27        35.05 o
  -8   0  14       6096.21       5147.22       190.71 o
  -6   0  14       4391.90       3544.19       260.81 o
  -4   0  14      24829.13      23061.46       436.57 o
  -2   0  14      16271.79      15188.07       459.78 o
   0   0  14      39091.13      38848.62       519.43 o
   2   0  14      13726.42      16085.86       796.88 o
   4   0  14      19624.87      17144.50       386.20 o
   6   0  14       3317.28       3141.12       267.00 o
   8   0  14       2175.56       2198.88       120.61 o
  10   0  14        358.10        150.51        39.17 o
  12   0  14          8.08         29.07        20.04 o
  14   0  14          9.50        -16.49        16.49 o
 -15   1  14         35.33         41.24        15.46 o
 -13   1  14       1895.92       1534.08        80.41 o
 -11   1  14        912.28        852.36        58.60 o
  -9   1  14       4098.38       3507.16       112.37 o
  -7   1  14       7293.69       5360.06       436.07 o
  -5   1  14       6582.13       6531.50       201.09 o
  -3   1  14      23819.98      23708.47       341.55 o
  -1   1  14       7631.96       8803.46       200.41 o
   1   1  14      27732.40      30151.88       394.74 o
   3   1  14       3410.12       2965.51       131.56 o
   5   1  14      11278.67       9565.43       253.89 o
   7   1  14        367.10        295.19        51.03 o
   9   1  14       1142.86        861.65        55.34 o
  11   1  14         63.27          3.56        19.06 o
  13   1  14          0.05         59.29        17.58 o
 -14   2  14         42.12          9.44         9.14 o
 -12   2  14        230.98        184.28        25.97 o
 -10   2  14          2.63         -0.52        11.97 o
  -8   2  14          0.27         15.80        12.42 o
  -6   2  14         72.20        131.59        38.55 o
  -4   2  14       1583.57       1451.49       163.91 o
  -2   2  14       1342.45       1502.00       158.76 o
   0   2  14       5539.33       5271.23       208.44 o
   2   2  14       4015.96       3821.63       191.65 o
   4   2  14       4105.58       3381.12       149.07 o
   6   2  14       2491.62       2362.99        90.56 o
   8   2  14       1631.57       1675.67        91.23 o
  10   2  14        445.33        557.52        46.50 o
  12   2  14        819.45        872.20        49.17 o
 -13   3  14        185.71        349.67        47.42 o
 -11   3  14        507.22        699.59        48.84 o
  -9   3  14         27.77         71.15        21.13 o
  -7   3  14       5021.82       4512.51       100.51 o
  -5   3  14       1967.82       1945.29       203.08 o
  -3   3  14      12694.02      10365.58       442.25 o
  -1   3  14      13089.29      13500.01       651.52 o
   1   3  14       8813.32       8427.40       291.74 o
   3   3  14      15825.48      13102.79       380.15 o
   5   3  14       1232.54       1221.60        96.90 o
   7   3  14       5279.49       5023.08       245.35 o
   9   3  14          5.86         28.86        28.86 o
  11   3  14        863.15       1274.77        62.37 o
  13   3  14         10.90         96.56        26.80 o
 -12   4  14        671.38        505.14        54.64 o
 -10   4  14        294.78        327.18        28.53 o
  -8   4  14       4804.30       4043.18        98.90 o
  -6   4  14       1491.65       1278.16        54.03 o
  -4   4  14      14217.29      14373.03       170.77 o
  -2   4  14       2402.74       2064.87       203.08 o
   0   4  14      14781.70      14514.90       537.09 o
   2   4  14       1261.27       1623.97       184.53 o
   4   4  14       3278.98       3462.75       159.79 o
   6   4  14        498.50        445.34        64.95 o
   8   4  14         19.62         95.46        31.44 o
  10   4  14        195.87         75.77        20.54 o
  12   4  14        681.45        720.78        29.69 o
 -11   5  14        225.26        151.54        32.99 o
  -9   5  14       1018.58        692.22        51.39 o
  -7   5  14        775.90        536.41        46.25 o
  -5   5  14        398.90        331.86        75.25 o
  -3   5  14        675.07        647.38        45.55 o
  -1   5  14        329.39        285.58        32.43 o
   1   5  14        156.16        206.00        29.13 o
   3   5  14       3627.13       3568.21       163.91 o
   5   5  14          2.57         18.58        15.38 o
   7   5  14       5122.18       6243.78       155.99 o
   9   5  14         10.37         45.57        33.50 o
  11   5  14       2550.06       2829.61        73.18 o
 -10   6  14        455.31        551.43        55.15 o
  -8   6  14         14.13          7.73        16.04 o
  -6   6  14         44.86         31.04        17.03 o
  -4   6  14        871.79        901.93        56.84 o
  -2   6  14        760.50        679.77        49.55 o
   0   6  14       4388.20       4130.00       117.33 o
   2   6  14       4305.19       3716.38       167.52 o
   4   6  14       4602.51       4863.60       267.00 o
   6   6  14       6136.81       6204.46       281.43 o
   8   6  14       1371.32       1502.04        86.08 o
  10   6  14       3500.36       3811.50       193.29 o
  -9   7  14        292.52        306.91        25.08 o
  -7   7  14         92.20        107.28        15.47 o
  -5   7  14          9.59          5.76        14.82 o
  -3   7  14         34.01         23.21        13.87 o
  -1   7  14        474.14        718.53        72.16 o
   1   7  14          7.80         78.35        37.11 o
   3   7  14       1339.85       1458.54        74.99 o
   5   7  14         47.64         33.35        18.49 o
   7   7  14       1019.02        939.47        54.64 o
  -6   8  14        875.52        863.88        63.92 o
  -4   8  14       2073.57       2013.32       103.09 o
  -2   8  14        705.74        629.87        61.85 o
   0   8  14       2501.86       2096.83       109.27 o
   2   8  14        268.87        240.07        30.59 o
   4   8  14       1236.59       1360.11        58.30 o
   6   8  14        130.13         55.67        18.56 o
  -3   9  14        455.54        558.74        43.30 o
  -1   9  14       1153.63       1208.20        64.95 o
   1   9  14        338.01        414.42        38.14 o
 -14   1  15          0.35         36.08        14.58 o
 -12   1  15          0.66         13.76        19.59 o
 -10   1  15        137.97         35.52        15.10 o
  -8   1  15        236.30        174.63        28.73 o
  -6   1  15        388.54        483.59        71.43 o
  -4   1  15       4445.57       4398.48       195.43 o
  -2   1  15        645.36       1035.70        89.12 o
   0   1  15      14682.80      14887.24       271.85 o
   2   1  15        886.80        698.36        65.01 o
   4   1  15      13249.94      10485.15       265.66 o
   6   1  15        790.28        718.89        51.81 o
   8   1  15       3919.86       3637.87       107.88 o
  10   1  15        264.41        613.10        39.01 o
  12   1  15        305.51        358.65        28.14 o
 -13   2  15          5.08        107.93        18.22 o
 -11   2  15        146.90        138.13        20.41 o
  -9   2  15         43.50        -14.24        14.24 o
  -7   2  15        210.31        114.51        23.76 o
  -5   2  15        904.08        952.54       145.36 o
  -3   2  15       5922.24       5202.89       317.51 o
  -1   2  15       4234.00       4209.92       193.41 o
   1   2  15      16428.04      17015.33       415.96 o
   3   2  15       7665.45       6107.21       203.03 o
   5   2  15      13653.33      13343.55       207.00 o
   7   2  15       5102.15       4764.32       110.46 o
   9   2  15       4533.49       3967.39       119.91 o
  11   2  15       1331.52       1758.46        72.20 o
  13   2  15        825.14        462.40        47.94 o
 -12   3  15        234.94        297.93        56.18 o
 -10   3  15       2237.26       2141.28        85.65 o
  -8   3  15        284.72        370.58        36.81 o
  -6   3  15       4771.88       5051.31       127.47 o
  -4   3  15          6.01         46.39        37.11 o
  -2   3  15       4739.05       4484.36       297.93 o
   0   3  15       1530.78       1574.47       123.54 o
   2   3  15       1401.79       1131.47       110.07 o
   4   3  15       4419.35       4068.91       172.16 o
   6   3  15         24.99         32.99        32.99 o
   8   3  15       4307.09       3572.03       168.03 o
  10   3  15        139.65        126.84        26.94 o
  12   3  15       2178.96       1761.90        61.21 o
 -13   4  15         71.97        131.95        25.77 o
 -11   4  15        572.77        706.50        43.88 o
  -9   4  15        389.17        467.38        33.42 o
  -7   4  15       2503.05       2616.92        77.78 o
  -5   4  15        883.34        771.04        41.64 o
  -3   4  15       4796.45       4729.22       118.76 o
  -1   4  15        761.08        797.79        49.55 o
   1   4  15       2537.48       2444.60       148.96 o
   3   4  15        334.06        500.55        61.85 o
   5   4  15         10.41          4.12        21.65 o
   7   4  15        150.01         62.88        29.90 o
   9   4  15        901.98        966.97        82.47 o
  11   4  15         44.10         12.89        10.90 o
 -12   5  15        255.21        150.51        27.83 o
 -10   5  15        273.73        333.07        33.89 o
  -8   5  15       1553.81       1297.91        69.25 o
  -6   5  15       1553.26       1373.98       111.85 o
  -4   5  15       5830.51       6036.82       144.58 o
  -2   5  15       3804.09       3679.21       108.98 o
   0   5  15      11008.93      11400.04       193.88 o
   2   5  15       4032.36       4736.89       184.53 o
   4   5  15       9481.69       9014.83       180.01 o
   6   5  15       2030.15       1961.19        84.90 o
   8   5  15       4853.95       4764.76       174.22 o
  10   5  15        484.51        209.65        25.14 o
 -11   6  15         26.97         14.43        14.43 o
  -9   6  15         44.56         23.04        14.52 o
  -7   6  15         24.32        122.69        22.54 o
  -5   6  15         26.59         70.49        77.32 o
  -3   6  15        362.01        370.77        36.81 o
  -1   6  15         64.30         50.69        19.22 o
   1   6  15        471.58        344.95        61.34 o
   3   6  15        320.44        350.13        31.92 o
   5   6  15        163.31        205.67        30.82 o
   7   6  15        132.97        154.37        26.12 o
   9   6  15         72.37        177.31        30.93 o
  -8   7  15        170.23        201.17        42.78 o
  -6   7  15       2607.41       2589.82        84.32 o
  -4   7  15       1711.62       1588.16        73.19 o
  -2   7  15       4104.61       4045.10       111.91 o
   0   7  15       4137.34       3605.02       154.63 o
   2   7  15       1619.10       1816.04        92.78 o
   4   7  15       3196.70       3490.27       107.09 o
   6   7  15         17.30          7.14        14.09 o
   8   7  15        825.98       1174.18        63.92 o
  -7   8  15       1184.56       1107.17        62.88 o
  -5   8  15        231.96        156.69        30.93 o
  -3   8  15       3293.30       3509.14       132.98 o
  -1   8  15        206.73        102.06        27.83 o
   1   8  15       3306.05       3771.02       139.17 o
   3   8  15        234.05        162.77        22.56 o
   5   8  15        817.42        832.96        56.70 o
 -14   0  16       1617.24       2097.86        88.66 o
 -12   0  16         22.94         35.05        29.90 o
 -10   0  16       6436.10       6678.09       218.55 o
  -8   0  16        266.47        169.07        42.27 o
  -6   0  16      12510.34      11216.09       544.82 o
  -4   0  16       2354.66       2636.95       159.90 o
  -2   0  16       8180.97       7331.68       347.41 o
   0   0  16       5143.86       5665.92       218.39 o
   2   0  16        616.44        913.06        90.01 o
   4   0  16       3646.15       2737.01       243.29 o
   6   0  16        819.53        608.95        47.11 o
   8   0  16        992.58        958.73        81.44 o
  10   0  16       1444.84       2016.42       111.34 o
  12   0  16        345.28        417.51        52.58 o
 -13   1  16        349.60        543.12        37.88 o
 -11   1  16        481.57        423.10        40.45 o
  -9   1  16       1046.84       1035.57        60.49 o
  -7   1  16       1108.00        856.41        55.03 o
  -5   1  16        732.82        450.65        56.84 o
  -3   1  16       1485.39       1315.41       159.79 o
  -1   1  16          9.50         45.36        31.96 o
   1   1  16        804.39        815.48        71.10 o
   3   1  16        588.88        269.39        49.73 o
   5   1  16         88.27         79.82        18.61 o
   7   1  16        721.80        660.27        41.04 o
   9   1  16         70.30         51.79        22.88 o
  11   1  16        244.67        397.49        45.87 o
  13   1  16        299.47        224.99        22.46 o
 -14   2  16        146.99         45.36        15.46 o
 -12   2  16         27.67         11.57        10.43 o
 -10   2  16        155.23         81.56        16.25 o
  -8   2  16       1464.20       1483.70        73.57 o
  -6   2  16          2.20          2.61        13.06 o
  -4   2  16       7538.68       6901.79       377.30 o
  -2   2  16        956.06        743.27       122.68 o
   0   2  16      16114.15      15534.19       387.32 o
   2   2  16       2776.64       2627.35       168.08 o
   4   2  16      15459.74      15047.08       505.14 o
   6   2  16       2430.28       2526.68       167.00 o
   8   2  16       8626.92       8774.58       177.16 o
  10   2  16        802.81        694.89        48.88 o
  12   2  16       3088.38       3312.34       107.21 o
 -13   3  16         25.91          9.79        10.21 o
 -11   3  16       1507.86       1394.66        65.56 o
  -9   3  16        457.05        257.22        34.53 o
  -7   3  16       5097.94       4773.76       127.85 o
  -5   3  16       1691.43       2048.27        81.60 o
  -3   3  16      12286.24      12224.25       153.07 o
  -1   3  16       2541.68       2648.35       236.07 o
   1   3  16      15306.74      13976.30       388.85 o
   3   3  16       1620.16       1262.84        95.87 o
   5   3  16       9814.35       9802.71       270.09 o
   7   3  16        639.01        538.12        75.25 o
   9   3  16       3545.56       3406.21       127.31 o
  11   3  16        161.31        402.50        45.36 o
 -12   4  16         28.37         21.65        17.53 o
 -10   4  16          3.82          3.19        12.66 o
  -8   4  16          0.97         21.36        14.86 o
  -6   4  16        655.68        930.82        46.75 o
  -4   4  16        308.76        289.60        26.50 o
  -2   4  16       3083.83       3579.67        87.05 o
   0   4  16       1721.98       1660.52        61.45 o
   2   4  16       3612.65       3369.54       152.57 o
   4   4  16       2205.12       2346.66       142.78 o
   6   4  16       2100.15       2130.85       129.89 o
  10   4  16       1158.12       1525.10        51.34 o
 -11   5  16        229.40         96.90        23.71 o
  -9   5  16       1931.33       1736.60        86.08 o
  -7   5  16        613.38        842.72        56.07 o
  -5   5  16       4222.88       4026.12       155.15 o
  -3   5  16       7111.96       6946.19       154.35 o
  -1   5  16       7640.29       7221.78       155.26 o
   1   5  16      12030.33      11630.95       320.09 o
   3   5  16       7449.07       7586.33       374.21 o
   5   5  16       6004.90       6185.02       148.33 o
   7   5  16       2771.63       3046.27       143.29 o
   9   5  16       1067.85       1435.00        87.63 o
 -10   6  16        223.32         91.67        16.39 o
  -8   6  16        757.40        725.16        50.00 o
  -6   6  16         33.38         51.85        19.64 o
  -4   6  16       4916.15       5348.23       134.37 o
  -2   6  16       1107.21       1218.09        53.48 o
   0   6  16       7794.25       8289.99       336.59 o
   2   6  16       2041.21       2367.57        90.31 o
   4   6  16       3084.97       3156.97       147.42 o
   6   6  16       1684.09       1599.94       102.06 o
   8   6  16         35.56        124.74        30.93 o
  -9   7  16       1389.10       1171.09        63.92 o
  -7   7  16        283.44        158.53        21.49 o
  -5   7  16       4148.16       3900.92       103.32 o
  -3   7  16       1405.97       1420.60        65.50 o
  -1   7  16       5123.46       4862.63        98.76 o
   1   7  16       2086.20       2400.94       123.71 o
   3   7  16       2330.58       2084.46       112.37 o
   5   7  16       1390.15       1139.13        80.41 o
   7   7  16        273.27        184.53        29.90 o
  -6   8  16        602.63        783.47        53.61 o
  -4   8  16         21.36         34.02        17.53 o
  -2   8  16       1177.47       1190.68        76.29 o
   0   8  16        201.62        106.18        25.77 o
   2   8  16        618.57        555.96        36.43 o
   4   8  16        250.44        269.06        34.02 o
 -14   1  17         10.38          4.88        11.86 o
 -12   1  17        267.55         98.81        20.99 o
 -10   1  17        563.29        615.26        48.82 o
  -8   1  17       2118.10       1662.94        75.44 o
  -6   1  17       6636.85       5668.50       134.45 o
  -4   1  17       8517.98       7825.79       281.95 o
  -2   1  17      18261.48      16865.33       574.20 o
   0   1  17      13278.95      12597.01       352.56 o
   2   1  17      17539.28      17067.32       343.17 o
   4   1  17       6376.18       5197.60       125.93 o
   6   1  17       7795.42       6970.33       124.64 o
   8   1  17        463.15        519.96        44.45 o
  10   1  17       2582.91       1911.43        62.98 o
  12   1  17         71.61         17.44        16.26 o
 -13   2  17        171.76         37.05        11.24 o
 -11   2  17         30.32         19.76        19.16 o
  -9   2  17        204.15         69.39        14.24 o
  -7   2  17       3108.46       2505.25        92.92 o
  -5   2  17        356.74        568.20        29.97 o
  -3   2  17      12251.75      10799.58       481.42 o
  -1   2  17        808.53        992.75       144.32 o
   1   2  17      11130.73      10248.70       329.45 o
   3   2  17        564.32        609.25        70.10 o
   5   2  17       1456.81       1092.06        63.99 o
   7   2  17         11.89         10.47        21.66 o
   9   2  17        265.13        421.34        41.14 o
  11   2  17        103.90          5.51        16.72 o
 -12   3  17       1819.34       1699.70        61.96 o
 -10   3  17       3964.35       3363.50       102.71 o
  -8   3  17       6494.94       6108.55       145.04 o
  -6   3  17      11779.52      10596.94       189.81 o
  -4   3  17      11775.03      12128.53       135.80 o
  -2   3  17      20239.73      20690.71       251.85 o
   0   3  17       9749.67      10930.23       148.97 o
   2   3  17      18954.31      21524.72       492.25 o
   4   3  17       3218.51       3596.77       163.91 o
   6   3  17      10440.98       9883.12       275.25 o
   8   3  17        357.69        230.92        44.33 o
  10   3  17       3759.07       3161.67        93.50 o
  12   3  17         17.80          2.99        11.20 o
 -11   4  17          0.03         24.34        13.11 o
  -9   4  17       2681.48       2837.85       101.77 o
  -7   4  17        351.88        479.57        36.08 o
  -5   4  17       3293.54       3084.76        83.77 o
  -3   4  17       3240.50       3481.97        88.61 o
  -1   4  17        945.18        968.49        47.01 o
   1   4  17       6201.27       6322.25       162.84 o
   3   4  17         85.88         26.73        32.47 o
   5   4  17       3975.08       3913.98       120.56 o
   7   4  17        630.12        605.54        51.01 o
   9   4  17       1066.26       1238.30        60.11 o
  11   4  17        257.32        429.86        28.06 o
 -10   5  17        238.29        208.79        25.87 o
  -8   5  17       1648.18       1410.52        68.86 o
  -6   5  17        646.87        529.45        84.02 o
  -4   5  17       9630.18      10022.36       186.54 o
  -2   5  17        730.95        687.60        69.07 o
   0   5  17      21356.36      21243.82       451.01 o
   2   5  17        107.98        195.58        32.05 o
   4   5  17      20287.46      19312.44       431.43 o
   6   5  17        103.62        118.95        27.15 o
   8   5  17       9567.34       9535.71       227.83 o
  10   5  17        262.72        403.85        28.73 o
  -9   6  17          2.57          3.34        10.40 o
  -7   6  17          0.30         30.18        14.83 o
  -5   6  17          8.78         44.33        17.83 o
  -3   6  17          2.52         27.18        16.84 o
  -1   6  17          5.83         39.93        19.07 o
   1   6  17         51.64         18.65        15.98 o
   3   6  17         28.08         44.33        18.58 o
   5   6  17        175.01        277.31        50.51 o
   7   6  17        100.25         65.98        24.74 o
   9   6  17        275.83        504.93        32.99 o
  -8   7  17        399.63        341.60        69.58 o
  -6   7  17       1894.67       2053.14       132.98 o
  -4   7  17       2165.36       1920.93        80.41 o
  -2   7  17       2279.16       2391.01        83.06 o
   0   7  17       4618.69       4098.81        87.56 o
   2   7  17        902.96        915.43        78.35 o
   4   7  17       3720.77       3712.23       138.14 o
   6   7  17         80.92        112.37        27.83 o
  -5   8  17         26.18         -5.15        13.40 o
  -3   8  17        662.27        750.49        57.73 o
  -1   8  17        724.61        736.05        57.73 o
   1   8  17        702.96        856.67        61.85 o
   3   8  17       1932.33       1932.35        59.38 o
 -14   0  18         26.29          7.22        12.37 o
 -12   0  18         49.78        190.71        37.11 o
 -10   0  18         24.39         34.02        32.99 o
  -8   0  18        337.73        280.40        47.42 o
  -6   0  18        471.89        288.65        47.42 o
  -4   0  18       4607.53       5463.71       180.41 o
  -2   0  18       6211.10       5389.48       324.73 o
   0   0  18      13913.05      14274.71       514.41 o
   2   0  18      11026.59      11241.83       507.20 o
   4   0  18      12890.11      10527.52       177.95 o
   6   0  18       6937.76       6238.93       196.90 o
   8   0  18       3914.26       3921.50       154.63 o
  10   0  18       2195.08       1822.27        75.64 o
  12   0  18        149.98        368.03        43.30 o
 -13   1  18         24.49         41.24        12.37 o
 -11   1  18          2.99         26.74        18.91 o
  -9   1  18         98.09         99.59        26.29 o
  -7   1  18        416.97        367.81        37.41 o
  -5   1  18        948.35       1244.19        43.75 o
  -3   1  18       4174.96       4426.52       114.44 o
  -1   1  18       1958.15       2097.86       207.21 o
   1   1  18      10409.34      10321.45       368.03 o
   3   1  18       1581.23       1463.86       100.00 o
   5   1  18       9283.40       7998.96       173.66 o
   7   1  18        544.37        509.27        42.99 o
   9   1  18       4028.10       3735.56        89.09 o
  11   1  18        178.10        240.03        23.57 o
 -12   2  18        398.69        270.28        25.50 o
 -10   2  18       1730.57       1643.50        69.59 o
  -8   2  18        421.00        407.46        40.45 o
  -6   2  18       5804.20       5782.26       108.58 o
  -4   2  18        993.37       1217.17        44.45 o
  -2   2  18       8985.33       8984.56       139.87 o
   0   2  18       2621.67       2724.08        61.49 o
   2   2  18       4293.24       4416.18        91.72 o
   4   2  18       3002.53       2651.40        94.23 o
   6   2  18        108.94        108.28        26.60 o
   8   2  18       1039.77       1113.51        62.58 o
  10   2  18        337.70        321.82        54.64 o
  12   2  18         93.60        142.68        15.22 o
 -11   3  18       1352.21       1250.64        96.39 o
  -9   3  18         36.95         13.92        20.10 o
  -7   3  18       8175.18       8107.87       166.42 o
  -5   3  18        523.24        384.13        37.09 o
  -3   3  18      31033.00      32046.97       261.68 o
  -1   3  18       1187.54       1297.34        54.35 o
   1   3  18      49029.18      51354.35       837.08 o
   3   3  18        310.13        631.51        48.43 o
   5   3  18      30314.76      30124.61       473.18 o
   7   3  18          3.13         36.08        28.86 o
   9   3  18       7910.26       7493.01       271.12 o
  11   3  18         19.55         -5.59        10.24 o
 -12   4  18       2980.35       2841.13        97.93 o
 -10   4  18       2612.00       2518.94        83.50 o
  -8   4  18       5544.68       5702.68       134.07 o
  -6   4  18       1997.16       2361.15        90.65 o
  -4   4  18       4744.70       4543.23       175.77 o
  -2   4  18        198.17        193.67        22.85 o
   0   4  18       1311.27       1301.05        66.67 o
   2   4  18         72.31        164.53        27.59 o
   4   4  18         62.81         78.04        27.32 o
   6   4  18         34.78         -5.17        19.31 o
   8   4  18         42.87         28.86        27.83 o
  10   4  18          3.65         35.16        14.20 o
 -11   5  18        345.01        338.13        36.08 o
  -9   5  18       1132.34       1300.78        77.32 o
  -7   5  18        764.33        964.13        64.43 o
  -5   5  18       3868.54       3997.13       116.98 o
  -3   5  18        505.95        459.69        41.87 o
  -1   5  18       5665.06       5935.85       201.02 o
   1   5  18          6.03         32.97        18.05 o
   3   5  18       3673.30       3860.17       146.90 o
   5   5  18        365.46        323.26        36.81 o
   7   5  18       1155.45       1123.67        84.53 o
   9   5  18        486.63        296.99        27.83 o
 -10   6  18        695.86        721.62        48.45 o
  -8   6  18         87.10         43.35        15.26 o
  -6   6  18       4128.62       3994.71       107.85 o
  -4   6  18         99.38        108.19        23.19 o
  -2   6  18       8082.02       8072.90       180.53 o
   0   6  18        128.05        120.32        25.26 o
   2   6  18       5909.72       5645.91       132.27 o
   4   6  18         77.85         78.52        20.77 o
   6   6  18       1480.10       1389.64        85.56 o
   8   6  18         42.85        106.39        24.23 o
  -7   7  18       1061.84        852.94        41.06 o
  -5   7  18         46.70          7.07        17.01 o
  -3   7  18       1811.07       2074.04        73.53 o
  -1   7  18        310.07        406.29        34.57 o
   1   7  18       1548.44       1815.39        97.93 o
   3   7  18        449.88        623.69        59.79 o
   5   7  18        681.68        522.66        49.48 o
  -4   8  18          1.50         24.74        13.40 o
  -2   8  18       1491.14       1450.46        75.25 o
   0   8  18        195.06        198.96        28.86 o
   2   8  18       1310.73       1340.15        69.07 o
 -12   1  19         16.82         10.82        13.85 o
 -10   1  19        742.50        761.56        50.63 o
  -8   1  19          1.64        -15.61        15.66 o
  -6   1  19       3787.18       3510.73       129.88 o
  -4   1  19          3.75         29.61        16.07 o
  -2   1  19       8751.72       8649.13        92.51 o
   0   1  19         35.57         63.68        13.89 o
   2   1  19       7865.35       8116.01       154.44 o
   4   1  19        212.03        358.41        62.88 o
   6   1  19       2523.56       2155.13        71.06 o
   8   1  19        359.98        413.87        31.94 o
  10   1  19        232.82        141.45        33.50 o
  12   1  19        341.22        541.00        33.50 o
 -13   2  19       1762.64       2058.68        83.50 o
 -11   2  19          4.85         10.68        15.98 o
  -9   2  19       5180.58       5410.44       131.19 o
  -7   2  19          6.22         76.40        25.87 o
  -5   2  19      10810.52       9878.11       126.96 o
  -3   2  19         50.17         66.77        23.73 o
  -1   2  19      13254.45      13610.33       145.32 o
   1   2  19         89.61        259.37        46.27 o
   3   2  19       7785.75       8532.38       228.86 o
   5   2  19        132.28        298.23        96.39 o
   7   2  19       2043.80       1463.86        98.97 o
   9   2  19        207.17        219.71        42.27 o
 -12   3  19       1940.70       1670.93       156.18 o
 -10   3  19        460.66        353.65        32.80 o
  -8   3  19       2399.28       2459.02        95.36 o
  -6   3  19         17.49         67.08        21.72 o
  -4   3  19       1694.35       1983.21        68.66 o
  -2   3  19       1653.84       1603.78        60.69 o
   0   3  19        488.89        678.88        58.20 o
   2   3  19       3571.03       3562.36       109.08 o
   4   3  19         49.14        196.69       162.88 o
   6   3  19       2551.33       2717.42       147.42 o
   8   3  19         53.62        109.27        36.08 o
  10   3  19        949.00       1059.29        49.19 o
 -11   4  19         14.10         12.37        16.49 o
  -9   4  19       1983.28       1642.56        67.69 o
  -7   4  19       1663.03       1815.65        77.57 o
  -5   4  19       1799.39       2060.70       134.02 o
  -3   4  19       8961.95       9104.65       433.49 o
  -1   4  19       1029.88       1271.83        55.05 o
   1   4  19      14682.72      14971.60       182.19 o
   3   4  19        546.18        463.63        43.15 o
   5   4  19       8559.42       7857.06       196.38 o
   7   4  19        227.82        183.50        39.17 o
   9   4  19       1873.25       2119.77        68.86 o
 -10   5  19       1261.85       1166.97        70.10 o
  -8   5  19       1918.31       1736.84        79.89 o
  -6   5  19       4474.13       4151.41       115.54 o
  -4   5  19       3413.47       4033.86       117.33 o
  -2   5  19       9368.49      10122.90       185.81 o
   0   5  19       3013.00       3124.64       140.72 o
   2   5  19       9449.02      10270.90       231.95 o
   4   5  19        897.60        717.16        49.90 o
   6   5  19       4516.80       4033.22       110.42 o
   8   5  19          7.57         31.42        16.49 o
  -9   6  19        363.29        379.37        38.14 o
  -7   6  19          0.20         19.74        14.36 o
  -5   6  19        979.05       1139.09        57.95 o
  -3   6  19          1.48         25.22        15.56 o
  -1   6  19       1007.12        933.10        44.43 o
   1   6  19         35.25         20.14        14.20 o
   3   6  19        254.45        199.98        26.60 o
   5   6  19         27.31         33.31        14.43 o
   7   6  19          1.23         20.62        19.59 o
  -6   7  19       1638.23       1517.59        53.88 o
  -4   7  19       1116.61       1139.79        65.46 o
  -2   7  19       5269.10       5189.51       112.14 o
   0   7  19       1675.19       1635.20        63.92 o
   2   7  19       6715.08       6334.81       170.10 o
   4   7  19       1280.45       1325.72        73.19 o
  -1   8  19        230.79        248.44        29.90 o
   1   8  19       3480.28       3514.30       103.09 o
 -12   0  20        239.48         81.44        23.71 o
 -10   0  20       1744.27       1536.02        97.93 o
  -8   0  20        353.27        260.81        45.36 o
  -6   0  20      10398.00       9655.30       253.60 o
  -4   0  20        320.98        613.35        46.64 o
  -2   0  20      23283.58      23546.67       343.80 o
   0   0  20        178.90        260.46       145.36 o
   2   0  20      18574.44      18685.96       375.76 o
   4   0  20          4.47         90.25        21.14 o
   6   0  20       4486.49       3823.56       152.57 o
   8   0  20        280.43        127.83        31.96 o
  10   0  20         71.93         26.25        17.12 o
 -13   1  20         14.14        -16.49        16.49 o
 -11   1  20       1098.22        983.11        73.71 o
  -9   1  20        259.91        279.72        32.07 o
  -7   1  20       2903.01       2748.47        93.28 o
  -5   1  20       3313.82       3000.60        70.51 o
  -3   1  20       4669.60       4923.42        85.43 o
  -1   1  20       7950.54       8519.16        94.14 o
   1   1  20       2728.31       2643.62        65.13 o
   3   1  20       6352.65       6654.38       212.36 o
   5   1  20        174.33        160.68        21.37 o
   7   1  20       1693.56       1490.53        68.51 o
   9   1  20        360.24        303.10        33.16 o
  11   1  20        102.50         33.68        14.20 o
 -12   2  20          6.08         27.83        18.56 o
 -10   2  20        647.20        698.94        64.95 o
  -8   2  20        114.38         84.65        18.91 o
  -6   2  20       1392.68       1470.53        72.88 o
  -4   2  20        133.69         92.36        15.11 o
  -2   2  20       1778.89       1744.27        53.95 o
   0   2  20         78.86         83.63        18.58 o
   2   2  20       1020.74        974.93        58.32 o
   4   2  20        137.16        202.99        30.93 o
   6   2  20        300.43        309.27        29.40 o
   8   2  20        393.87        385.55        50.51 o
  10   2  20        150.16        134.40        20.41 o
 -11   3  20        548.14        372.21        28.73 o
  -9   3  20       1283.88       1329.23        61.91 o
  -7   3  20       3893.25       4085.82       179.37 o
  -5   3  20       3347.87       2997.88       101.67 o
  -3   3  20      10608.65      11849.35       165.05 o
  -1   3  20       3609.56       3583.14        91.64 o
   1   3  20      10541.80      11043.09       194.91 o
   3   3  20       1529.24       1698.43        61.76 o
   5   3  20       3367.32       2926.96       103.86 o
   7   3  20        371.70        335.04        51.54 o
   9   3  20        329.15        440.88        34.34 o
 -10   4  20       1401.88       1160.52        64.43 o
  -8   4  20         12.11          3.09        14.58 o
  -6   4  20       5330.12       5278.70       210.82 o
  -4   4  20        302.80        361.82        40.72 o
  -2   4  20       6613.64       7569.56       133.08 o
   0   4  20        429.50        494.26        44.30 o
   2   4  20       2848.80       3302.56        85.56 o
   4   4  20          3.82         46.91        73.19 o
   6   4  20        268.73        144.22        25.48 o
   8   4  20        126.57         70.95        18.05 o
  10   4  20         24.80         44.93        13.40 o
  -9   5  20       1567.78       1594.78        84.53 o
  -7   5  20        208.21        237.10        44.33 o
  -5   5  20       2889.81       2915.08        96.19 o
  -3   5  20          0.71         29.80        15.84 o
  -1   5  20       2812.46       2810.38       125.77 o
   1   5  20       1059.64        939.83        55.68 o
   3   5  20        909.62        882.47        54.30 o
   5   5  20       2477.78       2616.65        88.19 o
   7   5  20         44.12         77.64        18.56 o
  -8   6  20        503.99        516.47        45.36 o
  -6   6  20         98.40        116.69        20.06 o
  -4   6  20         40.94         19.28        38.66 o
  -2   6  20       1101.24       1169.91        59.76 o
   0   6  20        749.48        729.20        38.20 o
   2   6  20       1617.44       1716.07        68.15 o
   4   6  20       2628.14       2420.57        98.45 o
   6   6  20        647.02        731.93        55.67 o
  -5   7  20          0.17        -11.14        11.14 o
  -3   7  20       1279.93       1247.52        52.12 o
  -1   7  20        104.51         88.57        15.99 o
   1   7  20       1658.40       1609.49        46.27 o
   3   7  20        269.22        214.42        29.90 o
 -12   1  21        640.52        865.89        58.25 o
 -10   1  21         18.59          5.43        13.35 o
  -8   1  21       1341.79       1340.18        66.32 o
  -6   1  21       1360.15       1391.69        55.61 o
  -4   1  21       1129.01        815.56        37.05 o
  -2   1  21       6690.40       7293.97        88.63 o
   0   1  21          5.63         59.55        16.47 o
   2   1  21       8143.33       8152.06       152.06 o
   4   1  21       1185.75        821.69        52.35 o
   6   1  21       2630.10       2331.21        83.50 o
   8   1  21       1714.08       1812.46        72.68 o
  10   1  21         93.35         94.21        14.96 o
 -11   2  21        386.12        611.32        53.61 o
  -9   2  21          0.70          9.28        24.74 o
  -7   2  21         27.41         35.15        36.08 o
  -5   2  21        199.32        149.12        31.96 o
  -3   2  21       2143.37       2747.88        80.15 o
  -1   2  21        568.46        665.21        34.58 o
   1   2  21       8915.65       9442.17       138.22 o
   3   2  21        154.13        246.24        31.70 o
   5   2  21       8020.63       7001.02       122.35 o
   7   2  21         36.74         67.01        30.93 o
   9   2  21       2320.60       2429.80       105.15 o
 -10   3  21       1190.49       1244.42        53.54 o
  -8   3  21        584.15        500.80        37.88 o
  -6   3  21       1486.20       1712.93       125.25 o
  -4   3  21        258.04        269.28        45.87 o
  -2   3  21        519.69        473.18        34.51 o
   0   3  21         26.32         57.73        19.22 o
   2   3  21         11.98         40.35        18.32 o
   4   3  21         14.02         32.93        11.43 o
   6   3  21        413.63        246.11        26.46 o
   8   3  21         15.98         16.63        16.72 o
  10   3  21        450.22        291.01        27.32 o
  -9   4  21       1650.20       1729.06        62.90 o
  -7   4  21         19.73         28.39        14.09 o
  -5   4  21       7088.86       7572.25       187.62 o
  -3   4  21        204.17        244.35        30.97 o
  -1   4  21      11244.47      11993.13       203.36 o
   1   4  21        481.49        461.68        41.47 o
   3   4  21       6364.03       6581.49       180.41 o
   5   4  21        264.64        234.71        30.97 o
   7   4  21       1139.73       1042.92        56.18 o
   9   4  21         52.58        126.02        16.77 o
  -8   5  21          3.28        -20.62        24.74 o
  -6   5  21       4088.09       4044.17       151.54 o
  -4   5  21        344.34        332.58       122.16 o
  -2   5  21       8453.03       9894.46       254.63 o
   0   5  21        632.66        737.08        73.19 o
   2   5  21       7406.37       7626.81       150.84 o
   4   5  21        372.52        530.38        41.18 o
   6   5  21       2626.15       2304.46        72.12 o
   8   5  21        110.98         45.89        12.01 o
  -7   6  21          3.37          9.28        17.53 o
  -5   6  21        104.99        162.77        21.49 o
  -3   6  21         91.36        167.57        22.95 o
  -1   6  21        217.06        169.55        23.68 o
   1   6  21        139.30        217.38        21.04 o
   3   6  21         92.93        105.43        18.18 o
   5   6  21         96.08         60.53        15.26 o
  -4   7  21       1551.02       1490.66        71.13 o
  -2   7  21       2705.49       2523.33        68.13 o
   0   7  21       1420.52       1502.79        51.62 o
   2   7  21       2179.05       2003.02        83.50 o
 -12   0  22       1251.72       1547.36        70.10 o
 -10   0  22        102.03        117.52        29.90 o
  -8   0  22       4610.16       4520.44       169.07 o
  -6   0  22         20.93          9.84        56.70 o
  -4   0  22       7874.01       6416.22       147.98 o
  -2   0  22        220.91        365.17        36.25 o
   0   0  22       5138.97       4888.79       102.84 o
   2   0  22        653.38        545.37        40.08 o
   4   0  22        532.04        503.07        61.85 o
   6   0  22        338.49        236.07        41.24 o
   8   0  22        125.08        168.03        24.66 o
  10   0  22        210.40        165.30        18.29 o
 -11   1  22         53.98        102.48        28.35 o
  -9   1  22        947.13        863.78        50.47 o
  -7   1  22        240.95        224.37        29.46 o
  -5   1  22       1712.23       1492.62        50.21 o
  -3   1  22        164.67        137.26        15.65 o
  -1   1  22       1026.02       1004.81        33.40 o
   1   1  22          3.34         37.48        11.50 o
   3   1  22         61.03         92.38        21.65 o
   5   1  22        237.85        163.92        21.84 o
   7   1  22         89.75        148.92        24.35 o
   9   1  22        444.44        400.74        31.34 o
 -10   2  22        102.16         79.38        25.77 o
  -8   2  22        278.81        274.22        44.33 o
  -6   2  22       1083.37       1234.09        64.48 o
  -4   2  22       1590.78       1454.84        59.10 o
  -2   2  22       4931.77       5303.03        93.32 o
   0   2  22       3196.67       3677.09       191.32 o
   2   2  22       8497.13       7984.95       164.37 o
   4   2  22       2575.55       2683.31        95.36 o
   6   2  22       6035.92       5613.58       104.70 o
   8   2  22        991.18        889.66        68.04 o
  10   2  22       1838.14       1787.71        78.35 o
 -11   3  22         21.41         54.64        16.49 o
  -9   3  22        291.65        259.52        26.21 o
  -7   3  22        143.88        129.86        21.72 o
  -5   3  22       1516.32       1466.26        70.32 o
  -3   3  22        119.13         33.42        14.65 o
  -1   3  22       4033.96       4472.27       131.87 o
   1   3  22         70.13         67.09        27.83 o
   3   3  22       3344.21       3607.03       108.76 o
   5   3  22        655.03        417.71        31.21 o
   7   3  22        598.18        518.72        37.15 o
   9   3  22        684.26        808.07        38.66 o
 -10   4  22         62.78         15.46        12.37 o
  -8   4  22        191.36        156.87        20.10 o
  -6   4  22          1.90         -3.09        22.16 o
  -4   4  22         58.65        109.91        18.91 o
  -2   4  22          2.23         34.02        22.68 o
   0   4  22          1.13          8.53        18.04 o
   2   4  22         33.48         59.55        17.48 o
   4   4  22         29.84         21.80        17.58 o
   6   4  22         75.62         73.40        16.77 o
   8   4  22        240.30        227.31        21.87 o
  -9   5  22        121.36        162.88        24.74 o
  -7   5  22        181.12        202.05        31.96 o
  -5   5  22       1639.93       1755.60       100.00 o
  -3   5  22       1056.53       1157.69        85.56 o
  -1   5  22       4165.80       4151.39       163.91 o
   1   5  22       1399.62       1342.22        92.78 o
   3   5  22       3808.13       3709.39        99.06 o
   5   5  22        296.52        269.76        23.49 o
   7   5  22       1733.86       1789.47        51.69 o
  -6   6  22       3276.46       3419.46       115.46 o
  -4   6  22         84.11        115.46        27.83 o
  -2   6  22       9366.36      10690.60       158.00 o
   0   6  22         49.93         76.51        23.71 o
   2   6  22      10025.61      10112.22       160.07 o
   4   6  22          5.65         10.77        15.46 o
 -10   1  23        101.58         42.94        13.92 o
  -8   1  23        423.20        290.55        41.24 o
  -6   1  23       1062.56       1116.89        60.45 o
  -4   1  23        209.15        203.06        18.80 o
  -2   1  23       2901.17       3625.11        71.23 o
   0   1  23         65.97         95.20        25.00 o
   2   1  23       2343.72       2365.49        70.23 o
   4   1  23         36.34         43.44        28.86 o
   6   1  23        395.59        408.17        36.08 o
   8   1  23         33.12         51.05        15.26 o
 -11   2  23         64.58        -16.49        16.49 o
  -9   2  23        937.10        877.29        68.04 o
  -7   2  23        860.94        886.56        75.25 o
  -5   2  23       5791.18       5907.18       210.82 o
  -3   2  23       1849.17       2265.69       121.78 o
  -1   2  23      12210.80      13686.09       132.63 o
   1   2  23       1204.37       1182.08        52.77 o
   3   2  23      10473.77      10710.44       463.90 o
   5   2  23        103.22        100.69        20.33 o
   7   2  23       4157.73       3568.74       126.28 o
   9   2  23         59.75         11.30        10.13 o
 -10   3  23        311.46        287.62        34.02 o
  -8   3  23        191.28        204.65        23.68 o
  -6   3  23       1348.45       1316.13        93.30 o
  -4   3  23        342.25        370.79        36.08 o
  -2   3  23       1393.95       1692.52        77.63 o
   0   3  23         84.99         98.18        20.69 o
   2   3  23        242.73        258.71        31.40 o
   4   3  23         51.38         74.71        16.97 o
   6   3  23         47.78         95.20        18.79 o
   8   3  23        105.24         70.71        14.58 o
  -9   4  23        251.42        223.91        20.69 o
  -7   4  23        113.10         58.04        13.12 o
  -5   4  23        793.74        901.51        52.09 o
  -3   4  23          3.42        184.93       162.36 o
  -1   4  23       1422.91       1522.62       103.09 o
   1   4  23        758.76        718.24        63.40 o
   3   4  23        844.09        810.28        73.19 o
   5   4  23       1748.79       1540.33        50.09 o
   7   4  23        124.41        142.35        29.38 o
  -8   5  23        547.71        465.96        40.20 o
  -6   5  23        691.40        703.07        57.73 o
  -4   5  23        689.38        631.93        60.82 o
  -2   5  23       2805.34       3590.58       144.32 o
   0   5  23        378.82        585.54        60.82 o
   2   5  23       4006.34       4134.89       147.42 o
   4   5  23         61.62         92.66        16.10 o
   6   5  23       2581.58       2132.91        81.44 o
  -5   6  23        156.89        113.40        24.74 o
  -3   6  23        232.31        270.09        37.11 o
  -1   6  23        106.16        247.41        35.05 o
   1   6  23         13.48         54.64        19.59 o
   3   6  23        104.23        136.08        24.74 o
 -10   0  24         86.11         32.99        16.49 o
  -8   0  24       1195.13       1015.42        75.25 o
  -6   0  24       3209.01       3634.61       182.98 o
  -4   0  24       2382.36       1861.47        64.43 o
  -2   0  24      14874.05      16255.25       189.34 o
   0   0  24       3148.40       3104.68       151.54 o
   2   0  24      23839.31      21776.15       634.00 o
   4   0  24       2381.00       2545.26       132.98 o
   6   0  24      15744.42      13611.84       274.22 o
   8   0  24       1311.09        982.44        62.88 o
 -11   1  24         62.41         -8.25        15.46 o
  -9   1  24       1228.17       1196.94        65.46 o
  -7   1  24        911.34        962.48        41.82 o
  -5   1  24        744.05        731.51        49.01 o
  -3   1  24       3360.28       3917.73        71.70 o
  -1   1  24          1.95         67.67        15.43 o
   1   1  24       5509.57       5522.44        81.15 o
   3   1  24        560.97        689.61        39.94 o
   5   1  24       4235.90       3640.07       144.32 o
   7   1  24        911.38        842.67        43.72 o
   9   1  24       1595.43       1358.71        63.92 o
 -10   2  24          8.15         -4.12        15.46 o
  -8   2  24       1098.01       1179.65        54.13 o
  -6   2  24        264.59        307.80        31.40 o
  -4   2  24       2786.15       3142.09       102.02 o
  -2   2  24       1220.30       1352.69        81.68 o
   0   2  24       2148.25       2243.46        73.81 o
   2   2  24       1416.58       1225.52        52.09 o
   4   2  24        246.31        293.23        34.02 o
   6   2  24        379.32        397.57        49.48 o
   8   2  24         88.93         40.98        11.59 o
  -9   3  24        131.58         73.19        19.59 o
  -7   3  24        454.47        379.60        37.63 o
  -5   3  24       2995.34       3411.49       113.40 o
  -3   3  24         25.55         95.42        74.22 o
  -1   3  24       7733.32       8858.30       267.52 o
   1   3  24        502.55        400.58        30.28 o
   3   3  24       5365.36       5315.61       123.28 o
   5   3  24        950.55        651.52        65.98 o
   7   3  24       1013.75        872.90        53.09 o
  -8   4  24         36.47         37.80        10.65 o
  -6   4  24        947.80        989.95        49.20 o
  -4   4  24          2.19        271.85       276.79 o
  -2   4  24       5022.70       6047.19       194.84 o
   0   4  24          5.74         28.86        24.74 o
   2   4  24       6891.45       6755.73       175.77 o
   4   4  24          1.51         19.35        14.09 o
   6   4  24       3384.84       2598.87        92.78 o
  -7   5  24        694.43        679.36        49.48 o
  -5   5  24       2722.18       3045.24       117.52 o
  -3   5  24       2289.40       2642.17       117.52 o
  -1   5  24       3325.56       3330.80       131.95 o
   1   5  24       2718.72       2951.43       120.61 o
   3   5  24       1994.48       2054.56        95.87 o
  -4   6  24       2918.17       2999.88       100.00 o
  -2   6  24        415.18        397.92        40.20 o
   0   6  24       4071.05       4466.84       124.74 o
   2   6  24         96.04         48.45        17.53 o
 -10   1  25         59.65        118.55        23.71 o
  -8   1  25        217.39        235.07        26.24 o
  -6   1  25         73.58         31.56        19.59 o
  -4   1  25       2633.32       2995.50       111.41 o
  -2   1  25         34.33        110.31        19.20 o
   0   1  25       5002.56       5708.15       108.23 o
   2   1  25        722.00        648.27        40.13 o
   4   1  25       2629.36       2710.57        73.15 o
   6   1  25       1064.81        936.70        48.69 o
   8   1  25        364.61        258.75        31.96 o
  -9   2  25        536.37        395.86        42.27 o
  -7   2  25        449.87        440.97        33.51 o
  -5   2  25       1835.19       2133.13       156.18 o
  -3   2  25       1510.50       1585.22        76.80 o
  -1   2  25       3610.13       3978.14        91.10 o
   1   2  25        933.84       1264.68        43.53 o
   3   2  25       2675.72       2323.36        67.62 o
   5   2  25          7.81         34.69        13.47 o
   7   2  25        575.00        414.59        28.48 o
  -8   3  25        213.62         70.05        78.86 o
  -6   3  25        257.37        266.42        27.59 o
  -4   3  25        175.43        310.01        73.71 o
  -2   3  25        820.52        852.57        53.57 o
   0   3  25          4.47         54.27        28.86 o
   2   3  25        758.38        794.42        38.94 o
   4   3  25        185.14        216.17        20.48 o
   6   3  25        155.74        187.62        30.93 o
  -7   4  25         15.29        144.03       141.23 o
  -5   4  25       3775.61       4306.02       145.36 o
  -3   4  25        150.46        128.86        31.96 o
  -1   4  25      10689.02      12041.80       260.81 o
   1   4  25        294.52        385.55        51.54 o
   3   4  25      11288.66      11429.46       237.10 o
   5   4  25        442.76        364.93        35.05 o
  -6   5  25        441.12        524.72        43.30 o
  -4   5  25        658.16        630.90        52.58 o
  -2   5  25       1901.58       2344.24       103.09 o
   0   5  25       1462.90       1797.87        89.69 o
   2   5  25       2569.74       2409.19       100.00 o
  -8   0  26       1099.52       1061.81        68.04 o
  -6   0  26       3705.50       4109.97       193.81 o
  -4   0  26       8064.02       9289.61       134.63 o
  -2   0  26       3269.34       3623.55       103.32 o
   0   0  26      16438.45      17664.02       474.72 o
   2   0  26       1268.59        955.63        81.44 o
   4   0  26      11730.23      12099.53       257.72 o
   6   0  26         22.46         23.71        20.62 o
  -9   1  26       1008.92        904.09        57.73 o
  -7   1  26         11.70         -1.42        10.98 o
  -5   1  26       3831.22       4641.65       101.18 o
  -3   1  26        803.79        804.11        40.31 o
  -1   1  26       6822.04       7696.06       127.44 o
   1   1  26       2253.22       2514.67        65.77 o
   3   1  26       4915.14       4890.11        95.57 o
   5   1  26       2308.63       2167.05        72.07 o
   7   1  26       1099.89        896.46        65.98 o
  -8   2  26        280.66        232.66        21.80 o
  -6   2  26        194.13        123.11        51.54 o
  -4   2  26        383.12        551.56       157.73 o
  -2   2  26         93.34        128.46        22.56 o
   0   2  26        375.65        337.45        21.57 o
   2   2  26          0.40          3.17        11.65 o
   4   2  26        195.32        190.66        19.12 o
   6   2  26         59.93         73.31        20.62 o
  -7   3  26         17.67          1.21        69.07 o
  -5   3  26       2646.15       3380.15       263.39 o
  -3   3  26         41.03         43.30        25.77 o
  -1   3  26       4652.42       5353.69       180.92 o
   1   3  26        276.13        356.76        46.63 o
   3   3  26       4072.15       3593.89        87.82 o
   5   3  26        275.32        319.58        36.08 o
  -6   4  26       1321.81       1251.50        67.01 o
  -4   4  26       1249.62       1341.19        79.38 o
  -2   4  26        646.40        752.55        62.88 o
   0   4  26       2216.36       2631.86       113.40 o
   2   4  26          4.47         69.07        26.80 o
  -3   5  26        352.06        340.19        37.11 o
  -1   5  26          1.28         13.40        14.43 o
   1   5  26         55.00         96.90        21.65 o
  -8   1  27        386.95        312.36        36.08 o
  -6   1  27        122.89        146.41        27.32 o
  -4   1  27       1900.63       2375.29       163.91 o
  -2   1  27       1089.87       1167.97        46.86 o
   0   1  27       3343.61       3532.58        79.47 o
   2   1  27       2209.57       1785.93        55.90 o
   4   1  27       2326.58       2218.67        72.12 o
   6   1  27       1450.58       1111.63        43.26 o
  -7   2  27        401.03        344.46        55.15 o
  -5   2  27       1049.09       1359.58        89.17 o
  -3   2  27        329.88        282.46        38.14 o
  -1   2  27       3956.67       4282.02        72.95 o
   1   2  27         32.01         92.35        14.86 o
   3   2  27       4642.16       4248.63        80.71 o
   5   2  27         13.49         21.89         9.39 o
  -6   3  27        533.81        538.12        43.30 o
  -4   3  27       1763.62       2042.20        66.32 o
  -2   3  27       2919.95       3354.48        88.55 o
   0   3  27       1787.78       1756.11        57.22 o
   2   3  27       4566.73       4278.58        94.84 o
   4   3  27        644.11        553.59        43.30 o
  -5   4  27        639.39        677.29        47.42 o
  -3   4  27       6529.88       7589.40       172.16 o
  -1   4  27        588.97        587.38        91.23 o
   1   4  27       7150.54       8528.54       182.47 o
   3   4  27         65.56         73.19        21.65 o
  -6   0  28       5193.49       5630.71       121.64 o
  -4   0  28       4943.71       6291.51       153.60 o
  -2   0  28       5964.37       6143.73       207.21 o
   0   0  28       4104.43       4801.09       287.62 o
   2   0  28       2667.46       2992.67       121.64 o
   4   0  28        751.31        662.86        53.61 o
  -7   1  28       1598.76       1964.09       272.67 o
  -5   1  28          2.92        173.19        35.05 o
  -3   1  28       1979.34       3095.78      1064.91 o
  -1   1  28          0.28          4.64        14.95 o
   1   1  28        726.32        683.08        45.87 o
   3   1  28          5.93         17.53        18.04 o
   5   1  28          0.67         -2.98        14.95 o
  -6   2  28         11.93         26.80        16.49 o
  -4   2  28        356.74        447.41        46.39 o
  -2   2  28         23.33         13.40        20.62 o
   0   2  28       1937.92       2069.60        46.81 o
   2   2  28        202.07        255.44        20.17 o
   4   2  28       2100.72       1935.93        55.34 o
  -5   3  28        562.43        805.12        50.51 o
  -3   3  28       3904.61       4038.49       164.43 o
  -1   3  28       2585.43       3078.66        94.33 o
   1   3  28       4332.14       5100.83       141.23 o
  -2   4  28       2071.88       2354.55        85.56 o
   0   4  28        353.72        334.01        34.02 o
  -4   1  29       4053.26       4864.76       124.74 o
  -2   1  29        701.99       1041.78       204.63 o
   0   1  29       7819.58       8593.91       147.93 o
   2   1  29       1294.84       1694.21        57.95 o
   4   1  29       6637.70       6263.68       138.14 o
  -5   2  29        488.79        731.93        47.42 o
  -3   2  29       2343.10       2534.95        94.84 o
  -1   2  29        553.67        673.17        47.42 o
   1   2  29       5605.47       5894.80        96.94 o
  -2   3  29       1806.95       2286.51        81.44 o
   0   0  30        430.44        621.63        48.45 o
   2   0  30        320.60        292.77        30.93 o
  -1   1  30        656.80       1498.91        57.73 o
   1   1  30         11.42          9.41         8.17 o
                                                
